# Supplementary material for: A Comprehensive Gene Co-Expression Network Analysis Reveals a Role of GhWRKY46 in Responding to Drought and Salt Stresses
Source: Int J Mol Sci. 2022 Oct 12;23(20):12181. doi: 10.3390/ijms232012181 (PMC9603583; doi:10.3390/ijms232012181)
Supplement: Supplementary file 1 [file ijms-23-12181-s001.zip]

Archive with 13 entries (13 files):
- captions.pdf
- Figure S1.tif
- Figure S2..tif
- Figure S3.tif
- Table S1.xlsx
- Table S2 primier.xlsx
- Table S3.xlsx
- Table S4 .xlsx
- Table S5.xlsx
- Table S6 duplication.xlsx
- Table S7.RT-PCR.xlsx
- Table S8 GO.xlsx
- Table S9.xlsx
