# Supplementary material for: A Comprehensive Gene Co-Expression Network Analysis Reveals a Role of GhWRKY46 in Responding to Drought and Salt Stresses
Source: Int J Mol Sci. 2022 Oct 12;23(20):12181. doi: 10.3390/ijms232012181 (PMC9603583; doi:10.3390/ijms232012181)
Supplement: Supplementary file 1 [file ijms-23-12181-s001.zip › Table S1.xlsx]

## Sheet: Sheet1
Table S1. Summary of RNA-seq of the 32 tissues samples.
Treat	Library name	Library description		Library type	1.fastq.gz				2.fastq.gz				1.paired.fq.gz				2.paired.fq.gz				1.unpaired.fq.gz				2.unpaired.fq.gz
					Total Sequences	%GC	total_deduplicated_percentage	avg_sequence_length	Total Sequences	%GC	total_deduplicated_percentage	avg_sequence_length	Total Sequences	%GC	total_deduplicated_percentage	avg_sequence_length	Total Sequences	%GC	total_deduplicated_percentage	avg_sequence_length	Total Sequences	%GC	total_deduplicated_percentage	avg_sequence_length	Total Sequences	%GC	total_deduplicated_percentage	avg_sequence_length	overall_alignment_rate
CK	SRR8090035	TM1_0h-1	leaves control 0h	RNAseq	28723538	44	47.7376	150	28723538	44	50.2997	150	27405184	44	48.3644	148.257	27405184	44	51.6712	143.357	1034835	44	86.1852	129.717	127935	44	95.2311	113.93	0.98
	SRR8090032	TM1_0h-2	leaves control 0h	RNAseq	25720874	44	46.4692	150	25720874	44	49.1859	150	24563347	44	46.968	148.243	24563347	44	50.0532	143.759	899183	45	83.2762	129.62	119615	44	94.6044	114.701	0.9805
	SRR8090033	TM1_0h-3	leaves control 0h	RNAseq	29491057	45	41.0599	150	29491057	45	43.8944	150	28167136	45	41.5658	148.251	28167136	45	44.997	143.533	1028355	46	76.5785	129.856	137442	45	90.8689	114.047	0.985
stress-induced expression pattern	SRR8090016	TM1_NaCl_1h-1	leaves salt-treated for 1h	RNAseq	27703834	43	41.0676	150	27703834	44	44.9483	150	26574315	43	42.471	148.201	26574315	43	44.3512	143.214	859977	44	84.0006	129.103	133126	44	93.0315	111.444	0.9822
	SRR8090017	TM1_NaCl_1h-2	leaves salt-treated for 1h	RNAseq	26740832	44	34.6503	150	26740832	44	39.1024	150	25566466	44	35.6456	148.264	25566466	44	38.022	142.944	906165	45	76.7587	129.691	123050	45	91.5324	110.581	0.985
	SRR8090018	TM1_NaCl_1h-3	leaves salt-treated for 1h	RNAseq	24866655	43	42.5928	150	24866655	43	46.5095	150	23755588	43	43.7822	148.28	23755588	43	45.842	142.956	865523	44	83.7838	129.753	111080	44	94.0847	110.839	0.9745
	SRR8090026	TM1_NaCl_3h-1	leaves salt-treated for 3h	RNAseq	27156109	44	46.0592	150	27156109	44	49.9319	150	25971240	44	46.1848	148.332	25971240	44	49.0699	143.077	923555	44	85.198	129.83	120081	44	94.9719	111.982	0.9805
	SRR8090027	TM1_NaCl_3h-2	leaves salt-treated for 3h	RNAseq	27074944	43	44.7396	150	27074944	44	48.5653	150	25963777	43	44.7828	148.34	25963777	43	47.7851	143.401	863384	44	84.9638	129.793	118461	44	95.1516	112.825	0.9824
	SRR8090056	TM1_NaCl_3h-3	leaves salt-treated for 3h	RNAseq	30816884	45	36.9886	150	30816884	45	42.9495	150	29701289	44	37.6067	148.31	29701289	44	42.797	143.883	833651	45	79.4243	129.047	144200	45	90.9637	113.031	0.9764
	SRR8090055	TM1_NaCl_6h-1	leaves salt-treated for 6h	RNAseq	28766242	44	44.5427	150	28766242	44	47.1787	150	27576703	44	45.4964	148.225	27576703	44	48.2981	143.84	907565	45	83.5835	129.249	137327	44	93.8154	114.678	0.9762
	SRR8090054	TM1_NaCl_6h-2	leaves salt-treated for 6h	RNAseq	28014262	44	43.0481	150	28014262	44	48.5953	150	26833821	44	43.6211	148.373	26833821	44	48.2483	143.008	916950	45	84.766	129.522	117424	44	95.2408	110.665	0.9853
	SRR8090053	TM1_NaCl_6h-3	leaves salt-treated for 6h	RNAseq	26547418	45	40.1516	150	26547418	45	44.735	150	25570381	45	40.281	148.301	25570381	45	44.4464	143.764	731777	45	78.9754	129.206	124908	45	92.2524	112.447	0.9767
	SRR8090060	TM1_NaCl_12h-1	leaves salt-treated for 12h	RNAseq	25574041	44	40.6444	150	25574041	44	46.1645	150	24574679	44	41.459	148.316	24574679	44	46.4099	143.346	766756	44	85.6709	129.141	110629	44	94.8729	111.823	0.9856
	SRR8090059	TM1_NaCl_12h-3	leaves salt-treated for 12h	RNAseq	26727445	44	38.0139	150	26727445	44	43.2093	150	25782066	44	38.6213	148.3	25782066	44	43.083	143.698	720573	45	83.3109	129.491	115988	45	93.0558	112.588	0.9726
	SRR8090058	TM1_NaCl_24h-1	leaves salt-treated for 24h	RNAseq	29410904	45	32.435	150	29410904	45	38.6214	150	28210111	45	32.9548	148.329	28210111	45	38.0403	143.21	924219	46	76.213	129.508	128995	45	90.6535	111.495	0.987
	SRR8090057	TM1_NaCl_24h-2	leaves salt-treated for 24h	RNAseq	29380217	44	33.5318	150	29380217	44	39.1016	150	28296165	44	33.9035	148.289	28296165	44	38.8346	143.602	811043	45	77.9102	128.797	135240	45	90.5712	111.977	0.9868
	SRR8090064	TM1_NaCl_24h-3	leaves salt-treated for 24h	RNAseq	22839179	45	42.2775	150	22839179	45	47.969	150	21844031	45	40.9221	148.408	21844031	45	46.3701	142.963	783201	45	78.2671	130.074	93505	45	93.1223	111.216	0.9779
	SRR8089985	TM1_PEG_1h-1	leave under drought stress for 1h	RNAseq	26988076	44	42.8536	150	26988076	44	47.7427	150	25614475	44	43.7385	148.289	25614475	44	46.8951	142.588	1091956	45	81.0292	130.66	119338	45	94.1045	111.723	0.9856
	SRR8089984	TM1_PEG_1h-2	leave under drought stress for 1h	RNAseq	25541472	45	39.2479	150	25541472	45	44.0943	150	24336501	45	40.5909	148.206	24336501	44	43.946	143.209	933144	45	79.3891	130.114	125916	45	92.8876	113.37	0.9835
	SRR8089987	TM1_PEG_1h-3	leave under drought stress for 1h	RNAseq	26712478	44	47.9269	150	26712478	44	50.2353	150	25593231	44	49.0188	148.166	25593231	44	51.2603	143.987	860616	45	86.1093	128.9	123005	44	94.7091	114.687	0.9711
	SRR8089986	TM1_PEG_3h-1	leave under drought stress for 3h	RNAseq	32338207	45	39.4278	150	32338207	45	46.318	150	30762415	45	40.0671	148.327	30762415	45	44.4855	142.95	1260814	46	75.9512	131.29	142733	46	89.9555	113.207	0.9843
	SRR8089989	TM1_PEG_3h-2	leave under drought stress for 3h	RNAseq	27326829	44	43.508	150	27326829	44	48.3007	150	26013812	44	44.655	148.288	26013812	44	47.7732	143.014	1032458	45	81.8191	130.618	125599	45	94.1441	113.304	0.9893
	SRR8089988	TM1_PEG_3h-3	leave under drought stress for 3h	RNAseq	26636528	44	43.2599	150	26636528	44	48.4929	150	25357753	44	44.5179	148.204	25357753	44	47.7997	143.017	1000977	45	82.6125	130.411	126301	45	94.1345	113.393	0.9751
	SRR8089991	TM1_PEG_6h-1	leave under drought stress for 6h	RNAseq	28937955	44	47.8324	150	28937955	44	50.5453	150	27656678	44	48.7697	148.19	27656678	44	51.4814	143.495	993838	45	85.8423	129.61	135432	44	94.8478	114.333	0.9842
	SRR8089990	TM1_PEG_6h-2	leave under drought stress for 6h	RNAseq	26321571	44	44.2658	150	26321571	44	49.6593	150	25103841	44	45.4347	148.274	25103841	44	48.8646	143.413	951278	45	84.1382	130.195	122001	45	94.8988	114.12	0.9872
	SRR8089983	TM1_PEG_6h-3	leave under drought stress for 6h	RNAseq	28194773	45	39.1604	150	28194773	45	44.5865	150	27055464	45	40.2958	148.245	27055464	45	43.7918	143.905	860205	45	78.9615	129.639	141942	45	91.1345	114.71	0.979
	SRR8089982	TM1_PEG_12h-1	leave under drought stress for 12h	RNAseq	27674904	44	48.1516	150	27674904	44	54.4549	150	26526184	44	48.5756	148.382	26526184	44	50.5018	143.545	887422	45	86.1434	129.851	125481	44	94.7509	114.525	0.9833
	SRR8090019	TM1_PEG_12h-2	leave under drought stress for 12h	RNAseq	26138062	43	46.1122	150	26138062	43	52.2082	150	25074867	43	46.8864	148.365	25074867	43	48.613	143.841	813263	44	88.3126	129.715	123847	44	95.79	114.582	0.9803
	SRR8090020	TM1_PEG_12h-3	leave under drought stress for 12h	RNAseq	25794016	44	44.1661	150	25794016	44	49.8388	150	24774467	44	45.1467	148.321	24774467	44	46.8056	143.912	776799	45	85.4457	130.033	127622	45	93.6765	116.336	0.9731
	SRR8090021	TM1_PEG_24h-1	leave under drought stress for 24h	RNAseq	27689269	44	42.4296	150	27689269	44	48.6329	150	26403697	44	42.4407	148.453	26403697	44	45.3654	143.206	1029730	45	80.4604	131.161	115021	45	93.7111	115.238	0.9835
	SRR8090022	TM1_PEG_24h-2	leave under drought stress for 24h	RNAseq	28622159	44	42.6582	150	28622159	44	49.9629	150	27366072	44	41.8842	148.428	27366072	44	45.088	143.483	980953	45	81.818	130.123	127300	44	92.994	115.019	0.9863
	SRR8090015	TM1_PEG_24h-3	leave under drought stress for 24h	RNAseq	26617345	45	40.1082	150	26617345	45	46.6832	150	25475475	45	39.9344	148.381	25475475	45	42.964	143.581	881153	45	78.4597	130.09	126190	45	90.8722	115.494	0.9863
