# Supplementary material for: A Comprehensive Gene Co-Expression Network Analysis Reveals a Role of GhWRKY46 in Responding to Drought and Salt Stresses
Source: Int J Mol Sci. 2022 Oct 12;23(20):12181. doi: 10.3390/ijms232012181 (PMC9603583; doi:10.3390/ijms232012181)
Supplement: Supplementary file 1 [file ijms-23-12181-s001.zip › Table S2 primier.xlsx]

## Sheet: PEG
Table S2. Primers used in this study.
Primer name	Primer_F	Primer_R
GhUBQ7[1]	GAATGTGGCGCCGGGACCTTC	ACTCAATCCCCACCAGCCTTCTGG
GH_A01G2011	CGGTTCCTGTTGTGCCAGAAGT	CCTACAGCACTCACTGCAGCTT
GH_A02G0035	TACTACTACTGCCGTCGCCGAT	TCCGACCATCGGAGGTGATGTT
GH_A05G0297	GCTGAGACACCGCCAAGTATGA	CCATGAGTAGGATCGCGGCTTC
GH_A09G0633	GGAGCAGGGAAGAAGAGAAGGC	CGAGGAAGTGGGACATGACCAG
GH_A09G0650	TCTCCCTGGACATCAGGAACCC	CCCTGGCTGCATATACCCCCTA
GH_A12G0567	TTGCACAGTGTACTGTCGAGCC	GCGGAATGGATTTCGGCATCAC
GH_D01G2107	AGGGCTCCATTCATCGAAAGCC	TTTCCTACAGCACTCACCGCAG
GH_D03G1119	ACTGGACCTGGGAACATGCAAA	TCTGTTCTTGCAGTGCTTTGTCC
GH_D06G0186	GGCCATGGAAGGTGACTGTTGT	ATTTCAGCCACCCATTTCCCCC
GH_D07G1505	TCTCCGGCATTTGTGTCACCAG	CGAAGTCTGCACATTTTGGCCG
GH_D08G2612	TGGAGAGCGCAAGTACGATTGG	GGCCAGCATTGCTTGATTGCAT
GH_D11G0270	GACGTTAACAGGCAGCCATCCA	CGTTTCCCACTCAGGCTACTCG
GH_D12G1100	CGATGTCCCATTCCCTCACCAC	GGACCGATGTCGACCTAACACG
GH_D12G1890	CTGTGACCCCAAGCGATGTAGG	GCTAACAATGTCGCCGGCTTTC
GH_D13G2046	CCGACGCTTGCTTTCCGATTTC	CGCGCAGTTTCCTAAGCTGTTG
TRV::GH_D07G1505	AAGGTTACCGAATTCTCTAGAATGGAAAAAACGATGGGTTG	GAGCTCGGTACCGGATCCTATTTGCTCACTCCACCCTG
[1]:Wang M, Wang Q, Zhang B. Evaluation and selection of reliable reference genes for gene expression under abiotic stress in cotton (Gossypium hirsutum L.)[J]. Gene, 2013, 530(1): 44-50.
[2]:Lu Kun,Li Tian,He Jian et al. qPrimerDB: a thermodynamics-based gene-specific qPCR primer database for 147 organisms.[J] .Nucleic Acids Res., 2018, 46: D1229-D1236.
