# Supplementary material for: A Comprehensive Gene Co-Expression Network Analysis Reveals a Role of GhWRKY46 in Responding to Drought and Salt Stresses
Source: Int J Mol Sci. 2022 Oct 12;23(20):12181. doi: 10.3390/ijms232012181 (PMC9603583; doi:10.3390/ijms232012181)
Supplement: Supplementary file 1 [file ijms-23-12181-s001.zip › Table S3.xlsx]

## Sheet: Sheet1
Table S3. Summary and analysis of differentially expressed genes
PEG 1h		PEG 3h		PEG 6h		PEG 12h		PEG 24h			Salt 1h		Salt 3h		Salt 6h		Salt 12h		Salt 24h
UP	Down	UP	Down	UP	Down	UP	Down	UP	Down		UP	Down	UP	Down	UP	Down	UP	Down	UP	Down
GH_A01G0016	GH_A01G0022	GH_A01G0104	GH_A01G0022	GH_A01G0259	GH_A01G0032	GH_A01G0120	GH_A01G0032	GH_A01G0106	GH_A01G0032		GH_A01G0030	GH_A01G0032	GH_A01G0080	GH_A01G0022	GH_A01G0018	GH_A01G0032	GH_A01G0150	GH_A01G0032	GH_A01G0104	GH_A01G0022
GH_A01G0104	GH_A01G0551	GH_A01G0120	GH_A01G0219	GH_A01G0564	GH_A01G0109	GH_A01G0150	GH_A01G0036	GH_A01G0120	GH_A01G0145		GH_A01G0206	GH_A01G0038	GH_A01G0120	GH_A01G0032	GH_A01G0037	GH_A01G0170	GH_A01G0209	GH_A01G0036	GH_A01G0106	GH_A01G0032
GH_A01G0120	GH_A01G0700	GH_A01G0150	GH_A01G0473	GH_A01G0729	GH_A01G0170	GH_A01G0157	GH_A01G0044	GH_A01G0311	GH_A01G0238		GH_A01G0259	GH_A01G0298	GH_A01G0150	GH_A01G0551	GH_A01G0080	GH_A01G0473	GH_A01G0259	GH_A01G0109	GH_A01G0120	GH_A01G0078
GH_A01G0259	GH_A01G0778	GH_A01G0259	GH_A01G0513	GH_A01G1723	GH_A01G0409	GH_A01G0224	GH_A01G0109	GH_A01G0326	GH_A01G0278		GH_A01G0326	GH_A01G0317	GH_A01G0259	GH_A01G0667	GH_A01G0120	GH_A01G0506	GH_A01G0326	GH_A01G0371	GH_A01G0150	GH_A01G0238
GH_A01G0265	GH_A01G0788	GH_A01G0311	GH_A01G0519	GH_A01G1725	GH_A01G0509	GH_A01G0413	GH_A01G0204	GH_A01G0373	GH_A01G0371		GH_A01G0332	GH_A01G0371	GH_A01G0311	GH_A01G0700	GH_A01G0150	GH_A01G0551	GH_A01G0413	GH_A01G0396	GH_A01G0259	GH_A01G0371
GH_A01G0311	GH_A01G0793	GH_A01G0326	GH_A01G0551	GH_A01G2044	GH_A01G0540	GH_A01G0419	GH_A01G0371	GH_A01G0413	GH_A01G0448		GH_A01G0432	GH_A01G0479	GH_A01G0326	GH_A01G0758	GH_A01G0259	GH_A01G0604	GH_A01G0419	GH_A01G0515	GH_A01G0311	GH_A01G0473
GH_A01G0326	GH_A01G0838	GH_A01G0413	GH_A01G0625	GH_A01G2058	GH_A01G0551	GH_A01G0564	GH_A01G0396	GH_A01G0578	GH_A01G0506		GH_A01G0433	GH_A01G0515	GH_A01G0413	GH_A01G0788	GH_A01G0326	GH_A01G0700	GH_A01G0564	GH_A01G0551	GH_A01G0326	GH_A01G0510
GH_A01G0371	GH_A01G0989	GH_A01G0466	GH_A01G0644	GH_A02G1466	GH_A01G0588	GH_A01G0606	GH_A01G0424	GH_A01G0645	GH_A01G0513		GH_A01G0513	GH_A01G0551	GH_A01G0552	GH_A01G0838	GH_A01G0412	GH_A01G0808	GH_A01G0606	GH_A01G0588	GH_A01G0413	GH_A01G0519
GH_A01G0412	GH_A01G1040	GH_A01G0481	GH_A01G0788	GH_A02G1719	GH_A01G0667	GH_A01G0729	GH_A01G0625	GH_A01G0844	GH_A01G0519		GH_A01G0529	GH_A01G0588	GH_A01G0564	GH_A01G0873	GH_A01G0413	GH_A01G0838	GH_A01G0729	GH_A01G0592	GH_A01G0466	GH_A01G0540
GH_A01G0413	GH_A01G1057	GH_A01G0484	GH_A01G0838	GH_A03G0043	GH_A01G0690	GH_A01G0744	GH_A01G0665	GH_A01G1130	GH_A01G0549		GH_A01G0552	GH_A01G0640	GH_A01G0645	GH_A01G0952	GH_A01G0419	GH_A01G0947	GH_A01G0744	GH_A01G0625	GH_A01G0645	GH_A01G0592
GH_A01G0419	GH_A01G1087	GH_A01G0564	GH_A01G0868	GH_A03G0197	GH_A01G0758	GH_A01G0844	GH_A01G0667	GH_A01G1374	GH_A01G0551		GH_A01G0644	GH_A01G0667	GH_A01G0729	GH_A01G0964	GH_A01G0481	GH_A01G1040	GH_A01G1016	GH_A01G0665	GH_A01G0974	GH_A01G0788
GH_A01G0466	GH_A01G1104	GH_A01G0573	GH_A01G0952	GH_A03G0260	GH_A01G0778	GH_A01G1016	GH_A01G0677	GH_A01G1556	GH_A01G0633		GH_A01G0800	GH_A01G0700	GH_A01G0744	GH_A01G0989	GH_A01G0564	GH_A01G1104	GH_A01G1061	GH_A01G0667	GH_A01G1059	GH_A01G0793
GH_A01G0481	GH_A01G1336	GH_A01G0606	GH_A01G0989	GH_A03G0309	GH_A01G0808	GH_A01G1059	GH_A01G0758	GH_A01G1725	GH_A01G0681		GH_A01G0946	GH_A01G0758	GH_A01G0800	GH_A01G1040	GH_A01G0606	GH_A01G1341	GH_A01G1084	GH_A01G0677	GH_A01G1130	GH_A01G0824
GH_A01G0484	GH_A01G1337	GH_A01G0729	GH_A01G1040	GH_A03G1666	GH_A01G0838	GH_A01G1061	GH_A01G0783	GH_A01G1784	GH_A01G0700		GH_A01G0954	GH_A01G0778	GH_A01G1052	GH_A01G1057	GH_A01G0729	GH_A01G1382	GH_A01G1271	GH_A01G0758	GH_A01G1556	GH_A01G0838
GH_A01G0578	GH_A01G1341	GH_A01G0744	GH_A01G1057	GH_A03G1780	GH_A01G0926	GH_A01G1084	GH_A01G0787	GH_A01G2001	GH_A01G0787		GH_A01G1085	GH_A01G0787	GH_A01G1129	GH_A01G1104	GH_A01G0744	GH_A01G1419	GH_A01G1323	GH_A01G0787	GH_A01G1725	GH_A01G0877
GH_A01G0645	GH_A01G1382	GH_A01G0775	GH_A01G1085	GH_A03G1924	GH_A01G0952	GH_A01G1271	GH_A01G0807	GH_A01G2044	GH_A01G0788		GH_A01G1129	GH_A01G0788	GH_A01G1166	GH_A01G1199	GH_A01G0746	GH_A01G1447	GH_A01G1380	GH_A01G0808	GH_A01G2044	GH_A01G0947
GH_A01G0974	GH_A01G1447	GH_A01G0974	GH_A01G1104	GH_A03G2201	GH_A01G1024	GH_A01G1323	GH_A01G0838	GH_A01G2181	GH_A01G0824		GH_A01G1170	GH_A01G0807	GH_A01G1269	GH_A01G1272	GH_A01G0775	GH_A01G1553	GH_A01G1459	GH_A01G0832	GH_A01G2340	GH_A01G1024
GH_A01G1052	GH_A01G1467	GH_A01G1052	GH_A01G1335	GH_A04G1211	GH_A01G1040	GH_A01G1459	GH_A01G0839	GH_A01G2389	GH_A01G0953		GH_A01G1282	GH_A01G0808	GH_A01G1271	GH_A01G1335	GH_A01G0800	GH_A01G1579	GH_A01G1565	GH_A01G0838	GH_A02G0297	GH_A01G1057
GH_A01G1059	GH_A01G1471	GH_A01G1059	GH_A01G1336	GH_A05G0926	GH_A01G1057	GH_A01G1502	GH_A01G0919	GH_A01G2403	GH_A01G1057		GH_A01G1589	GH_A01G0825	GH_A01G1380	GH_A01G1336	GH_A01G0844	GH_A01G1772	GH_A01G1723	GH_A01G0839	GH_A02G0360	GH_A01G1114
GH_A01G1130	GH_A01G1553	GH_A01G1186	GH_A01G1337	GH_A05G1606	GH_A01G1104	GH_A01G1565	GH_A01G0945	GH_A02G0209	GH_A01G1336		GH_A01G1748	GH_A01G0838	GH_A01G1617	GH_A01G1337	GH_A01G0974	GH_A01G1848	GH_A01G1833	GH_A01G0872	GH_A02G0414	GH_A01G1192
GH_A01G1269	GH_A01G1579	GH_A01G1269	GH_A01G1339	GH_A05G1689	GH_A01G1298	GH_A01G1583	GH_A01G0949	GH_A02G0360	GH_A01G1337		GH_A01G2118	GH_A01G1003	GH_A01G1723	GH_A01G1339	GH_A01G1016	GH_A01G1850	GH_A01G2011	GH_A01G0952	GH_A02G0646	GH_A01G1199
GH_A01G1271	GH_A01G1740	GH_A01G1271	GH_A01G1341	GH_A05G1798	GH_A01G1301	GH_A01G1723	GH_A01G0952	GH_A02G0894	GH_A01G1341		GH_A01G2205	GH_A01G1057	GH_A01G1725	GH_A01G1341	GH_A01G1052	GH_A01G1913	GH_A01G2044	GH_A01G0964	GH_A02G0696	GH_A01G1272
GH_A01G1407	GH_A01G1762	GH_A01G1380	GH_A01G1382	GH_A05G2734	GH_A01G1335	GH_A01G1833	GH_A01G0964	GH_A02G0962	GH_A01G1378		GH_A01G2462	GH_A01G1087	GH_A01G1755	GH_A01G1419	GH_A01G1059	GH_A01G2038	GH_A01G2058	GH_A01G1003	GH_A02G1174	GH_A01G1335
GH_A01G1465	GH_A01G1772	GH_A01G1407	GH_A01G1419	GH_A06G0072	GH_A01G1337	GH_A01G1969	GH_A01G1003	GH_A02G1262	GH_A01G1382		GH_A02G0204	GH_A01G1104	GH_A01G1763	GH_A01G1447	GH_A01G1084	GH_A01G2212	GH_A01G2238	GH_A01G1040	GH_A02G1262	GH_A01G1336
GH_A01G1692	GH_A01G1842	GH_A01G1457	GH_A01G1447	GH_A06G0672	GH_A01G1339	GH_A01G2011	GH_A01G1040	GH_A02G1526	GH_A01G1419		GH_A02G0264	GH_A01G1192	GH_A01G1962	GH_A01G1467	GH_A01G1269	GH_A01G2253	GH_A02G0038	GH_A01G1160	GH_A02G1686	GH_A01G1337
GH_A01G2043	GH_A01G1850	GH_A01G1465	GH_A01G1471	GH_A06G0747	GH_A01G1341	GH_A01G2044	GH_A01G1085	GH_A02G1585	GH_A01G1632		GH_A02G0494	GH_A01G1221	GH_A01G2001	GH_A01G1579	GH_A01G1271	GH_A01G2386	GH_A02G0064	GH_A01G1230	GH_A02G1719	GH_A01G1341
GH_A01G2044	GH_A01G1882	GH_A01G1614	GH_A01G1579	GH_A06G1406	GH_A01G1419	GH_A01G2058	GH_A01G1230	GH_A02G1719	GH_A01G1755		GH_A02G0734	GH_A01G1298	GH_A01G2044	GH_A01G1704	GH_A01G1315	GH_A01G2395	GH_A02G0151	GH_A01G1337	GH_A02G1970	GH_A01G1382
GH_A01G2058	GH_A01G2253	GH_A01G1723	GH_A01G1762	GH_A06G1695	GH_A01G1447	GH_A01G2213	GH_A01G1419	GH_A02G1782	GH_A01G1772		GH_A02G0735	GH_A01G1341	GH_A01G2058	GH_A01G1772	GH_A01G1323	GH_A02G0060	GH_A02G0167	GH_A01G1341	GH_A03G0079	GH_A01G1419
GH_A01G2181	GH_A01G2302	GH_A01G1755	GH_A01G1772	GH_A06G2126	GH_A01G1540	GH_A01G2237	GH_A01G1540	GH_A02G1891	GH_A01G1781		GH_A02G0817	GH_A01G1419	GH_A01G2172	GH_A01G1776	GH_A01G1384	GH_A02G0365	GH_A02G0271	GH_A01G1419	GH_A03G0156	GH_A01G1471
GH_A01G2340	GH_A01G2384	GH_A01G1763	GH_A01G1776	GH_A07G0096	GH_A01G1546	GH_A01G2238	GH_A01G1739	GH_A02G1892	GH_A01G1842		GH_A02G1392	GH_A01G1428	GH_A01G2245	GH_A01G1779	GH_A01G1407	GH_A02G0413	GH_A02G0274	GH_A01G1447	GH_A03G0190	GH_A01G1553
GH_A01G2403	GH_A01G2395	GH_A01G2043	GH_A01G1779	GH_A07G0492	GH_A01G1553	GH_A01G2301	GH_A01G1740	GH_A03G0068	GH_A01G1848		GH_A02G1467	GH_A01G1447	GH_A01G2301	GH_A01G1842	GH_A01G1457	GH_A02G0605	GH_A02G0360	GH_A01G1471	GH_A03G0191	GH_A01G1579
GH_A02G0014	GH_A01G2494	GH_A01G2044	GH_A01G1850	GH_A07G0582	GH_A01G1558	GH_A01G2466	GH_A01G1810	GH_A03G0106	GH_A01G1852		GH_A02G1643	GH_A01G1536	GH_A01G2340	GH_A01G1844	GH_A01G1617	GH_A02G0827	GH_A02G0484	GH_A01G1503	GH_A03G0196	GH_A01G1762
GH_A02G0274	GH_A02G0056	GH_A01G2045	GH_A01G1882	GH_A07G0999	GH_A01G1579	GH_A02G0038	GH_A01G1848	GH_A03G0156	GH_A01G1883		GH_A02G1782	GH_A01G1586	GH_A01G2403	GH_A01G1848	GH_A01G1679	GH_A02G0833	GH_A02G1025	GH_A01G1504	GH_A03G0197	GH_A01G1772
GH_A02G0360	GH_A02G0256	GH_A01G2054	GH_A01G1997	GH_A07G1924	GH_A01G1673	GH_A02G0064	GH_A01G1850	GH_A03G0190	GH_A01G2151		GH_A02G1851	GH_A01G1651	GH_A02G0014	GH_A01G1850	GH_A01G1723	GH_A02G1092	GH_A02G1174	GH_A01G1540	GH_A03G0309	GH_A01G1776
GH_A02G0371	GH_A02G0481	GH_A01G2058	GH_A01G2061	GH_A08G1985	GH_A01G1687	GH_A02G0167	GH_A01G1936	GH_A03G0191	GH_A01G2209		GH_A02G2000	GH_A01G1781	GH_A02G0204	GH_A01G1882	GH_A01G1725	GH_A02G1231	GH_A02G1466	GH_A01G1558	GH_A03G0340	GH_A01G1842
GH_A02G0484	GH_A02G0605	GH_A01G2181	GH_A01G2211	GH_A08G2697	GH_A01G1772	GH_A02G0168	GH_A01G2027	GH_A03G0197	GH_A01G2212		GH_A02G2001	GH_A01G1791	GH_A02G0484	GH_A01G1913	GH_A01G1763	GH_A02G1291	GH_A02G1526	GH_A01G1740	GH_A03G0494	GH_A01G1844
GH_A02G0747	GH_A02G0639	GH_A01G2301	GH_A01G2212	GH_A08G2830	GH_A01G1798	GH_A02G0271	GH_A01G2028	GH_A03G0274	GH_A01G2302		GH_A02G2053	GH_A01G1842	GH_A02G0485	GH_A01G1997	GH_A01G1806	GH_A02G1587	GH_A02G1538	GH_A01G1785	GH_A03G0604	GH_A01G1848
GH_A02G1174	GH_A02G0651	GH_A01G2304	GH_A01G2225	GH_A09G0995	GH_A01G1844	GH_A02G0484	GH_A01G2038	GH_A03G0286	GH_A01G2395		GH_A03G0043	GH_A01G1844	GH_A02G0494	GH_A01G2038	GH_A01G1833	GH_A02G1639	GH_A02G1643	GH_A01G1848	GH_A03G0613	GH_A01G1875
GH_A02G1467	GH_A02G0851	GH_A01G2340	GH_A01G2253	GH_A09G1471	GH_A01G1848	GH_A02G0610	GH_A01G2061	GH_A03G0512	GH_A01G2475		GH_A03G0249	GH_A01G1848	GH_A02G0696	GH_A01G2061	GH_A01G1956	GH_A02G1881	GH_A02G1719	GH_A01G1850	GH_A03G0660	GH_A01G1883
GH_A02G1502	GH_A02G0965	GH_A01G2360	GH_A01G2269	GH_A09G1665	GH_A01G1850	GH_A02G0706	GH_A01G2088	GH_A03G0613	GH_A01G2482		GH_A03G0302	GH_A01G1850	GH_A02G1025	GH_A01G2225	GH_A01G1969	GH_A02G2027	GH_A02G1826	GH_A01G2003	GH_A03G0667	GH_A01G1913
GH_A02G1515	GH_A02G1076	GH_A01G2403	GH_A01G2302	GH_A09G2042	GH_A01G1882	GH_A02G1025	GH_A01G2132	GH_A03G0687	GH_A01G2484		GH_A03G0340	GH_A01G1942	GH_A02G1174	GH_A01G2253	GH_A01G1975	GH_A02G2055	GH_A03G0043	GH_A01G2027	GH_A03G0687	GH_A01G1941
GH_A02G1526	GH_A02G1092	GH_A02G0243	GH_A01G2384	GH_A09G2462	GH_A01G1936	GH_A02G1091	GH_A01G2171	GH_A03G0725	GH_A02G0059		GH_A03G0660	GH_A01G2038	GH_A02G1466	GH_A01G2302	GH_A01G2001	GH_A03G0171	GH_A03G0118	GH_A01G2028	GH_A03G0772	GH_A01G2073
GH_A02G1673	GH_A02G1132	GH_A02G0371	GH_A01G2395	GH_A10G0103	GH_A01G1980	GH_A02G1174	GH_A01G2212	GH_A03G0793	GH_A02G0098		GH_A03G0810	GH_A01G2061	GH_A02G1467	GH_A01G2386	GH_A01G2011	GH_A03G0275	GH_A03G0535	GH_A01G2038	GH_A03G0826	GH_A01G2125
GH_A02G1719	GH_A02G1231	GH_A02G0484	GH_A01G2490	GH_A10G0185	GH_A01G2218	GH_A02G1212	GH_A01G2320	GH_A03G1150	GH_A02G0194		GH_A03G0898	GH_A01G2145	GH_A02G1642	GH_A01G2395	GH_A01G2043	GH_A03G0550	GH_A03G0604	GH_A01G2132	GH_A03G1150	GH_A01G2212
GH_A02G1892	GH_A02G1374	GH_A02G0696	GH_A02G0056	GH_A10G0275	GH_A01G2274	GH_A02G1434	GH_A01G2321	GH_A03G1211	GH_A02G0200		GH_A03G1211	GH_A01G2168	GH_A02G1673	GH_A01G2496	GH_A01G2044	GH_A03G0954	GH_A03G0613	GH_A01G2133	GH_A03G1182	GH_A01G2302
GH_A02G1970	GH_A02G1468	GH_A02G0747	GH_A02G0060	GH_A10G0457	GH_A01G2384	GH_A02G1466	GH_A01G2350	GH_A03G1232	GH_A02G0291		GH_A03G1404	GH_A01G2253	GH_A02G1674	GH_A01G2498	GH_A01G2058	GH_A03G0975	GH_A03G0793	GH_A01G2171	GH_A03G1206	GH_A01G2395
GH_A02G2011	GH_A02G1548	GH_A02G1117	GH_A02G0413	GH_A10G1801	GH_A01G2386	GH_A02G1467	GH_A01G2386	GH_A03G1241	GH_A02G0293		GH_A03G1644	GH_A01G2267	GH_A02G1719	GH_A02G0045	GH_A01G2245	GH_A03G1407	GH_A03G0813	GH_A01G2320	GH_A03G1211	GH_A01G2417
GH_A02G2012	GH_A02G1750	GH_A02G1174	GH_A02G0481	GH_A10G2214	GH_A01G2395	GH_A02G1526	GH_A01G2412	GH_A03G1868	GH_A02G0311		GH_A03G1919	GH_A01G2284	GH_A02G1864	GH_A02G0060	GH_A01G2301	GH_A03G1445	GH_A03G0814	GH_A01G2321	GH_A03G1851	GH_A01G2494
GH_A03G0156	GH_A02G1817	GH_A02G1466	GH_A02G0553	GH_A10G2349	GH_A01G2494	GH_A02G1538	GH_A01G2484	GH_A03G1924	GH_A02G0413		GH_A03G1923	GH_A01G2302	GH_A02G2011	GH_A02G0293	GH_A01G2393	GH_A03G1515	GH_A03G1206	GH_A01G2386	GH_A03G1924	GH_A02G0056
GH_A03G0190	GH_A02G1849	GH_A02G1467	GH_A02G0605	GH_A11G1129	GH_A01G2496	GH_A02G1723	GH_A02G0059	GH_A03G2132	GH_A02G0553		GH_A03G2275	GH_A01G2316	GH_A02G2012	GH_A02G0365	GH_A02G0064	GH_A03G1597	GH_A03G1211	GH_A01G2399	GH_A03G2172	GH_A02G0098
GH_A03G0191	GH_A02G1881	GH_A02G1526	GH_A02G0639	GH_A11G2901	GH_A01G2498	GH_A02G1891	GH_A02G0060	GH_A03G2172	GH_A02G0576		GH_A03G2384	GH_A01G2320	GH_A03G0043	GH_A02G0553	GH_A02G0151	GH_A03G1633	GH_A03G1215	GH_A01G2412	GH_A04G0061	GH_A02G0194
GH_A03G0197	GH_A02G1949	GH_A02G1673	GH_A02G0648	GH_A11G2960	GH_A02G0002	GH_A02G1892	GH_A02G0138	GH_A04G0061	GH_A02G0605		GH_A03G2405	GH_A01G2321	GH_A03G0077	GH_A02G0576	GH_A02G0167	GH_A03G1709	GH_A03G1433	GH_A01G2477	GH_A04G0070	GH_A02G0256
GH_A03G0309	GH_A02G1968	GH_A02G1719	GH_A02G0718	GH_A11G3036	GH_A02G0006	GH_A02G1938	GH_A02G0194	GH_A04G0496	GH_A02G0648		GH_A04G0157	GH_A01G2386	GH_A03G0118	GH_A02G0605	GH_A02G0274	GH_A03G1730	GH_A03G1595	GH_A01G2498	GH_A04G0288	GH_A02G0291
GH_A03G0340	GH_A02G2059	GH_A02G1864	GH_A02G0965	GH_A11G3163	GH_A02G0035	GH_A02G2011	GH_A02G0310	GH_A04G0832	GH_A02G0710		GH_A04G0288	GH_A01G2475	GH_A03G0197	GH_A02G0833	GH_A02G0484	GH_A03G1732	GH_A03G1644	GH_A02G0060	GH_A04G0477	GH_A02G0292
GH_A03G0374	GH_A03G0015	GH_A02G1891	GH_A02G1055	GH_A11G3675	GH_A02G0060	GH_A03G0114	GH_A02G0316	GH_A04G0933	GH_A02G0740		GH_A04G0303	GH_A01G2494	GH_A03G0260	GH_A02G1055	GH_A02G0485	GH_A03G1861	GH_A03G1645	GH_A02G0365	GH_A04G0478	GH_A02G0293
GH_A03G0455	GH_A03G0038	GH_A02G1892	GH_A02G1076	GH_A11G3688	GH_A02G0061	GH_A03G0116	GH_A02G0365	GH_A04G1093	GH_A02G0833		GH_A04G0608	GH_A01G2496	GH_A03G0309	GH_A02G1076	GH_A02G0494	GH_A03G1945	GH_A03G1705	GH_A02G0375	GH_A04G0755	GH_A02G0296
GH_A03G0622	GH_A03G0227	GH_A02G2011	GH_A02G1092	GH_A11G3691	GH_A02G0106	GH_A03G0491	GH_A02G0373	GH_A04G1284	GH_A02G0865		GH_A04G0851	GH_A02G0138	GH_A03G0326	GH_A02G1092	GH_A02G0562	GH_A03G1948	GH_A03G1923	GH_A02G0399	GH_A04G0832	GH_A02G0409
GH_A03G0675	GH_A03G0275	GH_A02G2012	GH_A02G1132	GH_A12G0155	GH_A02G0107	GH_A03G0535	GH_A02G0399	GH_A04G1287	GH_A02G0918		GH_A04G1004	GH_A02G0256	GH_A03G0340	GH_A02G1132	GH_A02G0706	GH_A03G1967	GH_A03G1924	GH_A02G0413	GH_A04G0987	GH_A02G0553
GH_A03G0780	GH_A03G0300	GH_A03G0043	GH_A02G1231	GH_A12G0858	GH_A02G0218	GH_A03G0551	GH_A02G0527	GH_A04G1359	GH_A02G1082		GH_A04G1005	GH_A02G0270	GH_A03G0374	GH_A02G1231	GH_A02G0956	GH_A03G2101	GH_A04G0004	GH_A02G0527	GH_A04G1211	GH_A02G0576
GH_A03G0793	GH_A03G0384	GH_A03G0197	GH_A02G1291	GH_A12G1424	GH_A02G0252	GH_A03G0604	GH_A02G0576	GH_A04G1468	GH_A02G1291		GH_A04G1016	GH_A02G0332	GH_A03G0476	GH_A02G1291	GH_A02G1025	GH_A03G2316	GH_A04G0039	GH_A02G0576	GH_A04G1284	GH_A02G0605
GH_A03G0826	GH_A03G0418	GH_A03G0260	GH_A02G1374	GH_A12G1913	GH_A02G0253	GH_A03G0613	GH_A02G0605	GH_A04G1614	GH_A02G1371		GH_A04G1032	GH_A02G0365	GH_A03G0491	GH_A02G1374	GH_A02G1063	GH_A03G2458	GH_A04G0120	GH_A02G0605	GH_A04G1286	GH_A02G0703
GH_A03G1150	GH_A03G0562	GH_A03G0309	GH_A02G1468	GH_A12G2220	GH_A02G0256	GH_A03G0793	GH_A02G0648	GH_A04G1771	GH_A02G1374		GH_A04G1211	GH_A02G0375	GH_A03G0604	GH_A02G1587	GH_A02G1174	GH_A04G0033	GH_A04G0335	GH_A02G0616	GH_A04G1359	GH_A02G0710
GH_A03G1182	GH_A03G0690	GH_A03G0340	GH_A02G1750	GH_A12G2300	GH_A02G0270	GH_A03G0802	GH_A02G0750	GH_A05G0119	GH_A02G1576		GH_A04G1359	GH_A02G0399	GH_A03G0613	GH_A02G1622	GH_A02G1262	GH_A04G0348	GH_A04G0454	GH_A02G0671	GH_A04G1553	GH_A02G0753
GH_A03G1206	GH_A03G0838	GH_A03G0374	GH_A02G1817	GH_A13G0334	GH_A02G0287	GH_A03G0813	GH_A02G0791	GH_A05G0378	GH_A02G1622		GH_A04G1483	GH_A02G0553	GH_A03G0620	GH_A02G1718	GH_A02G1425	GH_A04G0525	GH_A04G0478	GH_A02G0750	GH_A05G0162	GH_A02G0788
GH_A03G1211	GH_A03G0887	GH_A03G0604	GH_A02G1849	GH_A13G1847	GH_A02G0291	GH_A03G0814	GH_A02G0866	GH_A05G0404	GH_A02G1656		GH_A04G1509	GH_A02G0576	GH_A03G0780	GH_A02G1817	GH_A02G1466	GH_A04G0962	GH_A04G0832	GH_A02G0766	GH_A05G0378	GH_A02G0831
GH_A03G1552	GH_A03G1159	GH_A03G0613	GH_A02G1881	GH_A13G2198	GH_A02G0293	GH_A03G1133	GH_A02G1090	GH_A05G0419	GH_A02G1750		GH_A04G1762	GH_A02G0616	GH_A03G1150	GH_A02G1881	GH_A02G1467	GH_A04G0998	GH_A04G0891	GH_A02G0791	GH_A05G0504	GH_A02G0833
GH_A03G1599	GH_A03G1178	GH_A03G0713	GH_A02G1949	GH_A13G2530	GH_A02G0375	GH_A03G1205	GH_A02G1231	GH_A05G0428	GH_A02G1817		GH_A05G0339	GH_A02G0651	GH_A03G1182	GH_A02G1949	GH_A02G1502	GH_A04G1232	GH_A04G1007	GH_A02G0833	GH_A05G0964	GH_A02G0851
GH_A03G1645	GH_A03G1396	GH_A03G0793	GH_A02G1959	GH_A13G2544	GH_A02G0398	GH_A03G1206	GH_A02G1250	GH_A05G0973	GH_A02G1881		GH_A05G0386	GH_A02G0671	GH_A03G1198	GH_A02G1960	GH_A02G1515	GH_A04G1316	GH_A04G1211	GH_A02G0866	GH_A05G1039	GH_A02G0973
GH_A03G1924	GH_A03G1407	GH_A03G0826	GH_A02G1968	GH_D01G0726	GH_A02G0399	GH_A03G1211	GH_A02G1251	GH_A05G1039	GH_A02G1960		GH_A05G0712	GH_A02G0676	GH_A03G1206	GH_A02G2040	GH_A02G1526	GH_A04G1341	GH_A04G1588	GH_A02G1076	GH_A05G1204	GH_A02G1055
GH_A03G2201	GH_A03G1416	GH_A03G1150	GH_A02G2003	GH_D01G1098	GH_A02G0411	GH_A03G1215	GH_A02G1489	GH_A05G1204	GH_A02G2004		GH_A05G0923	GH_A02G0710	GH_A03G1211	GH_A03G0275	GH_A02G1585	GH_A04G1388	GH_A04G1614	GH_A02G1090	GH_A05G1255	GH_A02G1076
GH_A04G0061	GH_A03G1523	GH_A03G1182	GH_A02G2027	GH_D01G1186	GH_A02G0413	GH_A03G1296	GH_A02G1550	GH_A05G1359	GH_A03G0193		GH_A05G0973	GH_A02G0759	GH_A03G1215	GH_A03G0300	GH_A02G1642	GH_A04G1504	GH_A05G0155	GH_A02G1231	GH_A05G1277	GH_A02G1082
GH_A04G0070	GH_A03G1556	GH_A03G1198	GH_A02G2059	GH_D01G2418	GH_A02G0434	GH_A03G1433	GH_A02G1572	GH_A05G1399	GH_A03G0254		GH_A05G1030	GH_A02G0811	GH_A03G1433	GH_A03G0456	GH_A02G1673	GH_A04G1656	GH_A05G0179	GH_A02G1250	GH_A05G1391	GH_A02G1092
GH_A04G0206	GH_A03G1597	GH_A03G1206	GH_A03G0038	GH_D02G0064	GH_A02G0537	GH_A03G1441	GH_A02G1588	GH_A05G1621	GH_A03G0456		GH_A05G1164	GH_A02G0833	GH_A03G1552	GH_A03G0522	GH_A02G1719	GH_A04G1741	GH_A05G0234	GH_A02G1334	GH_A05G1526	GH_A02G1132
GH_A04G0276	GH_A03G1614	GH_A03G1211	GH_A03G0125	GH_D02G0216	GH_A02G0576	GH_A03G1544	GH_A02G1604	GH_A05G1768	GH_A03G0575		GH_A05G1366	GH_A02G0875	GH_A03G1590	GH_A03G0562	GH_A02G1864	GH_A05G0015	GH_A05G0378	GH_A02G1489	GH_A05G1621	GH_A02G1217
GH_A04G0288	GH_A03G1709	GH_A03G1215	GH_A03G0275	GH_D02G1383	GH_A02G0605	GH_A03G1644	GH_A02G1674	GH_A05G1842	GH_A03G0837		GH_A05G1389	GH_A02G0897	GH_A03G1620	GH_A03G0610	GH_A02G1891	GH_A05G0212	GH_A05G0401	GH_A02G1550	GH_A05G1768	GH_A02G1291
GH_A04G0406	GH_A03G1730	GH_A03G1433	GH_A03G0300	GH_D02G1400	GH_A02G0639	GH_A03G1704	GH_A02G1700	GH_A05G1882	GH_A03G0900		GH_A05G1399	GH_A02G1055	GH_A03G1666	GH_A03G0690	GH_A02G1892	GH_A05G0261	GH_A05G0419	GH_A02G1572	GH_A05G1841	GH_A02G1371
GH_A04G0417	GH_A03G1760	GH_A03G1506	GH_A03G0418	GH_D03G0207	GH_A02G0648	GH_A03G1705	GH_A02G1750	GH_A05G1960	GH_A03G1308		GH_A05G1422	GH_A02G1082	GH_A03G1780	GH_A03G0711	GH_A02G2001	GH_A05G0362	GH_A05G0945	GH_A02G1588	GH_A05G2021	GH_A02G1374
GH_A04G0423	GH_A03G1783	GH_A03G1552	GH_A03G0562	GH_D03G0643	GH_A02G0753	GH_A03G1780	GH_A02G1754	GH_A05G1962	GH_A03G1324		GH_A05G1606	GH_A02G1086	GH_A03G1924	GH_A03G0714	GH_A02G2011	GH_A05G0590	GH_A05G0954	GH_A02G1674	GH_A05G2071	GH_A02G1579
GH_A04G0496	GH_A03G1861	GH_A03G1599	GH_A03G0690	GH_D03G0888	GH_A02G0794	GH_A03G1923	GH_A02G1822	GH_A05G2353	GH_A03G1396		GH_A05G1682	GH_A02G1087	GH_A03G2201	GH_A03G0837	GH_A02G2012	GH_A05G0769	GH_A05G1064	GH_A02G1754	GH_A05G2353	GH_A02G1656
GH_A04G0524	GH_A03G1900	GH_A03G1620	GH_A03G0714	GH_D03G1342	GH_A02G0804	GH_A03G1924	GH_A02G1881	GH_A05G2387	GH_A03G1416		GH_A05G1791	GH_A02G1132	GH_A03G2203	GH_A03G0838	GH_A03G0043	GH_A05G0805	GH_A05G1096	GH_A02G1786	GH_A05G2387	GH_A02G1712
GH_A04G0832	GH_A03G1944	GH_A03G1644	GH_A03G0838	GH_D03G1374	GH_A02G0833	GH_A04G0004	GH_A02G1958	GH_A05G2428	GH_A03G1445		GH_A05G1797	GH_A02G1182	GH_A03G2265	GH_A03G0887	GH_A03G0091	GH_A05G0875	GH_A05G1154	GH_A02G1881	GH_A05G2536	GH_A02G1777
GH_A04G0933	GH_A03G1960	GH_A03G1666	GH_A03G0887	GH_D03G1822	GH_A02G0885	GH_A04G0039	GH_A02G1976	GH_A05G2487	GH_A03G1515		GH_A05G1798	GH_A02G1315	GH_A03G2275	GH_A03G0954	GH_A03G0118	GH_A05G1039	GH_A05G1204	GH_A02G1949	GH_A05G2734	GH_A02G1802
GH_A04G0987	GH_A03G1967	GH_A03G1924	GH_A03G1159	GH_D04G0235	GH_A02G0886	GH_A04G0120	GH_A03G0010	GH_A05G2636	GH_A03G1730		GH_A05G1825	GH_A02G1570	GH_A03G2384	GH_A03G1159	GH_A03G0190	GH_A05G1367	GH_A05G1366	GH_A02G1958	GH_A05G2774	GH_A02G1849
GH_A04G1168	GH_A03G2004	GH_A03G2051	GH_A03G1178	GH_D04G0334	GH_A02G0887	GH_A04G0228	GH_A03G0156	GH_A05G2774	GH_A03G1760		GH_A05G1960	GH_A02G1572	GH_A03G2386	GH_A03G1314	GH_A03G0191	GH_A05G1805	GH_A05G1399	GH_A02G1976	GH_A05G2907	GH_A02G1968
GH_A04G1211	GH_A03G2037	GH_A03G2201	GH_A03G1396	GH_D04G0736	GH_A02G1028	GH_A04G0335	GH_A03G0185	GH_A05G2859	GH_A03G1762		GH_A05G1963	GH_A02G1654	GH_A04G0070	GH_A03G1407	GH_A03G0197	GH_A05G1927	GH_A05G1434	GH_A02G2027	GH_A05G2957	GH_A02G2004
GH_A04G1239	GH_A03G2060	GH_A03G2384	GH_A03G1407	GH_D04G1545	GH_A02G1055	GH_A04G0417	GH_A03G0194	GH_A05G2869	GH_A03G1861		GH_A05G2071	GH_A02G1802	GH_A04G0228	GH_A03G1416	GH_A03G0260	GH_A05G1995	GH_A05G1606	GH_A02G2040	GH_A05G3462	GH_A02G2027
GH_A04G1284	GH_A03G2101	GH_A04G0171	GH_A03G1416	GH_D04G1852	GH_A02G1076	GH_A04G0454	GH_A03G0196	GH_A05G2937	GH_A03G1897		GH_A05G2081	GH_A02G1819	GH_A04G0288	GH_A03G1445	GH_A03G0309	GH_A05G2002	GH_A05G1882	GH_A03G0149	GH_A05G3551	GH_A02G2029
GH_A04G1359	GH_A03G2112	GH_A04G0228	GH_A03G1515	GH_D05G0918	GH_A02G1092	GH_A04G0460	GH_A03G0198	GH_A05G3462	GH_A03G1900		GH_A05G2116	GH_A02G1873	GH_A04G0454	GH_A03G1515	GH_A03G0374	GH_A05G2093	GH_A05G1884	GH_A03G0156	GH_A05G3555	GH_A02G2059
GH_A04G1509	GH_A03G2115	GH_A04G0276	GH_A03G1523	GH_D05G1493	GH_A02G1132	GH_A04G0478	GH_A03G0321	GH_A05G3551	GH_A03G1953		GH_A05G2200	GH_A02G1960	GH_A04G0477	GH_A03G1523	GH_A03G0476	GH_A05G2130	GH_A05G1960	GH_A03G0194	GH_A05G3559	GH_A03G0219
GH_A04G1511	GH_A03G2196	GH_A04G0288	GH_A03G1597	GH_D05G1633	GH_A02G1195	GH_A04G0832	GH_A03G0443	GH_A05G3559	GH_A03G1960		GH_A05G2210	GH_A02G1976	GH_A04G0478	GH_A03G1597	GH_A03G0491	GH_A05G2252	GH_A05G2021	GH_A03G0196	GH_A05G3799	GH_A03G0456
GH_A04G1549	GH_A03G2291	GH_A04G0454	GH_A03G1614	GH_D05G1832	GH_A02G1231	GH_A04G0933	GH_A03G0672	GH_A05G3750	GH_A03G1967		GH_A05G2356	GH_A02G2003	GH_A04G0483	GH_A03G1614	GH_A03G0590	GH_A05G2253	GH_A05G2081	GH_A03G0198	GH_A05G3800	GH_A03G0460
GH_A05G0378	GH_A03G2331	GH_A04G0477	GH_A03G1616	GH_D05G2936	GH_A02G1261	GH_A04G1007	GH_A03G0714	GH_A05G3763	GH_A03G2004		GH_A05G2465	GH_A02G2027	GH_A04G0496	GH_A03G1616	GH_A03G0604	GH_A05G2257	GH_A05G2225	GH_A03G0954	GH_A05G3813	GH_A03G0562
GH_A05G0419	GH_A03G2379	GH_A04G0478	GH_A03G1637	GH_D05G3644	GH_A02G1285	GH_A04G1242	GH_A03G0954	GH_A05G3870	GH_A03G2101		GH_A05G2593	GH_A02G2059	GH_A04G0832	GH_A03G1637	GH_A03G0613	GH_A05G2328	GH_A05G2440	GH_A03G1079	GH_A05G3870	GH_A03G0575
GH_A05G0555	GH_A03G2453	GH_A04G0483	GH_A03G1700	GH_D05G3646	GH_A02G1291	GH_A04G1614	GH_A03G1079	GH_A05G3991	GH_A03G2316		GH_A05G2624	GH_A03G0038	GH_A04G0885	GH_A03G1700	GH_A03G0622	GH_A05G2650	GH_A05G2465	GH_A03G1159	GH_A05G4206	GH_A03G0690
GH_A05G0796	GH_A04G0119	GH_A04G0496	GH_A03G1709	GH_D06G0058	GH_A02G1358	GH_A04G1648	GH_A03G1159	GH_A05G4100	GH_A03G2326		GH_A05G2734	GH_A03G0193	GH_A04G0891	GH_A03G1709	GH_A03G0675	GH_A05G2916	GH_A05G2536	GH_A03G1165	GH_A06G0018	GH_A03G0837
GH_A05G0907	GH_A04G0136	GH_A04G0501	GH_A03G1730	GH_D06G0662	GH_A02G1468	GH_A04G1720	GH_A03G1175	GH_A05G4206	GH_A03G2345		GH_A05G2847	GH_A03G0328	GH_A04G0933	GH_A03G1730	GH_A03G0687	GH_A05G3466	GH_A05G2686	GH_A03G1275	GH_A06G0084	GH_A03G0954
GH_A05G0926	GH_A04G0486	GH_A04G0832	GH_A03G1732	GH_D06G1047	GH_A02G1500	GH_A05G0088	GH_A03G1275	GH_A05G4336	GH_A03G2379		GH_A05G2869	GH_A03G0384	GH_A04G0943	GH_A03G1742	GH_A03G0780	GH_A05G3541	GH_A05G2734	GH_A03G1314	GH_A06G0672	GH_A03G1200
GH_A05G0964	GH_A04G0525	GH_A04G0848	GH_A03G1742	GH_D06G1504	GH_A02G1550	GH_A05G0155	GH_A03G1409	GH_A06G0018	GH_A03G2427		GH_A05G2975	GH_A03G0492	GH_A04G0987	GH_A03G1760	GH_A03G0793	GH_A05G3583	GH_A05G2774	GH_A03G1409	GH_A06G1004	GH_A03G1344
GH_A05G0973	GH_A04G0703	GH_A04G0885	GH_A03G1760	GH_D06G1716	GH_A02G1587	GH_A05G0179	GH_A03G1420	GH_A06G0084	GH_A04G0136		GH_A05G3011	GH_A03G0550	GH_A04G1211	GH_A03G1762	GH_A03G0813	GH_A05G3668	GH_A05G2869	GH_A03G1420	GH_A06G1406	GH_A03G1396
GH_A05G1066	GH_A04G0721	GH_A04G0933	GH_A03G1762	GH_D06G2166	GH_A02G1637	GH_A05G0234	GH_A03G1515	GH_A06G0358	GH_A04G0219		GH_A05G3040	GH_A03G0711	GH_A04G1284	GH_A03G1861	GH_A03G0928	GH_A05G3691	GH_A05G2924	GH_A03G1445	GH_A06G1462	GH_A03G1416
GH_A05G1204	GH_A04G0940	GH_A04G0987	GH_A03G1783	GH_D07G0549	GH_A02G1639	GH_A05G0245	GH_A03G1633	GH_A06G0711	GH_A04G0348		GH_A05G3432	GH_A03G0872	GH_A04G1359	GH_A03G1867	GH_A03G1150	GH_A05G3779	GH_A05G2957	GH_A03G1515	GH_A06G1695	GH_A03G1515
GH_A05G1399	GH_A04G0951	GH_A04G1168	GH_A03G1861	GH_D07G0614	GH_A02G1750	GH_A05G0336	GH_A03G1634	GH_A06G0876	GH_A04G0486		GH_A05G3486	GH_A03G1065	GH_A04G1549	GH_A03G1944	GH_A03G1182	GH_A05G3896	GH_A05G3462	GH_A03G1616	GH_A06G2044	GH_A03G1614
GH_A05G1471	GH_A04G0998	GH_A04G1203	GH_A03G1900	GH_D08G1275	GH_A02G1786	GH_A05G0378	GH_A03G1730	GH_A06G1004	GH_A04G0645		GH_A05G3511	GH_A03G1079	GH_A04G1552	GH_A03G1960	GH_A03G1206	GH_A05G3914	GH_A05G3486	GH_A03G1633	GH_A06G2137	GH_A03G1627
GH_A05G1485	GH_A04G1033	GH_A04G1211	GH_A03G1944	GH_D08G2694	GH_A02G1802	GH_A05G0401	GH_A03G1760	GH_A06G1208	GH_A04G0804		GH_A05G3684	GH_A03G1147	GH_A04G1553	GH_A03G1967	GH_A03G1211	GH_A05G3915	GH_A05G3511	GH_A03G1634	GH_A06G2379	GH_A03G1657
GH_A05G1606	GH_A04G1241	GH_A04G1239	GH_A03G1960	GH_D08G2822	GH_A02G1949	GH_A05G0419	GH_A03G1853	GH_A06G1406	GH_A04G0962		GH_A05G3870	GH_A03G1159	GH_A04G1782	GH_A03G1996	GH_A03G1215	GH_A05G3995	GH_A05G3532	GH_A03G1669	GH_A07G0068	GH_A03G1730
GH_A05G1621	GH_A04G1316	GH_A04G1284	GH_A03G1967	GH_D09G0045	GH_A02G1968	GH_A05G0604	GH_A03G1861	GH_A06G2011	GH_A04G1031		GH_A05G3945	GH_A03G1165	GH_A05G0162	GH_A03G2004	GH_A03G1433	GH_A05G4140	GH_A05G3765	GH_A03G1730	GH_A07G0069	GH_A03G1742
GH_A05G1768	GH_A05G0015	GH_A04G1286	GH_A03G1990	GH_D09G0333	GH_A02G2027	GH_A05G0762	GH_A03G1868	GH_A06G2137	GH_A04G1033		GH_A05G4095	GH_A03G1178	GH_A05G0234	GH_A03G2037	GH_A03G1544	GH_A05G4202	GH_A05G3936	GH_A03G1760	GH_A07G0087	GH_A03G1754
GH_A05G1798	GH_A05G0142	GH_A04G1359	GH_A03G2004	GH_D09G2051	GH_A03G0015	GH_A05G0809	GH_A03G1869	GH_A06G2150	GH_A04G1141		GH_A05G4295	GH_A03G1275	GH_A05G0273	GH_A03G2060	GH_A03G1552	GH_A06G0063	GH_A05G4038	GH_A03G1853	GH_A07G0152	GH_A03G1760
GH_A05G1841	GH_A05G0225	GH_A04G1549	GH_A03G2046	GH_D10G0169	GH_A03G0090	GH_A05G0815	GH_A03G1899	GH_A06G2155	GH_A04G1316		GH_A06G0018	GH_A03G1324	GH_A05G0339	GH_A03G2101	GH_A03G1599	GH_A06G0135	GH_A06G0072	GH_A03G1861	GH_A07G0464	GH_A03G1762
GH_A05G1862	GH_A05G0258	GH_A04G1552	GH_A03G2101	GH_D10G1901	GH_A03G0171	GH_A05G0948	GH_A03G1965	GH_A06G2413	GH_A04G1346		GH_A06G0177	GH_A03G1396	GH_A05G0378	GH_A03G2127	GH_A03G1620	GH_A06G0161	GH_A06G0182	GH_A03G1867	GH_A07G0623	GH_A03G1845
GH_A05G1882	GH_A05G0294	GH_A04G1553	GH_A03G2196	GH_D10G2144	GH_A03G0172	GH_A05G1066	GH_A03G1990	GH_A07G0087	GH_A04G1350		GH_A06G0208	GH_A03G1469	GH_A05G0614	GH_A03G2196	GH_A03G1644	GH_A06G0264	GH_A06G0186	GH_A03G1868	GH_A07G0629	GH_A03G1861
GH_A05G1899	GH_A05G0356	GH_A05G0179	GH_A03G2291	GH_D10G2228	GH_A03G0173	GH_A05G1154	GH_A03G1995	GH_A07G0167	GH_A04G1352		GH_A06G0314	GH_A03G1515	GH_A05G0815	GH_A03G2246	GH_A03G1645	GH_A06G0266	GH_A06G0202	GH_A03G1869	GH_A07G0715	GH_A03G1900
GH_A05G1960	GH_A05G0433	GH_A05G0182	GH_A03G2316	GH_D11G0156	GH_A03G0174	GH_A05G1271	GH_A03G1996	GH_A07G0182	GH_A04G1504		GH_A06G0432	GH_A03G1523	GH_A05G0893	GH_A03G2291	GH_A03G1666	GH_A06G0364	GH_A06G0245	GH_A03G1944	GH_A07G0741	GH_A03G1948
GH_A05G2032	GH_A05G0589	GH_A05G0318	GH_A03G2331	GH_D11G0216	GH_A03G0198	GH_A05G1314	GH_A03G2094	GH_A07G0307	GH_A04G1562		GH_A06G0451	GH_A03G1633	GH_A05G0895	GH_A03G2316	GH_A03G1755	GH_A06G0504	GH_A06G0384	GH_A03G1962	GH_A07G0773	GH_A03G1960
GH_A05G2071	GH_A05G0701	GH_A05G0378	GH_A03G2453	GH_D11G0287	GH_A03G0205	GH_A05G1373	GH_A03G2101	GH_A07G0431	GH_A04G1623		GH_A06G0490	GH_A03G1760	GH_A05G0926	GH_A03G2331	GH_A03G1780	GH_A06G0804	GH_A06G0637	GH_A03G1965	GH_A07G0890	GH_A03G1967
GH_A05G2387	GH_A05G0805	GH_A05G0614	GH_A04G0037	GH_D11G0504	GH_A03G0212	GH_A05G1451	GH_A03G2132	GH_A07G0519	GH_A04G1702		GH_A06G0498	GH_A03G1762	GH_A05G0927	GH_A03G2426	GH_A03G1821	GH_A06G0952	GH_A06G0672	GH_A03G1990	GH_A07G0999	GH_A03G1990
GH_A05G2427	GH_A05G0817	GH_A05G0893	GH_A04G0136	GH_D11G0914	GH_A03G0275	GH_A05G1468	GH_A03G2194	GH_A07G0773	GH_A04G1706		GH_A06G0733	GH_A03G1780	GH_A05G1422	GH_A04G0486	GH_A03G1919	GH_A06G1251	GH_A06G1270	GH_A03G1995	GH_A07G1016	GH_A03G2004
GH_A05G2428	GH_A05G0875	GH_A05G0926	GH_A04G0203	GH_D11G1159	GH_A03G0300	GH_A05G1471	GH_A03G2196	GH_A07G0832	GH_A05G0056		GH_A06G0734	GH_A03G1902	GH_A05G1471	GH_A04G0645	GH_A03G1923	GH_A06G1305	GH_A06G1376	GH_A03G1996	GH_A07G1435	GH_A03G2081
GH_A05G2734	GH_A05G0894	GH_A05G0927	GH_A04G0345	GH_D11G2149	GH_A03G0346	GH_A05G1485	GH_A03G2239	GH_A07G0999	GH_A05G0092		GH_A06G0750	GH_A03G1944	GH_A05G1490	GH_A04G0962	GH_A03G1924	GH_A06G1514	GH_A06G1406	GH_A03G2094	GH_A07G1468	GH_A03G2101
GH_A05G2869	GH_A05G0911	GH_A05G0938	GH_A04G0348	GH_D11G2688	GH_A03G0380	GH_A05G1559	GH_A03G2246	GH_A07G1016	GH_A05G0135		GH_A06G0781	GH_A03G1960	GH_A05G1606	GH_A04G1205	GH_A03G2201	GH_A06G1653	GH_A06G1445	GH_A03G2101	GH_A07G1924	GH_A03G2112
GH_A05G3002	GH_A05G0917	GH_A05G1066	GH_A04G0645	GH_D11G2991	GH_A03G0550	GH_A05G1606	GH_A03G2291	GH_A07G1117	GH_A05G0305		GH_A06G0815	GH_A03G1967	GH_A05G1621	GH_A04G1316	GH_A03G2265	GH_A06G1669	GH_A06G1487	GH_A03G2132	GH_A07G1975	GH_A03G2240
GH_A05G3333	GH_A05G0978	GH_A05G1277	GH_A04G0962	GH_D11G3052	GH_A03G0587	GH_A05G1642	GH_A03G2307	GH_A07G1203	GH_A05G0336		GH_A06G0876	GH_A03G1990	GH_A05G1645	GH_A04G1341	GH_A03G2384	GH_A06G1735	GH_A06G1490	GH_A03G2175	GH_A08G0281	GH_A03G2316
GH_A05G3379	GH_A05G0993	GH_A05G1399	GH_A04G1086	GH_D11G3248	GH_A03G0690	GH_A05G1822	GH_A03G2316	GH_A07G1435	GH_A05G0500		GH_A06G0925	GH_A03G2037	GH_A05G1768	GH_A04G1358	GH_A03G2386	GH_A06G1764	GH_A06G1693	GH_A03G2196	GH_A08G0386	GH_A03G2379
GH_A05G3462	GH_A05G0997	GH_A05G1442	GH_A04G1209	GH_D11G3296	GH_A03G0711	GH_A05G1841	GH_A03G2326	GH_A07G1598	GH_A05G0582		GH_A06G0975	GH_A03G2041	GH_A05G1798	GH_A04G1597	GH_A04G0120	GH_A06G1843	GH_A06G1695	GH_A03G2239	GH_A08G0488	GH_A03G2427
GH_A05G3665	GH_A05G1002	GH_A05G1471	GH_A04G1241	GH_D12G0230	GH_A03G0771	GH_A05G1882	GH_A03G2370	GH_A07G1975	GH_A05G0589		GH_A06G1118	GH_A03G2145	GH_A05G1841	GH_A04G1741	GH_A04G0171	GH_A06G1891	GH_A06G1756	GH_A03G2246	GH_A08G0835	GH_A04G0136
GH_A05G3799	GH_A05G1036	GH_A05G1606	GH_A04G1316	GH_D12G0254	GH_A03G0809	GH_A05G2021	GH_A04G0033	GH_A07G2201	GH_A05G0690		GH_A06G1303	GH_A03G2196	GH_A05G1882	GH_A05G0015	GH_A04G0206	GH_A06G2039	GH_A06G1886	GH_A03G2291	GH_A08G1272	GH_A04G0203
GH_A05G3800	GH_A05G1048	GH_A05G1621	GH_A04G1341	GH_D12G1912	GH_A03G0838	GH_A05G2205	GH_A04G0036	GH_A07G2353	GH_A05G0805		GH_A06G1369	GH_A03G2240	GH_A05G1913	GH_A05G0089	GH_A04G0228	GH_A06G2115	GH_A06G2044	GH_A03G2370	GH_A08G1536	GH_A04G0219
GH_A05G3813	GH_A05G1122	GH_A05G1709	GH_A04G1358	GH_D12G2342	GH_A03G0954	GH_A05G2225	GH_A04G0061	GH_A08G0299	GH_A05G0827		GH_A06G1393	GH_A03G2291	GH_A05G1960	GH_A05G0133	GH_A04G0288	GH_A06G2148	GH_A06G2126	GH_A03G2412	GH_A08G1847	GH_A04G0486
GH_A05G3820	GH_A05G1183	GH_A05G1761	GH_A04G1741	GH_D13G0830	GH_A03G0975	GH_A05G2373	GH_A04G0136	GH_A08G0383	GH_A05G0875		GH_A06G1406	GH_A03G2345	GH_A05G2021	GH_A05G0135	GH_A04G0358	GH_A06G2201	GH_A07G0068	GH_A04G0033	GH_A08G1985	GH_A04G0645
GH_A05G3857	GH_A05G1223	GH_A05G1798	GH_A04G1770	GH_D13G1664	GH_A03G1178	GH_A05G2397	GH_A04G0239	GH_A08G0626	GH_A05G0919		GH_A06G1462	GH_A03G2386	GH_A05G2032	GH_A05G0258	GH_A04G0406	GH_A06G2204	GH_A07G0096	GH_A04G0036	GH_A08G2182	GH_A04G1110
GH_A05G4100	GH_A05G1367	GH_A05G1841	GH_A05G0015	GH_D13G2179	GH_A03G1363	GH_A05G2440	GH_A04G0246	GH_A08G0835	GH_A05G0993		GH_A06G1802	GH_A03G2426	GH_A05G2071	GH_A05G0294	GH_A04G0412	GH_A06G2205	GH_A07G0097	GH_A04G0061	GH_A08G2333	GH_A04G1141
GH_A05G4301	GH_A05G1447	GH_A05G1960	GH_A05G0016	GH_D13G2388	GH_A03G1396	GH_A05G2465	GH_A04G0248	GH_A08G0902	GH_A05G0997		GH_A06G1808	GH_A04G0033	GH_A05G2081	GH_A05G0362	GH_A04G0454	GH_A06G2208	GH_A07G0106	GH_A04G0239	GH_A08G2415	GH_A04G1157
GH_A05G4334	GH_A05G1487	GH_A05G2071	GH_A05G0044		GH_A03G1409	GH_A05G2504	GH_A04G0274	GH_A08G1272	GH_A05G1048		GH_A06G1937	GH_A04G0036	GH_A05G2105	GH_A05G0589	GH_A04G0483	GH_A06G2308	GH_A07G0203	GH_A04G0246	GH_A08G2427	GH_A04G1227
GH_A06G0018	GH_A05G1713	GH_A05G2387	GH_A05G0089		GH_A03G1445	GH_A05G2536	GH_A04G0804	GH_A08G1484	GH_A05G1203		GH_A06G2041	GH_A04G0203	GH_A05G2339	GH_A05G0641	GH_A04G0524	GH_A07G0006	GH_A07G0255	GH_A04G0248	GH_A08G2688	GH_A04G1241
GH_A06G0245	GH_A05G1787	GH_A05G2428	GH_A05G0142		GH_A03G1491	GH_A05G2647	GH_A04G0962	GH_A08G1557	GH_A05G1253		GH_A06G2109	GH_A04G0224	GH_A05G2353	GH_A05G0701	GH_A04G0891	GH_A07G0037	GH_A07G0492	GH_A04G0804	GH_A08G2817	GH_A04G1279
GH_A06G0553	GH_A05G1805	GH_A05G2464	GH_A05G0169		GH_A03G1492	GH_A05G2686	GH_A04G1001	GH_A08G1935	GH_A05G1261		GH_A06G2262	GH_A04G0761	GH_A05G2356	GH_A05G0769	GH_A04G0921	GH_A07G0038	GH_A07G0506	GH_A04G0889	GH_A08G2830	GH_A04G1316
GH_A06G0711	GH_A05G1817	GH_A05G2465	GH_A05G0225		GH_A03G1515	GH_A05G2734	GH_A04G1019	GH_A08G2096	GH_A05G1367		GH_A07G0079	GH_A04G0804	GH_A05G2428	GH_A05G0805	GH_A04G0933	GH_A07G0144	GH_A07G0582	GH_A04G0962	GH_A09G0450	GH_A04G1330
GH_A06G1004	GH_A05G1915	GH_A05G2581	GH_A05G0258		GH_A03G1523	GH_A05G2774	GH_A04G1068	GH_A08G2106	GH_A05G1396		GH_A07G0096	GH_A04G0962	GH_A05G2464	GH_A05G0817	GH_A04G1168	GH_A07G0301	GH_A07G0594	GH_A04G0964	GH_A09G0628	GH_A04G1341
GH_A06G1406	GH_A05G1927	GH_A05G2734	GH_A05G0294		GH_A03G1556	GH_A05G2778	GH_A04G1101	GH_A08G2301	GH_A05G1531		GH_A07G0097	GH_A04G0966	GH_A05G2465	GH_A05G0827	GH_A04G1211	GH_A07G0324	GH_A07G0878	GH_A04G1046	GH_A09G0676	GH_A04G1346
GH_A06G1462	GH_A05G1979	GH_A05G2739	GH_A05G0356		GH_A03G1571	GH_A05G2957	GH_A04G1209	GH_A08G2415	GH_A05G1584		GH_A07G0116	GH_A04G1044	GH_A05G2734	GH_A05G0875	GH_A04G1284	GH_A07G0332	GH_A07G0887	GH_A04G1086	GH_A09G1029	GH_A04G1350
GH_A06G2044	GH_A05G2002	GH_A05G2869	GH_A05G0589		GH_A03G1572	GH_A05G2964	GH_A04G1287	GH_A08G2688	GH_A05G1628		GH_A07G0128	GH_A04G1086	GH_A05G2957	GH_A05G0911	GH_A04G1509	GH_A07G0613	GH_A07G0915	GH_A04G1101	GH_A09G1068	GH_A04G1352
GH_A06G2106	GH_A05G2044	GH_A05G2924	GH_A05G0788		GH_A03G1597	GH_A05G3378	GH_A04G1350	GH_A08G2729	GH_A05G1631		GH_A07G0177	GH_A04G1209	GH_A05G2959	GH_A05G0978	GH_A04G1549	GH_A07G0666	GH_A07G0975	GH_A04G1167	GH_A09G1423	GH_A04G1358
GH_A06G2109	GH_A05G2058	GH_A05G3011	GH_A05G0805		GH_A03G1614	GH_A05G3456	GH_A04G1364	GH_A08G2817	GH_A05G1709		GH_A07G0197	GH_A04G1241	GH_A05G2979	GH_A05G0993	GH_A04G1552	GH_A07G0713	GH_A07G0999	GH_A04G1209	GH_A09G1591	GH_A04G1368
GH_A06G2137	GH_A05G2130	GH_A05G3135	GH_A05G0817		GH_A03G1616	GH_A05G3462	GH_A04G1510	GH_A08G2830	GH_A05G1732		GH_A07G0198	GH_A04G1287	GH_A05G3135	GH_A05G1002	GH_A04G1553	GH_A07G0728	GH_A07G1011	GH_A04G1241	GH_A09G1751	GH_A04G1391
GH_A06G2373	GH_A05G2131	GH_A05G3379	GH_A05G0871		GH_A03G1651	GH_A05G3469	GH_A04G1557	GH_A08G2839	GH_A05G1805		GH_A07G0253	GH_A04G1316	GH_A05G3462	GH_A05G1036	GH_A04G1751	GH_A07G0747	GH_A07G1051	GH_A04G1283	GH_A09G1807	GH_A04G1504
GH_A06G2413	GH_A05G2136	GH_A05G3462	GH_A05G0875		GH_A03G1680	GH_A05G3511	GH_A04G1656	GH_A09G0089	GH_A05G1817		GH_A07G0557	GH_A04G1350	GH_A05G3532	GH_A05G1048	GH_A04G1764	GH_A07G0848	GH_A07G1095	GH_A04G1287	GH_A09G1946	GH_A04G1706
GH_A07G0087	GH_A05G2139	GH_A05G3665	GH_A05G0894		GH_A03G1709	GH_A05G3523	GH_A04G1668	GH_A09G0318	GH_A05G1856		GH_A07G0594	GH_A04G1352	GH_A05G3575	GH_A05G1107	GH_A04G1771	GH_A07G0896	GH_A07G1132	GH_A04G1350	GH_A09G2042	GH_A04G1741
GH_A07G0100	GH_A05G2144	GH_A05G3799	GH_A05G0911		GH_A03G1730	GH_A05G3532	GH_A04G1763	GH_A09G0406	GH_A05G1870		GH_A07G0767	GH_A04G1556	GH_A05G3665	GH_A05G1183	GH_A05G0120	GH_A07G1068	GH_A07G1300	GH_A04G1352	GH_A09G2256	GH_A05G0015
GH_A07G0142	GH_A05G2253	GH_A05G3800	GH_A05G0917		GH_A03G1732	GH_A05G3684	GH_A05G0024	GH_A09G0436	GH_A05G2093		GH_A07G0821	GH_A04G1623	GH_A05G3799	GH_A05G1203	GH_A05G0162	GH_A07G1291	GH_A07G1483	GH_A04G1364	GH_A09G2324	GH_A05G0017
GH_A07G0474	GH_A05G2257	GH_A05G3936	GH_A05G0978		GH_A03G1742	GH_A05G3696	GH_A05G0130	GH_A09G0468	GH_A05G2113		GH_A07G0890	GH_A04G1643	GH_A05G3813	GH_A05G1367	GH_A05G0179	GH_A07G1353	GH_A07G1923	GH_A04G1435	GH_A09G2379	GH_A05G0139
GH_A07G0498	GH_A05G2284	GH_A05G4038	GH_A05G0993		GH_A03G1760	GH_A05G3765	GH_A05G0135	GH_A09G0805	GH_A05G2130		GH_A07G0965	GH_A04G1706	GH_A05G4038	GH_A05G1487	GH_A05G0234	GH_A07G1509	GH_A07G2147	GH_A04G1556	GH_A09G2462	GH_A05G0142
GH_A07G0506	GH_A05G2328	GH_A05G4145	GH_A05G1002		GH_A03G1861	GH_A05G3806	GH_A05G0198	GH_A09G1429	GH_A05G2131		GH_A07G0985	GH_A05G0017	GH_A05G4336	GH_A05G1584	GH_A05G0336	GH_A07G1597	GH_A07G2425	GH_A04G1557	GH_A10G0041	GH_A05G0197
GH_A07G0623	GH_A05G2352	GH_A05G4335	GH_A05G1036		GH_A03G1867	GH_A05G4038	GH_A05G0212	GH_A09G1481	GH_A05G2144		GH_A07G0997	GH_A05G0268	GH_A06G0018	GH_A05G1631	GH_A05G0339	GH_A07G1697	GH_A07G2499	GH_A04G1656	GH_A10G0103	GH_A05G0261
GH_A07G0629	GH_A05G2397	GH_A06G0018	GH_A05G1048		GH_A03G1868	GH_A05G4044	GH_A05G0356	GH_A09G1617	GH_A05G2252		GH_A07G1011	GH_A05G0298	GH_A06G0072	GH_A05G1787	GH_A05G0378	GH_A07G1988	GH_A08G0133	GH_A04G1702	GH_A10G0315	GH_A05G0294
GH_A07G0836	GH_A05G2551	GH_A06G0072	GH_A05G1107		GH_A03G1900	GH_A05G4143	GH_A05G0535	GH_A09G1668	GH_A05G2253		GH_A07G1117	GH_A05G0348	GH_A06G0202	GH_A05G1803	GH_A05G0419	GH_A07G2169	GH_A08G0453	GH_A04G1763	GH_A10G0446	GH_A05G0581
GH_A07G0890	GH_A05G2650	GH_A06G0245	GH_A05G1183		GH_A03G1911	GH_A05G4316	GH_A05G0582	GH_A09G1717	GH_A05G2255		GH_A07G1119	GH_A05G0449	GH_A06G0245	GH_A05G1805	GH_A05G0614	GH_A07G2226	GH_A08G0550	GH_A05G0135	GH_A10G0926	GH_A05G0582
GH_A07G0965	GH_A05G3304	GH_A06G0672	GH_A05G1223		GH_A03G1945	GH_A06G0072	GH_A05G0641	GH_A09G1770	GH_A05G2257		GH_A07G1149	GH_A05G0505	GH_A06G0469	GH_A05G1808	GH_A05G0815	GH_A07G2241	GH_A08G0604	GH_A05G0198	GH_A10G1005	GH_A05G0589
GH_A07G0999	GH_A05G3432	GH_A06G0747	GH_A05G1290		GH_A03G1953	GH_A06G0186	GH_A05G0707	GH_A09G1779	GH_A05G2426		GH_A07G1298	GH_A05G0582	GH_A06G0512	GH_A05G1817	GH_A05G0893	GH_A07G2348	GH_A08G1160	GH_A05G0212	GH_A10G1501	GH_A05G0604
GH_A07G1011	GH_A05G3496	GH_A06G1004	GH_A05G1343		GH_A03G1967	GH_A06G0202	GH_A05G0758	GH_A09G1908	GH_A05G2551		GH_A07G1384	GH_A05G0597	GH_A06G0552	GH_A05G1820	GH_A05G0895	GH_A07G2582	GH_A08G1238	GH_A05G0301	GH_A10G1654	GH_A05G0690
GH_A07G1016	GH_A05G3523	GH_A06G1022	GH_A05G1367		GH_A03G1990	GH_A06G0384	GH_A05G0832	GH_A09G2042	GH_A05G2603		GH_A07G1483	GH_A05G0644	GH_A06G0553	GH_A05G1870	GH_A05G0898	GH_A07G2604	GH_A08G1283	GH_A05G0356	GH_A10G2349	GH_A05G0728
GH_A07G1052	GH_A05G3656	GH_A06G1270	GH_A05G1487		GH_A03G2004	GH_A06G0475	GH_A05G0880	GH_A09G2227	GH_A05G2628		GH_A07G1555	GH_A05G0728	GH_A06G0672	GH_A05G1915	GH_A05G0923	GH_A08G0044	GH_A08G1315	GH_A05G0449	GH_A10G2507	GH_A05G0805
GH_A07G1419	GH_A05G3782	GH_A06G1406	GH_A05G1618		GH_A03G2021	GH_A06G0637	GH_A05G1039	GH_A09G2256	GH_A05G2650		GH_A07G1727	GH_A05G0832	GH_A06G0729	GH_A05G1927	GH_A05G0926	GH_A08G0268	GH_A08G1363	GH_A05G0535	GH_A11G0038	GH_A05G0817
GH_A07G1468	GH_A05G3802	GH_A06G1468	GH_A05G1631		GH_A03G2101	GH_A06G0672	GH_A05G1107	GH_A09G2324	GH_A05G2843		GH_A07G1833	GH_A05G0959	GH_A06G0734	GH_A05G1995	GH_A05G0935	GH_A08G0273	GH_A08G1386	GH_A05G0582	GH_A11G0082	GH_A05G0827
GH_A07G1512	GH_A05G3918	GH_A06G1628	GH_A05G1713		GH_A03G2196	GH_A06G0747	GH_A05G1166	GH_A09G2462	GH_A05G2926		GH_A07G1975	GH_A05G0993	GH_A06G0747	GH_A05G2002	GH_A05G0943	GH_A08G0431	GH_A08G1387	GH_A05G0597	GH_A11G0101	GH_A05G0875
GH_A07G1569	GH_A05G3931	GH_A06G1695	GH_A05G1803		GH_A03G2291	GH_A06G0818	GH_A05G1169	GH_A10G0066	GH_A05G3117		GH_A07G2082	GH_A05G0997	GH_A06G0824	GH_A05G2044	GH_A05G0948	GH_A08G0445	GH_A08G1428	GH_A05G0641	GH_A11G0155	GH_A05G0911
GH_A07G1975	GH_A05G3933	GH_A06G1937	GH_A05G1805		GH_A03G2316	GH_A06G1257	GH_A05G1175	GH_A10G0229	GH_A05G3249		GH_A07G2310	GH_A05G1016	GH_A06G0837	GH_A05G2053	GH_A05G1000	GH_A08G0483	GH_A08G1484	GH_A05G0658	GH_A11G0166	GH_A05G0917
GH_A07G2199	GH_A05G4030	GH_A06G2044	GH_A05G1817		GH_A03G2331	GH_A06G1270	GH_A05G1176	GH_A10G0315	GH_A05G3304		GH_A07G2462	GH_A05G1143	GH_A06G0977	GH_A05G2058	GH_A05G1066	GH_A08G0682	GH_A08G1550	GH_A05G0707	GH_A11G0233	GH_A05G0919
GH_A07G2251	GH_A05G4037	GH_A06G2126	GH_A05G1820		GH_A03G2366	GH_A06G1373	GH_A05G1177	GH_A10G0430	GH_A05G3541		GH_A07G2503	GH_A05G1181	GH_A06G1004	GH_A05G2093	GH_A05G1096	GH_A08G0971	GH_A08G1838	GH_A05G0805	GH_A11G0334	GH_A05G0993
GH_A08G0003	GH_A05G4115	GH_A06G2137	GH_A05G1870		GH_A03G2412	GH_A06G1376	GH_A05G1248	GH_A10G0446	GH_A05G3610		GH_A07G2589	GH_A05G1290	GH_A06G1018	GH_A05G2130	GH_A05G1154	GH_A08G1211	GH_A08G2106	GH_A05G0817	GH_A11G1198	GH_A05G0997
GH_A08G0281	GH_A05G4140	GH_A06G2373	GH_A05G1915		GH_A03G2458	GH_A06G1406	GH_A05G1252	GH_A10G0463	GH_A05G3782		GH_A07G2619	GH_A05G1318	GH_A06G1022	GH_A05G2131	GH_A05G1190	GH_A08G1255	GH_A08G2448	GH_A05G0832	GH_A11G1498	GH_A05G1002
GH_A08G0386	GH_A05G4199	GH_A06G2413	GH_A05G1927		GH_A03G2460	GH_A06G1487	GH_A05G1332	GH_A10G0498	GH_A05G3802		GH_A08G0127	GH_A05G1330	GH_A06G1270	GH_A05G2139	GH_A05G1251	GH_A08G1312	GH_A08G2517	GH_A05G0880	GH_A11G1683	GH_A05G1036
GH_A08G0488	GH_A05G4202	GH_A07G0087	GH_A05G2002		GH_A04G0001	GH_A06G1490	GH_A05G1341	GH_A10G0514	GH_A05G3931		GH_A08G0155	GH_A05G1396	GH_A06G1406	GH_A05G2144	GH_A05G1471	GH_A08G1523	GH_A08G2697	GH_A05G0993	GH_A11G1852	GH_A05G1048
GH_A08G0604	GH_A05G4298	GH_A07G0100	GH_A05G2029		GH_A04G0033	GH_A06G1590	GH_A05G1343	GH_A10G0549	GH_A05G4030		GH_A08G0206	GH_A05G1417	GH_A06G1468	GH_A05G2252	GH_A05G1490	GH_A08G1726	GH_A08G2762	GH_A05G1039	GH_A11G1867	GH_A05G1203
GH_A08G0749	GH_A06G0013	GH_A07G0140	GH_A05G2053		GH_A04G0144	GH_A06G1693	GH_A05G1391	GH_A10G1087	GH_A05G4076		GH_A08G0294	GH_A05G1540	GH_A06G1481	GH_A05G2253	GH_A05G1606	GH_A08G1984	GH_A08G2781	GH_A05G1107	GH_A11G2672	GH_A05G1253
GH_A08G0950	GH_A06G0026	GH_A07G0142	GH_A05G2058		GH_A04G0160	GH_A06G1695	GH_A05G1423	GH_A10G1348	GH_A05G4092		GH_A08G0538	GH_A05G1584	GH_A06G1628	GH_A05G2257	GH_A05G1645	GH_A08G2006	GH_A08G2834	GH_A05G1175	GH_A11G2867	GH_A05G1300
GH_A08G1139	GH_A06G0046	GH_A07G0492	GH_A05G2093		GH_A04G0172	GH_A06G1732	GH_A05G1700	GH_A10G1449	GH_A05G4202		GH_A08G0715	GH_A05G1628	GH_A06G1695	GH_A05G2284	GH_A05G1689	GH_A08G2087	GH_A08G2838	GH_A05G1248	GH_A11G2960	GH_A05G1330
GH_A08G1235	GH_A06G0088	GH_A07G0506	GH_A05G2107		GH_A04G0247	GH_A06G1886	GH_A05G1703	GH_A10G1535	GH_A05G4204		GH_A08G1015	GH_A05G1636	GH_A06G1937	GH_A05G2328	GH_A05G1768	GH_A08G2178	GH_A08G2839	GH_A05G1252	GH_A11G3133	GH_A05G1367
GH_A08G1386	GH_A06G0126	GH_A07G0582	GH_A05G2130		GH_A04G0274	GH_A06G1943	GH_A05G1801	GH_A10G1801	GH_A06G0026		GH_A08G1134	GH_A05G1681	GH_A06G2044	GH_A05G2350	GH_A05G1798	GH_A08G2213	GH_A09G0031	GH_A05G1341	GH_A11G3267	GH_A05G1396
GH_A08G1536	GH_A06G0161	GH_A07G0623	GH_A05G2136		GH_A04G0345	GH_A06G2044	GH_A05G1808	GH_A10G2061	GH_A06G0135		GH_A08G1315	GH_A05G1689	GH_A06G2109	GH_A05G2352	GH_A05G1837	GH_A08G2286	GH_A09G0042	GH_A05G1343	GH_A11G3284	GH_A05G1487
GH_A08G1847	GH_A06G0188	GH_A07G0629	GH_A05G2139		GH_A04G0348	GH_A06G2058	GH_A05G1810	GH_A10G2507	GH_A06G0137		GH_A08G1363	GH_A05G1749	GH_A06G2262	GH_A05G2539	GH_A05G1841	GH_A08G2452	GH_A09G0125	GH_A05G1391	GH_A11G3299	GH_A05G1584
GH_A08G1985	GH_A06G0214	GH_A07G0716	GH_A05G2144		GH_A04G0400	GH_A06G2126	GH_A05G1927	GH_A10G2641	GH_A06G0161		GH_A08G1391	GH_A05G1805	GH_A06G2413	GH_A05G2551	GH_A05G1862	GH_A08G2485	GH_A09G0318	GH_A05G1426	GH_A11G3341	GH_A05G1631
GH_A08G2301	GH_A06G0266	GH_A07G0773	GH_A05G2253		GH_A04G0508	GH_A07G0030	GH_A05G1955	GH_A11G0082	GH_A06G0168		GH_A08G1392	GH_A05G1826	GH_A07G0015	GH_A05G2632	GH_A05G1882	GH_A08G2647	GH_A09G0324	GH_A05G1629	GH_A11G3518	GH_A05G1636
GH_A08G2322	GH_A06G0351	GH_A07G0890	GH_A05G2257		GH_A04G0518	GH_A07G0054	GH_A05G2068	GH_A11G0166	GH_A06G0264		GH_A08G1400	GH_A05G1840	GH_A07G0097	GH_A05G3109	GH_A05G2032	GH_A08G2742	GH_A09G0675	GH_A05G1703	GH_A11G3675	GH_A05G1787
GH_A08G2328	GH_A06G0532	GH_A07G0999	GH_A05G2284		GH_A04G0603	GH_A07G0198	GH_A05G2093	GH_A11G0233	GH_A06G0279		GH_A08G1404	GH_A05G1870	GH_A07G0492	GH_A05G3304	GH_A05G2245	GH_A08G2786	GH_A09G0803	GH_A05G1801	GH_A11G3691	GH_A05G1805
GH_A08G2333	GH_A06G0558	GH_A07G1011	GH_A05G2539		GH_A04G0616	GH_A07G0203	GH_A05G2113	GH_A11G0334	GH_A06G0365		GH_A08G1412	GH_A05G1915	GH_A07G0505	GH_A05G3523	GH_A05G2288	GH_A08G2816	GH_A09G0995	GH_A05G1808	GH_A11G3700	GH_A05G1817
GH_A08G2374	GH_A06G0576	GH_A07G1316	GH_A05G2551		GH_A04G0646	GH_A07G0255	GH_A05G2144	GH_A11G0522	GH_A06G0631		GH_A08G1490	GH_A05G1922	GH_A07G0506	GH_A05G3668	GH_A05G2353	GH_A09G0001	GH_A09G1373	GH_A05G1820	GH_A11G3726	GH_A05G1856
GH_A08G2431	GH_A06G0645	GH_A07G1462	GH_A05G2650		GH_A04G0770	GH_A07G0304	GH_A05G2162	GH_A11G0946	GH_A06G0727		GH_A08G1526	GH_A05G1977	GH_A07G0582	GH_A05G3782	GH_A05G2387	GH_A09G0002	GH_A09G1397	GH_A05G1927	GH_A12G0020	GH_A05G1870
GH_A08G2478	GH_A06G0804	GH_A07G1512	GH_A05G2824		GH_A04G0895	GH_A07G0369	GH_A05G2252	GH_A11G0980	GH_A06G0838		GH_A08G1628	GH_A05G1995	GH_A07G0594	GH_A05G3914	GH_A05G2440	GH_A09G0357	GH_A09G1420	GH_A05G2044	GH_A12G0048	GH_A05G1873
GH_A08G2688	GH_A06G0912	GH_A07G1569	GH_A05G2843		GH_A04G0942	GH_A07G0383	GH_A05G2253	GH_A11G1116	GH_A06G0912		GH_A08G1759	GH_A05G2040	GH_A07G0610	GH_A05G3995	GH_A05G2464	GH_A09G0662	GH_A09G1565	GH_A05G2068	GH_A12G0099	GH_A05G1889
GH_A08G2830	GH_A06G0952	GH_A07G1570	GH_A05G3109		GH_A04G0948	GH_A07G0506	GH_A05G2261	GH_A11G1119	GH_A06G0952		GH_A08G1792	GH_A05G2044	GH_A07G0623	GH_A05G4026	GH_A05G2465	GH_A09G0892	GH_A09G1654	GH_A05G2093	GH_A12G0256	GH_A05G1915
GH_A08G2839	GH_A06G1027	GH_A07G1833	GH_A05G3304		GH_A04G0962	GH_A07G0582	GH_A05G2294	GH_A11G1292	GH_A06G1092		GH_A08G2050	GH_A05G2068	GH_A07G0890	GH_A05G4078	GH_A05G2487	GH_A09G1066	GH_A09G1665	GH_A05G2113	GH_A12G0696	GH_A05G1918
GH_A09G0184	GH_A06G1050	GH_A07G1975	GH_A05G3432		GH_A04G0998	GH_A07G0594	GH_A05G2309	GH_A11G1308	GH_A06G1251		GH_A08G2322	GH_A05G2076	GH_A07G0915	GH_A05G4140	GH_A05G2536	GH_A09G1122	GH_A09G1762	GH_A05G2116	GH_A12G1309	GH_A05G2053
GH_A09G0349	GH_A06G1071	GH_A07G2147	GH_A05G3523		GH_A04G1110	GH_A07G0759	GH_A05G2350	GH_A11G1435	GH_A06G1305		GH_A08G2424	GH_A05G2130	GH_A07G0927	GH_A05G4199	GH_A05G2647	GH_A09G1137	GH_A09G1908	GH_A05G2144	GH_A12G1913	GH_A05G2058
GH_A09G0450	GH_A06G1251	GH_A07G2199	GH_A05G3656		GH_A04G1141	GH_A07G0878	GH_A05G2353	GH_A11G1683	GH_A06G1486		GH_A08G2448	GH_A05G2131	GH_A07G0999	GH_A05G4202	GH_A05G2734	GH_A09G1157	GH_A09G2042	GH_A05G2162	GH_A12G1944	GH_A05G2093
GH_A09G0502	GH_A06G1464	GH_A07G2251	GH_A05G3668		GH_A04G1167	GH_A07G0887	GH_A05G2383	GH_A11G1867	GH_A06G1616		GH_A08G2479	GH_A05G2144	GH_A07G1316	GH_A05G4243	GH_A05G2869	GH_A09G1208	GH_A09G2069	GH_A05G2230	GH_A12G1957	GH_A05G2107
GH_A09G0547	GH_A06G1711	GH_A07G2500	GH_A05G3735		GH_A04G1177	GH_A07G0975	GH_A05G2492	GH_A11G2923	GH_A06G1717		GH_A08G2697	GH_A05G2230	GH_A07G1924	GH_A05G4298	GH_A05G2957	GH_A09G1287	GH_A09G2141	GH_A05G2252	GH_A12G2005	GH_A05G2130
GH_A09G0576	GH_A06G1717	GH_A08G0281	GH_A05G3782		GH_A04G1205	GH_A07G1051	GH_A05G2650	GH_A11G2960	GH_A06G1735		GH_A08G2781	GH_A05G2246	GH_A07G1975	GH_A05G4331	GH_A05G2959	GH_A09G1304	GH_A10G0103	GH_A05G2253	GH_A12G2051	GH_A05G2131
GH_A09G0675	GH_A06G1735	GH_A08G0386	GH_A05G3802		GH_A04G1241	GH_A07G1078	GH_A05G2812	GH_A11G2987	GH_A06G1843		GH_A08G2830	GH_A05G2252	GH_A07G2199	GH_A06G0046	GH_A05G2979	GH_A09G1367	GH_A10G0178	GH_A05G2261	GH_A12G2098	GH_A05G2136
GH_A09G0878	GH_A06G1748	GH_A08G0488	GH_A05G3918		GH_A04G1316	GH_A07G1195	GH_A05G2813	GH_A11G3006	GH_A06G1962		GH_A09G0150	GH_A05G2253	GH_A07G2251	GH_A06G0059	GH_A05G3135	GH_A09G1801	GH_A10G0185	GH_A05G2294	GH_A12G2220	GH_A05G2144
GH_A09G0882	GH_A06G1828	GH_A08G0604	GH_A05G3995		GH_A04G1339	GH_A07G1300	GH_A05G2827	GH_A11G3074	GH_A06G1980		GH_A09G0349	GH_A05G2287	GH_A07G2425	GH_A06G0135	GH_A05G3250	GH_A09G1989	GH_A10G0229	GH_A05G2328	GH_A12G2288	GH_A05G2163
GH_A09G1068	GH_A06G1843	GH_A08G0950	GH_A05G4026		GH_A04G1341	GH_A07G1483	GH_A05G2843	GH_A11G3133	GH_A06G2093		GH_A09G0409	GH_A05G2288	GH_A07G2500	GH_A06G0161	GH_A05G3333	GH_A09G2105	GH_A10G0275	GH_A05G2350	GH_A12G2322	GH_A05G2231
GH_A09G1420	GH_A06G1891	GH_A08G1386	GH_A05G4037		GH_A04G1343	GH_A07G1569	GH_A05G2858	GH_A11G3518	GH_A07G0006		GH_A09G0576	GH_A05G2298	GH_A08G0281	GH_A06G0266	GH_A05G3379	GH_A09G2198	GH_A10G0293	GH_A05G2383	GH_A12G2413	GH_A05G2252
GH_A09G1429	GH_A06G1898	GH_A08G1428	GH_A05G4115		GH_A04G1372	GH_A07G1643	GH_A05G3149	GH_A11G3658	GH_A07G0042		GH_A09G0673	GH_A05G2328	GH_A08G0386	GH_A06G0307	GH_A05G3440	GH_A09G2292	GH_A10G0315	GH_A05G2650	GH_A12G2813	GH_A05G2253
GH_A09G1671	GH_A06G2073	GH_A08G1536	GH_A05G4140		GH_A04G1388	GH_A07G1796	GH_A05G3155	GH_A11G3684	GH_A07G0071		GH_A09G0675	GH_A05G2350	GH_A08G0488	GH_A06G0532	GH_A05G3462	GH_A09G2329	GH_A10G0401	GH_A05G2813	GH_A12G2870	GH_A05G2257
GH_A09G1751	GH_A06G2105	GH_A08G1985	GH_A05G4202		GH_A04G1390	GH_A07G2251	GH_A05G3249	GH_A11G3691	GH_A07G0296		GH_A09G0803	GH_A05G2383	GH_A08G0604	GH_A06G0727	GH_A05G3467	GH_A09G2418	GH_A10G0457	GH_A05G2827	GH_A13G0068	GH_A05G2298
GH_A09G1908	GH_A06G2204	GH_A08G2106	GH_A05G4298		GH_A04G1391	GH_A07G2425	GH_A05G3384	GH_A11G3700	GH_A07G0319		GH_A09G0904	GH_A05G2632	GH_A08G1014	GH_A06G0804	GH_A05G3511	GH_A09G2490	GH_A10G0605	GH_A05G2843	GH_A13G0283	GH_A05G2397
GH_A09G1921	GH_A06G2307	GH_A08G2333	GH_A06G0013		GH_A04G1440	GH_A07G2435	GH_A05G3554	GH_A11G3726	GH_A07G0324		GH_A09G0906	GH_A05G2860	GH_A08G1330	GH_A06G0878	GH_A05G3532	GH_A09G2613	GH_A10G0683	GH_A05G2847	GH_A13G1347	GH_A05G2632
GH_A09G1946	GH_A06G2308	GH_A08G2374	GH_A06G0026		GH_A04G1546	GH_A07G2499	GH_A05G3583	GH_A11G3729	GH_A07G0332		GH_A09G0913	GH_A05G2880	GH_A08G1342	GH_A06G0912	GH_A05G3575	GH_A09G2631	GH_A10G0791	GH_A05G2858	GH_A13G1705	GH_A05G2650
GH_A09G2025	GH_A07G0006	GH_A08G2427	GH_A06G0126		GH_A04G1557	GH_A07G2500	GH_A05G3597	GH_A12G0099	GH_A07G0351		GH_A09G0914	GH_A05G3010	GH_A08G1386	GH_A06G0952	GH_A05G3665	GH_A10G0137	GH_A10G0794	GH_A05G2916	GH_A13G1847	GH_A05G2843
GH_A09G2042	GH_A07G0071	GH_A08G2430	GH_A06G0161		GH_A04G1562	GH_A08G0025	GH_A05G3668	GH_A12G0144	GH_A07G0419		GH_A09G0995	GH_A05G3117	GH_A08G1428	GH_A06G1092	GH_A05G3765	GH_A10G0181	GH_A10G0832	GH_A05G3155	GH_A13G1974	GH_A05G2929
GH_A09G2379	GH_A07G0172	GH_A08G2478	GH_A06G0214		GH_A04G1656	GH_A08G0130	GH_A05G3690	GH_A12G0543	GH_A07G0448		GH_A09G0996	GH_A05G3148	GH_A08G1484	GH_A06G1464	GH_A05G3857	GH_A10G0347	GH_A10G0874	GH_A05G3384	GH_A13G1977	GH_A05G3173
GH_A09G2440	GH_A07G0198	GH_A08G2697	GH_A06G0266		GH_A04G1694	GH_A08G0133	GH_A05G3712	GH_A12G0545	GH_A07G0507		GH_A09G1068	GH_A05G3278	GH_A08G1526	GH_A06G1465	GH_A05G4038	GH_A10G0348	GH_A10G1696	GH_A05G3554	GH_A13G2198	GH_A05G3304
GH_A09G2462	GH_A07G0269	GH_A08G2729	GH_A06G0558		GH_A04G1702	GH_A08G0550	GH_A05G3766	GH_A12G0596	GH_A07G0613		GH_A09G1334	GH_A05G3496	GH_A08G1536	GH_A06G1486	GH_A05G4059	GH_A10G0431	GH_A10G1801	GH_A05G3597	GH_A13G2238	GH_A05G3401
GH_A10G0103	GH_A07G0301	GH_A08G2781	GH_A06G0727		GH_A04G1741	GH_A08G0668	GH_A05G4037	GH_A12G0631	GH_A07G0774		GH_A09G1423	GH_A05G3614	GH_A08G1847	GH_A06G1511	GH_A05G4143	GH_A10G0634	GH_A10G1865	GH_A05G3656	GH_A13G2517	GH_A05G3430
GH_A10G0122	GH_A07G0324	GH_A08G2830	GH_A06G0804		GH_A05G0015	GH_A08G1053	GH_A05G4050	GH_A12G0696	GH_A07G1065		GH_A09G1668	GH_A05G3636	GH_A08G1985	GH_A06G1626	GH_A05G4301	GH_A10G0814	GH_A10G1883	GH_A05G3668	GH_A13G2544	GH_A05G3523
GH_A10G0165	GH_A07G0332	GH_A08G2838	GH_A06G0878		GH_A05G0017	GH_A08G1238	GH_A05G4113	GH_A12G0858	GH_A07G1124		GH_A09G1779	GH_A05G3643	GH_A08G2333	GH_A06G1653	GH_A05G4336	GH_A10G0858	GH_A10G1903	GH_A05G3691	GH_D01G0361	GH_A05G3541
GH_A10G0185	GH_A07G0351	GH_A08G2839	GH_A06G0912		GH_A05G0056	GH_A08G1283	GH_A05G4140	GH_A12G0995	GH_A07G1178		GH_A09G1884	GH_A05G3649	GH_A08G2343	GH_A06G1683	GH_A06G0018	GH_A10G0969	GH_A10G2038	GH_A05G3712	GH_D01G0453	GH_A05G3583
GH_A10G0232	GH_A07G0415	GH_A09G0042	GH_A06G0952		GH_A05G0109	GH_A08G1315	GH_A05G4202	GH_A12G1158	GH_A07G1194		GH_A09G1908	GH_A05G3806	GH_A08G2374	GH_A06G1717	GH_A06G0072	GH_A10G1158	GH_A10G2061	GH_A05G3766	GH_D01G0637	GH_A05G3610
GH_A10G0275	GH_A07G0441	GH_A09G0067	GH_A06G1251		GH_A05G0294	GH_A08G1323	GH_A05G4241	GH_A12G1309	GH_A07G1197		GH_A09G1924	GH_A05G3915	GH_A08G2688	GH_A06G1735	GH_A06G0182	GH_A10G1398	GH_A10G2085	GH_A05G3782	GH_D01G1001	GH_A05G3636
GH_A10G0315	GH_A07G0448	GH_A09G0324	GH_A06G1305		GH_A05G0301	GH_A08G1363	GH_A06G0026	GH_A12G1342	GH_A07G1227		GH_A09G2070	GH_A05G4030	GH_A08G2697	GH_A06G1748	GH_A06G0186	GH_A10G1450	GH_A10G2214	GH_A05G3928	GH_D01G1209	GH_A05G3735
GH_A10G0417	GH_A07G0507	GH_A09G0450	GH_A06G1416		GH_A05G0433	GH_A08G1387	GH_A06G0035	GH_A12G1447	GH_A07G1344		GH_A09G2127	GH_A05G4113	GH_A08G2781	GH_A06G1843	GH_A06G0202	GH_A10G1530	GH_A10G2281	GH_A05G4037	GH_D01G1253	GH_A05G3802
GH_A10G0549	GH_A07G0560	GH_A09G0576	GH_A06G1464		GH_A05G0582	GH_A08G1428	GH_A06G0039	GH_A12G1468	GH_A07G1388		GH_A09G2245	GH_A05G4140	GH_A08G2830	GH_A06G1891	GH_A06G0552	GH_A10G1607	GH_A10G2318	GH_A05G4049	GH_D01G1353	GH_A05G3914
GH_A10G0874	GH_A07G0790	GH_A09G0675	GH_A06G1486		GH_A05G0589	GH_A08G1484	GH_A06G0059	GH_A12G1913	GH_A07G1394		GH_A09G2308	GH_A05G4143	GH_A08G2838	GH_A06G2027	GH_A06G0553	GH_A10G1693	GH_A10G2507	GH_A05G4140	GH_D01G1702	GH_A05G3931
GH_A10G1005	GH_A07G0840	GH_A09G0690	GH_A06G1616		GH_A05G0769	GH_A08G1550	GH_A06G0108	GH_A12G2073	GH_A07G1455		GH_A09G2360	GH_A05G4202	GH_A08G2839	GH_A06G2073	GH_A06G0637	GH_A10G2290	GH_A11G0082	GH_A05G4202	GH_D01G1763	GH_A05G4026
GH_A10G1087	GH_A07G0848	GH_A09G0878	GH_A06G1626		GH_A05G0805	GH_A08G1634	GH_A06G0109	GH_A12G2098	GH_A07G1522		GH_A09G2445	GH_A05G4235	GH_A09G0042	GH_A06G2105	GH_A06G0672	GH_A10G2328	GH_A11G0101	GH_A05G4241	GH_D01G2159	GH_A05G4037
GH_A10G1122	GH_A07G0896	GH_A09G1183	GH_A06G1653		GH_A05G0817	GH_A08G1800	GH_A06G0135	GH_A12G2732	GH_A07G1526		GH_A10G0003	GH_A05G4241	GH_A09G0326	GH_A06G2307	GH_A06G0747	GH_A10G2374	GH_A11G0166	GH_A06G0026	GH_D01G2287	GH_A05G4076
GH_A10G1534	GH_A07G1068	GH_A09G1419	GH_A06G1711		GH_A05G0875	GH_A08G1838	GH_A06G0230	GH_A12G2829	GH_A07G1649		GH_A10G0004	GH_A05G4316	GH_A09G0349	GH_A06G2308	GH_A06G0834	GH_A10G2377	GH_A11G0214	GH_A06G0035	GH_D01G2418	GH_A05G4115
GH_A10G1590	GH_A07G1194	GH_A09G1420	GH_A06G1717		GH_A05G0900	GH_A08G1910	GH_A06G0252	GH_A12G2940	GH_A07G1697		GH_A10G0172	GH_A06G0009	GH_A09G0450	GH_A07G0006	GH_A06G1010	GH_A10G2419	GH_A11G0573	GH_A06G0039	GH_D02G0040	GH_A05G4128
GH_A10G1801	GH_A07G1244	GH_A09G1421	GH_A06G1735		GH_A05G1002	GH_A08G2134	GH_A06G0270	GH_A13G0068	GH_A07G1847		GH_A10G0258	GH_A06G0028	GH_A09G0576	GH_A07G0058	GH_A06G1022	GH_A10G2465	GH_A11G0589	GH_A06G0059	GH_D02G0216	GH_A05G4140
GH_A10G1903	GH_A07G1291	GH_A09G1665	GH_A06G1828		GH_A05G1048	GH_A08G2343	GH_A06G0279	GH_A13G0069	GH_A07G1988		GH_A10G0264	GH_A06G0061	GH_A09G0675	GH_A07G0172	GH_A06G1257	GH_A11G0057	GH_A11G0658	GH_A06G0108	GH_D02G0238	GH_A05G4152
GH_A10G2061	GH_A07G1455	GH_A09G1751	GH_A06G1843		GH_A05G1077	GH_A08G2448	GH_A06G0365	GH_A13G0138	GH_A07G2003		GH_A10G0275	GH_A06G0081	GH_A09G0803	GH_A07G0182	GH_A06G1270	GH_A11G0086	GH_A11G0829	GH_A06G0109	GH_D02G0323	GH_A05G4199
GH_A10G2085	GH_A07G1509	GH_A09G1946	GH_A06G1891		GH_A05G1107	GH_A08G2453	GH_A06G0558	GH_A13G0147	GH_A07G2189		GH_A10G0277	GH_A06G0188	GH_A09G0995	GH_A07G0224	GH_A06G1376	GH_A11G0087	GH_A11G0885	GH_A06G0135	GH_D02G0429	GH_A05G4202
GH_A10G2214	GH_A07G1623	GH_A09G2025	GH_A06G2027		GH_A05G1203	GH_A08G2517	GH_A06G0684	GH_A13G0237	GH_A07G2237		GH_A10G0446	GH_A06G0214	GH_A09G1068	GH_A07G0301	GH_A06G1406	GH_A11G0247	GH_A11G1078	GH_A06G0211	GH_D02G0535	GH_A05G4204
GH_A10G2273	GH_A07G1649	GH_A09G2042	GH_A06G2105		GH_A05G1343	GH_A08G2697	GH_A06G0778	GH_A13G0346	GH_A07G2241		GH_A10G0601	GH_A06G0264	GH_A09G1397	GH_A07G0324	GH_A06G1468	GH_A11G0581	GH_A11G1292	GH_A06G0214	GH_D02G0593	GH_A05G4219
GH_A10G2274	GH_A07G1652	GH_A09G2379	GH_A06G2307		GH_A05G1367	GH_A08G2729	GH_A06G0803	GH_A13G0437	GH_A07G2337		GH_A10G0697	GH_A06G0364	GH_A09G1421	GH_A07G0329	GH_A06G1481	GH_A11G0757	GH_A11G1314	GH_A06G0230	GH_D02G0681	GH_A05G4234
GH_A10G2349	GH_A07G1682	GH_A09G2462	GH_A06G2308		GH_A05G1411	GH_A08G2781	GH_A06G0907	GH_A13G0662	GH_A07G2464		GH_A10G0724	GH_A06G0393	GH_A09G1471	GH_A07G0332	GH_A06G1492	GH_A11G1105	GH_A11G1547	GH_A06G0252	GH_D02G1355	GH_A05G4243
GH_A10G2410	GH_A07G1697	GH_A09G2543	GH_A06G2386		GH_A05G1540	GH_A08G2834	GH_A06G0952	GH_A13G0867	GH_A07G2466		GH_A10G0756	GH_A06G0404	GH_A09G1654	GH_A07G0351	GH_A06G1695	GH_A11G1109	GH_A11G1610	GH_A06G0279	GH_D02G1400	GH_A06G0009
GH_A10G2417	GH_A07G1970	GH_A10G0097	GH_A07G0006		GH_A05G1584	GH_A08G2838	GH_A06G1301	GH_A13G1170	GH_A07G2483		GH_A10G0791	GH_A06G0410	GH_A09G1665	GH_A07G0368	GH_A06G1714	GH_A11G1123	GH_A11G1683	GH_A06G0469	GH_D02G1589	GH_A06G0026
GH_A10G2446	GH_A07G1987	GH_A10G0103	GH_A07G0172		GH_A05G1635	GH_A08G2839	GH_A06G1388	GH_A13G1208	GH_A07G2582		GH_A10G0794	GH_A06G0523	GH_A09G1751	GH_A07G0369	GH_A06G1732	GH_A11G1142	GH_A11G1745	GH_A06G0558	GH_D02G1849	GH_A06G0057
GH_A10G2478	GH_A07G1988	GH_A10G0185	GH_A07G0182		GH_A05G1636	GH_A09G0031	GH_A06G1463	GH_A13G1347	GH_A07G2612		GH_A10G0851	GH_A06G0597	GH_A09G1788	GH_A07G0448	GH_A06G1756	GH_A11G1164	GH_A11G2519	GH_A06G0684	GH_D02G2268	GH_A06G0137
GH_A10G2551	GH_A07G2088	GH_A10G0232	GH_A07G0224		GH_A05G1801	GH_A09G0042	GH_A06G1499	GH_A13G1606	GH_A07G2619		GH_A10G0856	GH_A06G0631	GH_A09G1833	GH_A07G0453	GH_A06G1866	GH_A11G1423	GH_A11G2756	GH_A06G0803	GH_D02G2271	GH_A06G0161
GH_A10G2635	GH_A07G2135	GH_A10G0275	GH_A07G0269		GH_A05G1915	GH_A09G0125	GH_A06G1521	GH_A13G1618	GH_A07G2629		GH_A10G0974	GH_A06G0645	GH_A09G1946	GH_A07G0478	GH_A06G1886	GH_A11G1527	GH_A11G2901	GH_A06G0952	GH_D02G2347	GH_A06G0168
GH_A10G2641	GH_A07G2151	GH_A10G0293	GH_A07G0301		GH_A05G2003	GH_A09G0325	GH_A06G1653	GH_A13G1697	GH_A08G0044		GH_A10G1501	GH_A06G0804	GH_A09G2025	GH_A07G0507	GH_A06G2044	GH_A11G1560	GH_A11G2960	GH_A06G1092	GH_D03G0156	GH_A06G0214
GH_A11G0038	GH_A07G2189	GH_A10G0382	GH_A07G0332		GH_A05G2093	GH_A09G0326	GH_A06G1734	GH_A13G1705	GH_A08G0267		GH_A10G1507	GH_A06G0878	GH_A09G2042	GH_A07G0560	GH_A06G2126	GH_A11G1620	GH_A11G3163	GH_A06G1301	GH_D03G0377	GH_A06G0266
GH_A11G0062	GH_A07G2190	GH_A10G0417	GH_A07G0351		GH_A05G2130	GH_A09G0406	GH_A06G1911	GH_A13G1737	GH_A08G0268		GH_A10G1654	GH_A06G0912	GH_A09G2379	GH_A07G0831	GH_A06G2137	GH_A11G1632	GH_A11G3254	GH_A06G1388	GH_D03G0888	GH_A06G0279
GH_A11G0082	GH_A07G2236	GH_A10G0457	GH_A07G0507		GH_A05G2144	GH_A09G0436	GH_A06G2082	GH_A13G1789	GH_A08G0269		GH_A10G1696	GH_A06G0920	GH_A09G2425	GH_A07G0848	GH_A06G2292	GH_A11G1665	GH_A11G3267	GH_A06G1499	GH_D03G1265	GH_A06G0532
GH_A11G0101	GH_A07G2241	GH_A10G0767	GH_A07G0534		GH_A05G2252	GH_A09G0838	GH_A06G2148	GH_A13G1793	GH_A08G0273		GH_A10G1764	GH_A06G0921	GH_A09G2462	GH_A07G0896	GH_A06G2373	GH_A11G1691	GH_A11G3561	GH_A06G1511	GH_D03G1307	GH_A06G0558
GH_A11G0233	GH_A07G2307	GH_A10G0874	GH_A07G0560		GH_A05G2253	GH_A09G0995	GH_A06G2208	GH_A13G1847	GH_A08G0417		GH_A10G1777	GH_A06G1054	GH_A09G2563	GH_A07G0954	GH_A06G2413	GH_A11G1729	GH_A11G3597	GH_A06G1514	GH_D03G1374	GH_A06G0576
GH_A11G0457	GH_A07G2317	GH_A10G0889	GH_A07G0568		GH_A05G2298	GH_A09G1162	GH_A06G2307	GH_A13G1859	GH_A08G0431		GH_A10G1801	GH_A06G1124	GH_A10G0097	GH_A07G1068	GH_A07G0015	GH_A11G1869	GH_A11G3655	GH_A06G1653	GH_D03G1633	GH_A06G0727
GH_A11G0465	GH_A07G2337	GH_A10G1005	GH_A07G0720		GH_A05G2394	GH_A09G1397	GH_A06G2379	GH_A13G1899	GH_A08G0535		GH_A10G1814	GH_A06G1251	GH_A10G0103	GH_A07G1113	GH_A07G0054	GH_A11G1953	GH_A11G3691	GH_A06G1717	GH_D03G1810	GH_A06G0735
GH_A11G0863	GH_A07G2429	GH_A10G1089	GH_A07G0840		GH_A05G2395	GH_A09G1420	GH_A06G2384	GH_A13G1974	GH_A08G0798		GH_A10G1817	GH_A06G1487	GH_A10G0185	GH_A07G1197	GH_A07G0088	GH_A11G2022	GH_A11G3711	GH_A06G1734	GH_D03G1822	GH_A06G0804
GH_A11G1198	GH_A07G2469	GH_A10G1503	GH_A07G0848		GH_A05G2397	GH_A09G1515	GH_A07G0006	GH_A13G2091	GH_A08G0954		GH_A10G1819	GH_A06G1511	GH_A10G0224	GH_A07G1291	GH_A07G0140	GH_A11G2114	GH_A12G0155	GH_A06G1911	GH_D03G1859	GH_A06G0853
GH_A11G1350	GH_A07G2483	GH_A10G1590	GH_A07G0896		GH_A05G2650	GH_A09G1565	GH_A07G0086	GH_A13G2198	GH_A08G0996		GH_A10G1867	GH_A06G1518	GH_A10G0232	GH_A07G1350	GH_A07G0372	GH_A11G2117	GH_A12G0191	GH_A06G2039	GH_D04G0005	GH_A06G0862
GH_A11G1456	GH_A07G2566	GH_A10G1614	GH_A07G1068		GH_A05G2655	GH_A09G1654	GH_A07G0127	GH_A13G2238	GH_A08G1232		GH_A10G2138	GH_A06G1647	GH_A10G0275	GH_A07G1353	GH_A07G0400	GH_A11G2154	GH_A12G0223	GH_A06G2082	GH_D04G0038	GH_A06G0912
GH_A11G1498	GH_A07G2582	GH_A10G1801	GH_A07G1194		GH_A05G2656	GH_A09G1665	GH_A07G0283	GH_A13G2277	GH_A08G1523		GH_A10G2246	GH_A06G1683	GH_A10G0278	GH_A07G1368	GH_A07G0437	GH_A11G2410	GH_A12G0247	GH_A06G2148	GH_D04G0047	GH_A06G0978
GH_A11G1610	GH_A07G2619	GH_A10G1818	GH_A07G1291		GH_A05G2657	GH_A09G1762	GH_A07G0314	GH_A13G2389	GH_A08G1570		GH_A10G2547	GH_A06G1717	GH_A10G0315	GH_A07G1388	GH_A07G0474	GH_A11G2448	GH_A12G0263	GH_A06G2307	GH_D04G0551	GH_A06G1092
GH_A11G1722	GH_A07G2629	GH_A10G1865	GH_A07G1334		GH_A05G2658	GH_A09G1999	GH_A07G0339	GH_A13G2544	GH_A08G1726		GH_A10G2552	GH_A06G1735	GH_A10G0457	GH_A07G1392	GH_A07G0492	GH_A11G2602	GH_A12G0397	GH_A06G2379	GH_D04G0697	GH_A06G1251
GH_A11G1929	GH_A08G0063	GH_A10G1883	GH_A07G1392		GH_A05G2727	GH_A09G2042	GH_A07G0341	GH_D01G0096	GH_A08G1746		GH_A11G0038	GH_A06G1784	GH_A10G0549	GH_A07G1509	GH_A07G0506	GH_A11G2635	GH_A12G0631	GH_A07G0006	GH_D04G0720	GH_A06G1305
GH_A11G2672	GH_A08G0268	GH_A10G1903	GH_A07G1589		GH_A05G2808	GH_A09G2141	GH_A07G0376	GH_D01G0361	GH_A08G1783		GH_A11G0166	GH_A06G1819	GH_A10G0586	GH_A07G1511	GH_A07G0582	GH_A11G2733	GH_A12G0857	GH_A07G0031	GH_D04G0736	GH_A06G1464
GH_A11G2756	GH_A08G0269	GH_A10G2038	GH_A07G1623		GH_A05G2813	GH_A09G2241	GH_A07G0478	GH_D01G0565	GH_A08G1858		GH_A11G0215	GH_A06G1828	GH_A10G0683	GH_A07G1589	GH_A07G0623	GH_A11G3553	GH_A12G1172	GH_A07G0058	GH_D04G0880	GH_A06G1486
GH_A11G2960	GH_A08G0315	GH_A10G2085	GH_A07G1649		GH_A05G2867	GH_A09G2360	GH_A07G0491	GH_D01G0772	GH_A08G1896		GH_A11G0490	GH_A06G1829	GH_A10G0724	GH_A07G1597	GH_A07G0759	GH_A11G3670	GH_A12G1424	GH_A07G0269	GH_D04G1019	GH_A06G1616
GH_A11G3009	GH_A08G0431	GH_A10G2214	GH_A07G1682		GH_A05G2916	GH_A09G2407	GH_A07G0613	GH_D01G0809	GH_A08G1907		GH_A11G0515	GH_A06G1943	GH_A10G0767	GH_A07G1623	GH_A07G0836	GH_A12G0026	GH_A12G1715	GH_A07G0283	GH_D04G1128	GH_A06G1683
GH_A11G3036	GH_A08G0439	GH_A10G2349	GH_A07G1697		GH_A05G2923	GH_A09G2462	GH_A07G0630	GH_D01G1209	GH_A08G1956		GH_A11G0644	GH_A06G2054	GH_A10G0832	GH_A07G1649	GH_A07G0872	GH_A12G0030	GH_A12G1731	GH_A07G0314	GH_D04G1255	GH_A06G1711
GH_A11G3220	GH_A08G0445	GH_A10G2410	GH_A07G1987		GH_A05G2997	GH_A10G0103	GH_A07G0736	GH_D01G1238	GH_A08G2006		GH_A11G0677	GH_A06G2063	GH_A10G0874	GH_A07G1682	GH_A07G0887	GH_A12G0143	GH_A12G1826	GH_A07G0327	GH_D04G1545	GH_A06G1717
GH_A11G3267	GH_A08G0535	GH_A10G2417	GH_A07G1988		GH_A05G3028	GH_A10G0178	GH_A07G0747	GH_D01G2159	GH_A08G2059		GH_A11G0678	GH_A06G2261	GH_A10G0889	GH_A07G1697	GH_A07G0975	GH_A12G0238	GH_A12G1840	GH_A07G0332	GH_D04G1589	GH_A06G1735
GH_A11G3284	GH_A08G0583	GH_A10G2446	GH_A07G2088		GH_A05G3031	GH_A10G0229	GH_A07G0815	GH_D01G2287	GH_A08G2085		GH_A11G0830	GH_A06G2321	GH_A10G1005	GH_A07G1987	GH_A07G0999	GH_A12G0282	GH_A12G1913	GH_A07G0341	GH_D04G1631	GH_A06G1843
GH_A11G3299	GH_A08G0771	GH_A10G2551	GH_A07G2151		GH_A05G3193	GH_A10G0279	GH_A07G0897	GH_D01G2418	GH_A08G2244		GH_A11G0879	GH_A06G2339	GH_A10G1498	GH_A07G1988	GH_A07G1052	GH_A12G0447	GH_A12G2023	GH_A07G0359	GH_D04G1852	GH_A06G1891
GH_A11G3348	GH_A08G0903	GH_A10G2598	GH_A07G2169		GH_A05G3249	GH_A10G0293	GH_A07G0935	GH_D01G2467	GH_A08G2329		GH_A11G0906	GH_A06G2358	GH_A10G1503	GH_A07G1999	GH_A07G1078	GH_A12G0491	GH_A12G2064	GH_A07G0478	GH_D05G0150	GH_A06G1962
GH_A11G3361	GH_A08G0971	GH_A10G2635	GH_A07G2189		GH_A05G3268	GH_A10G0366	GH_A07G0937	GH_D02G0053	GH_A08G2362		GH_A11G1019	GH_A06G2379	GH_A10G1590	GH_A07G2151	GH_A07G1095	GH_A12G0570	GH_A12G2106	GH_A07G0491	GH_D05G1125	GH_A06G1980
GH_A11G3655	GH_A08G0972	GH_A10G2641	GH_A07G2241		GH_A05G3431	GH_A10G0401	GH_A07G0991	GH_D02G0068	GH_A08G2444		GH_A11G1150	GH_A07G0006	GH_A10G1764	GH_A07G2189	GH_A07G1208	GH_A12G0592	GH_A12G2192	GH_A07G0613	GH_D05G1150	GH_A06G2039
GH_A11G3675	GH_A08G0996	GH_A11G0038	GH_A07G2317		GH_A05G3465	GH_A10G0457	GH_A07G1068	GH_D02G0069	GH_A08G2452		GH_A11G1410	GH_A07G0054	GH_A10G1801	GH_A07G2236	GH_A07G1256	GH_A12G0612	GH_A12G2233	GH_A07G0630	GH_D05G1164	GH_A06G2073
GH_A11G3691	GH_A08G1255	GH_A11G0062	GH_A07G2348		GH_A05G3466	GH_A10G0493	GH_A07G1185	GH_D02G0154	GH_A08G2466		GH_A11G1755	GH_A07G0080	GH_A10G1817	GH_A07G2241	GH_A07G1300	GH_A12G0632	GH_A12G2300	GH_A07G0736	GH_D05G1857	GH_A06G2093
GH_A12G0099	GH_A08G1291	GH_A11G0082	GH_A07G2428		GH_A05G3518	GH_A10G0605	GH_A07G1197	GH_D02G0160	GH_A08G2531		GH_A11G1779	GH_A07G0086	GH_A10G1818	GH_A07G2317	GH_A07G1316	GH_A12G0640	GH_A12G2369	GH_A07G0747	GH_D05G1879	GH_A06G2099
GH_A12G0112	GH_A08G1312	GH_A11G0101	GH_A07G2429		GH_A05G3541	GH_A10G0672	GH_A07G1291	GH_D02G0216	GH_A08G2579		GH_A11G1849	GH_A07G0172	GH_A10G1883	GH_A07G2348	GH_A07G1419	GH_A12G0683	GH_A12G2481	GH_A07G0786	GH_D05G2246	GH_A06G2244
GH_A12G0256	GH_A08G1372	GH_A11G0233	GH_A07G2469		GH_A05G3636	GH_A10G0683	GH_A07G1334	GH_D02G0306	GH_A08G2617		GH_A11G1944	GH_A07G0205	GH_A10G1903	GH_A07G2464	GH_A07G1569	GH_A12G0739	GH_A12G2488	GH_A07G0790	GH_D05G2293	GH_A06G2281
GH_A12G0397	GH_A08G1383	GH_A11G0277	GH_A07G2528		GH_A05G3652	GH_A10G0794	GH_A07G1353	GH_D02G0364	GH_A08G2742		GH_A11G2140	GH_A07G0207	GH_A10G2038	GH_A07G2469	GH_A07G1581	GH_A12G0749	GH_A12G2614	GH_A07G0848	GH_D05G2445	GH_A06G2308
GH_A12G0527	GH_A08G1896	GH_A11G0340	GH_A07G2619		GH_A05G3668	GH_A10G0874	GH_A07G1589	GH_D02G0593	GH_A08G2825		GH_A11G2791	GH_A07G0282	GH_A10G2061	GH_A07G2496	GH_A07G1833	GH_A12G0771	GH_A12G2660	GH_A07G0897	GH_D05G2508	GH_A06G2321
GH_A12G0631	GH_A08G2006	GH_A11G0361	GH_A08G0038		GH_A05G3691	GH_A10G0889	GH_A07G1697	GH_D02G0594	GH_A08G2847		GH_A11G2807	GH_A07G0296	GH_A10G2085	GH_A07G2574	GH_A07G1924	GH_A12G0781	GH_A12G2732	GH_A07G0937	GH_D05G2884	GH_A07G0006
GH_A12G0696	GH_A08G2079	GH_A11G0457	GH_A08G0063		GH_A05G3802	GH_A10G0903	GH_A07G1831	GH_D02G0681	GH_A09G0001		GH_A11G2923	GH_A07G0301	GH_A10G2214	GH_A07G2629	GH_A07G1975	GH_A12G1033	GH_A13G0237	GH_A07G1020	GH_D05G2888	GH_A07G0071
GH_A12G1092	GH_A08G2087	GH_A11G0532	GH_A08G0187		GH_A05G3806	GH_A10G1503	GH_A07G1847	GH_D02G0984	GH_A09G0002		GH_A11G2942	GH_A07G0327	GH_A10G2349	GH_A07G2638	GH_A07G2251	GH_A12G1182	GH_A13G0334	GH_A07G1068	GH_D05G3060	GH_A07G0172
GH_A12G1117	GH_A08G2178	GH_A11G0589	GH_A08G0268		GH_A05G3826	GH_A10G1683	GH_A07G1924	GH_D02G0991	GH_A09G0023		GH_A11G2987	GH_A07G0341	GH_A10G2474	GH_A08G0063	GH_A07G2425	GH_A12G1266	GH_A13G0452	GH_A07G1185	GH_D05G3329	GH_A07G0176
GH_A12G1172	GH_A08G2452	GH_A11G0658	GH_A08G0269		GH_A05G3896	GH_A10G1696	GH_A07G2151	GH_D02G1046	GH_A09G0137		GH_A11G3113	GH_A07G0397	GH_A10G2507	GH_A08G0175	GH_A07G2499	GH_A12G1273	GH_A13G0627	GH_A07G1197	GH_D05G3590	GH_A07G0301
GH_A12G1309	GH_A08G2453	GH_A11G0829	GH_A08G0271		GH_A05G3914	GH_A10G1801	GH_A07G2169	GH_D02G1244	GH_A09G0316		GH_A11G3348	GH_A07G0400	GH_A10G2641	GH_A08G0268	GH_A07G2500	GH_A12G1304	GH_A13G0835	GH_A07G1209	GH_D05G3593	GH_A07G0319
GH_A12G1424	GH_A08G2617	GH_A11G0863	GH_A08G0315		GH_A05G3915	GH_A10G1883	GH_A07G2174	GH_D02G1331	GH_A09G0619		GH_A11G3691	GH_A07G0419	GH_A11G0038	GH_A08G0269	GH_A07G2583	GH_A12G1312	GH_A13G1078	GH_A07G1291	GH_D05G3643	GH_A07G0332
GH_A12G1447	GH_A08G2816	GH_A11G1019	GH_A08G0401		GH_A05G3918	GH_A10G1903	GH_A07G2294	GH_D02G1589	GH_A09G0704		GH_A11G3711	GH_A07G0491	GH_A11G0062	GH_A08G0273	GH_A08G0003	GH_A12G1426	GH_A13G1216	GH_A07G1353	GH_D05G3644	GH_A07G0351
GH_A12G1593	GH_A08G2818	GH_A11G1129	GH_A08G0445		GH_A05G3927	GH_A10G2008	GH_A07G2348	GH_D02G1639	GH_A09G0838		GH_A12G0249	GH_A07G0534	GH_A11G0101	GH_A08G0315	GH_A08G0386	GH_A12G1428	GH_A13G1664	GH_A07G1511	GH_D05G3646	GH_A07G0368
GH_A12G1777	GH_A09G0001	GH_A11G1198	GH_A08G0535		GH_A05G3928	GH_A10G2038	GH_A07G2351	GH_D02G2035	GH_A09G0984		GH_A12G0256	GH_A07G0613	GH_A11G0155	GH_A08G0391	GH_A08G0604	GH_A12G1435	GH_A13G1995	GH_A07G1589	GH_D05G3647	GH_A07G0369
GH_A12G1913	GH_A09G0002	GH_A11G1498	GH_A08G0583		GH_A05G3995	GH_A10G2049	GH_A07G2417	GH_D02G2268	GH_A09G1034		GH_A12G0269	GH_A07G0786	GH_A11G0214	GH_A08G0431	GH_A08G0883	GH_A12G1446	GH_A13G2031	GH_A07G1597	GH_D05G3843	GH_A07G0419
GH_A12G1944	GH_A09G0012	GH_A11G1543	GH_A08G0903		GH_A05G4037	GH_A10G2085	GH_A07G2457	GH_D02G2271	GH_A09G1066		GH_A12G0465	GH_A07G0790	GH_A11G0233	GH_A08G0439	GH_A08G1014	GH_A12G1451	GH_A13G2032	GH_A07G1697	GH_D05G4010	GH_A07G0441
GH_A12G2096	GH_A09G0872	GH_A11G1610	GH_A08G0953		GH_A05G4103	GH_A10G2210	GH_A07G2464	GH_D03G0054	GH_A09G1076		GH_A12G0533	GH_A07G0803	GH_A11G0283	GH_A08G0445	GH_A08G1235	GH_A12G1477	GH_A13G2198	GH_A07G1987	GH_D05G4073	GH_A07G0522
GH_A12G2098	GH_A09G0914	GH_A11G2826	GH_A08G0972		GH_A05G4104	GH_A10G2452	GH_A07G2496	GH_D03G0156	GH_A09G1122		GH_A12G0547	GH_A07G0813	GH_A11G0589	GH_A08G0535	GH_A08G1236	GH_A12G1546	GH_A13G2391	GH_A07G1988	GH_D05G4096	GH_A07G0534
GH_A12G2220	GH_A09G0984	GH_A11G2901	GH_A08G0996		GH_A05G4140	GH_A10G2539	GH_A07G2514	GH_D03G0363	GH_A09G1137		GH_A12G0927	GH_A07G0848	GH_A11G0658	GH_A08G0578	GH_A08G1363	GH_A12G1587	GH_A13G2530	GH_A07G2151	GH_D06G0254	GH_A07G0613
GH_A12G2334	GH_A09G1066	GH_A11G2960	GH_A08G1211		GH_A05G4152	GH_A10G2630	GH_A07G2528	GH_D03G0377	GH_A09G1142		GH_A12G0995	GH_A07G0896	GH_A11G0829	GH_A08G0583	GH_A08G1386	GH_A12G1732	GH_A13G2540	GH_A07G2174	GH_D06G0573	GH_A07G0667
GH_A12G2369	GH_A09G1076	GH_A11G3036	GH_A08G1275		GH_A05G4202	GH_A10G2641	GH_A07G2568	GH_D03G0996	GH_A09G1208		GH_A12G1064	GH_A07G0910	GH_A11G1019	GH_A08G0687	GH_A08G1428	GH_A12G1742	GH_A13G2544	GH_A07G2221	GH_D06G0642	GH_A07G0719
GH_A12G2370	GH_A09G1113	GH_A11G3163	GH_A08G1414		GH_A05G4234	GH_A11G0069	GH_A07G2638	GH_D03G1186	GH_A09G1266		GH_A12G1092	GH_A07G0931	GH_A11G1045	GH_A08G0771	GH_A08G1526	GH_A12G1765	GH_D01G0139	GH_A07G2226	GH_D06G1463	GH_A07G0770
GH_A12G2564	GH_A09G1208	GH_A11G3267	GH_A08G1726		GH_A05G4241	GH_A11G0101	GH_A08G0062	GH_D03G1307	GH_A09G1287		GH_A12G1206	GH_A07G0937	GH_A11G1096	GH_A08G0903	GH_A08G1536	GH_A12G1864	GH_D01G0207	GH_A07G2314	GH_D06G1716	GH_A07G0790
GH_A12G2574	GH_A09G1224	GH_A11G3299	GH_A08G1783		GH_A05G4276	GH_A11G0166	GH_A08G0148	GH_D03G1755	GH_A09G1317		GH_A12G2056	GH_A07G1016	GH_A11G1129	GH_A08G0971	GH_A08G1557	GH_A12G1885	GH_D01G0247	GH_A07G2317	GH_D06G1923	GH_A07G0848
GH_A12G2758	GH_A09G1284	GH_A11G3348	GH_A08G1797		GH_A05G4324	GH_A11G0199	GH_A08G0265	GH_D03G1810	GH_A09G1367		GH_A12G2185	GH_A07G1021	GH_A11G1198	GH_A08G0972	GH_A08G1838	GH_A12G2127	GH_D01G0250	GH_A07G2348	GH_D06G1979	GH_A07G0895
GH_A12G2870	GH_A09G1367	GH_A11G3503	GH_A08G1896		GH_A06G0003	GH_A11G0214	GH_A08G0268	GH_D03G1856	GH_A09G1425		GH_A12G2258	GH_A07G1046	GH_A11G1476	GH_A08G0995	GH_A08G1874	GH_A12G2134	GH_D01G0444	GH_A07G2351	GH_D06G2105	GH_A07G1178
GH_A13G0078	GH_A09G1513	GH_A11G3614	GH_A08G1961		GH_A06G0013	GH_A11G0332	GH_A08G0273	GH_D03G1896	GH_A09G1498		GH_A12G2327	GH_A07G1065	GH_A11G1498	GH_A08G0996	GH_A08G1910	GH_A12G2209	GH_D01G0565	GH_A07G2417	GH_D06G2120	GH_A07G1194
GH_A13G0237	GH_A09G1551	GH_A11G3658	GH_A08G2006		GH_A06G0059	GH_A11G0573	GH_A08G0431	GH_D04G0039	GH_A09G1514		GH_A12G2376	GH_A07G1113	GH_A11G1530	GH_A08G1054	GH_A08G1985	GH_A12G2292	GH_D01G0621	GH_A07G2457	GH_D06G2151	GH_A07G1291
GH_A13G0283	GH_A09G1801	GH_A11G3675	GH_A08G2079		GH_A06G0135	GH_A11G0589	GH_A08G0445	GH_D04G0390	GH_A09G1547		GH_A12G2567	GH_A07G1124	GH_A11G1745	GH_A08G1177	GH_A08G2333	GH_A12G2340	GH_D01G0726	GH_A07G2464	GH_D06G2182	GH_A07G1351
GH_A13G0313	GH_A09G1989	GH_A11G3700	GH_A08G2123		GH_A06G0137	GH_A11G0658	GH_A08G0685	GH_D04G0557	GH_A09G1665		GH_A12G2594	GH_A07G1169	GH_A11G2471	GH_A08G1194	GH_A08G2343	GH_A12G2389	GH_D01G0972	GH_A07G2496	GH_D06G2429	GH_A07G1368
GH_A13G0334	GH_A09G2105	GH_A12G0002	GH_A08G2170		GH_A06G0161	GH_A11G0699	GH_A08G0728	GH_D04G0578	GH_A09G1752		GH_A12G2751	GH_A07G1197	GH_A11G2584	GH_A08G1211	GH_A08G2399	GH_A12G2731	GH_D01G1186	GH_A07G2514	GH_D07G0094	GH_A07G1394
GH_A13G0627	GH_A09G2114	GH_A12G0099	GH_A08G2276		GH_A06G0214	GH_A11G0766	GH_A08G0798	GH_D04G0690	GH_A09G1773		GH_A12G2779	GH_A07G1232	GH_A11G2791	GH_A08G1248	GH_A08G2453	GH_A12G2753	GH_D01G1263	GH_A07G2528	GH_D07G0120	GH_A07G1436
GH_A13G0643	GH_A09G2150	GH_A12G0155	GH_A08G2314		GH_A06G0230	GH_A11G0829	GH_A08G0887	GH_D04G1128	GH_A09G1817		GH_A12G2797	GH_A07G1318	GH_A11G2826	GH_A08G1275	GH_A08G2461	GH_A13G0128	GH_D01G1406	GH_A07G2568	GH_D07G0254	GH_A07G1582
GH_A13G0677	GH_A09G2222	GH_A12G0247	GH_A08G2452		GH_A06G0252	GH_A11G0885	GH_A08G0953	GH_D04G1135	GH_A09G1832		GH_A12G2863	GH_A07G1351	GH_A11G2901	GH_A08G1291	GH_A08G2517	GH_A13G0169	GH_D01G1569	GH_A07G2582	GH_D07G0293	GH_A07G1597
GH_A13G0867	GH_A09G2251	GH_A12G0256	GH_A08G2453		GH_A06G0266	GH_A11G0949	GH_A08G0971	GH_D04G1255	GH_A09G1835		GH_A12G2960	GH_A07G1368	GH_A11G2960	GH_A08G1414	GH_A08G2635	GH_A13G0170	GH_D01G1763	GH_A07G2638	GH_D07G0508	GH_A07G1649
GH_A13G1071	GH_A09G2292	GH_A12G0397	GH_A08G2466		GH_A06G0307	GH_A11G1017	GH_A08G1177	GH_D04G1388	GH_A09G1951		GH_A13G0027	GH_A07G1388	GH_A11G3009	GH_A08G1466	GH_A08G2688	GH_A13G0205	GH_D01G1921	GH_A08G0054	GH_D07G0549	GH_A07G1652
GH_A13G1313	GH_A09G2329	GH_A12G0408	GH_A08G2617		GH_A06G0351	GH_A11G1078	GH_A08G1211	GH_D04G1634	GH_A09G1989		GH_A13G0030	GH_A07G1394	GH_A11G3036	GH_A08G1712	GH_A08G2697	GH_A13G0221	GH_D01G1944	GH_A08G0062	GH_D07G0626	GH_A07G1682
GH_A13G1347	GH_A09G2449	GH_A12G0631	GH_A08G2742		GH_A06G0364	GH_A11G1116	GH_A08G1232	GH_D04G1852	GH_A09G2060		GH_A13G0168	GH_A07G1522	GH_A11G3049	GH_A08G1726	GH_A08G2781	GH_A13G0251	GH_D01G1949	GH_A08G0148	GH_D07G0628	GH_A07G1694
GH_A13G1414	GH_A09G2485	GH_A12G0856	GH_A08G2816		GH_A06G0558	GH_A11G1171	GH_A08G1308	GH_D04G2100	GH_A09G2114		GH_A13G0437	GH_A07G1577	GH_A11G3163	GH_A08G1896	GH_A08G2785	GH_A13G0279	GH_D01G2107	GH_A08G0202	GH_D07G0770	GH_A07G1697
GH_A13G1597	GH_A09G2490	GH_A12G0857	GH_A08G2818		GH_A06G0633	GH_A11G1314	GH_A08G1312	GH_D05G0150	GH_A09G2144		GH_A13G0504	GH_A07G1582	GH_A11G3202	GH_A08G1961	GH_A08G2834	GH_A13G0291	GH_D01G2418	GH_A08G0265	GH_D07G0985	GH_A07G1817
GH_A13G1697	GH_A09G2613	GH_A12G1092	GH_A09G0001		GH_A06G0804	GH_A11G1364	GH_A08G1493	GH_D05G0192	GH_A09G2335		GH_A13G1152	GH_A07G1589	GH_A11G3267	GH_A08G2006	GH_A08G2838	GH_A13G0395	GH_D01G2443	GH_A08G0268	GH_D07G1427	GH_A07G1988
GH_A13G1705	GH_A09G2631	GH_A12G1162	GH_A09G0002		GH_A06G0912	GH_A11G1506	GH_A08G1523	GH_D05G0924	GH_A09G2613		GH_A13G1216	GH_A07G1590	GH_A11G3289	GH_A08G2079	GH_A08G2839	GH_A13G0398	GH_D02G0036	GH_A08G0273	GH_D07G1465	GH_A07G1999
GH_A13G1737	GH_A10G0045	GH_A12G1172	GH_A09G0175		GH_A06G0958	GH_A11G1547	GH_A08G1715	GH_D05G0960	GH_A10G0137		GH_A13G1409	GH_A07G1682	GH_A11G3299	GH_A08G2087	GH_A08G2872	GH_A13G0438	GH_D02G0064	GH_A08G0306	GH_D07G1611	GH_A07G2003
GH_A13G1847	GH_A10G0137	GH_A12G1205	GH_A09G0357		GH_A06G0978	GH_A11G1563	GH_A08G1736	GH_D05G1019	GH_A10G0207		GH_A13G1495	GH_A07G1697	GH_A11G3518	GH_A08G2123	GH_A09G0031	GH_A13G0468	GH_D02G0120	GH_A08G0375	GH_D07G1726	GH_A07G2040
GH_A13G2022	GH_A10G0207	GH_A12G1424	GH_A09G0852		GH_A06G1015	GH_A11G1737	GH_A08G1746	GH_D05G1125	GH_A10G0260		GH_A13G1527	GH_A07G1988	GH_A11G3614	GH_A08G2178	GH_A09G0042	GH_A13G0726	GH_D02G0175	GH_A08G0445	GH_D07G2096	GH_A07G2058
GH_A13G2031	GH_A10G0329	GH_A12G1715	GH_A09G0892		GH_A06G1105	GH_A11G1745	GH_A08G1768	GH_D05G1150	GH_A10G0268		GH_A13G1560	GH_A07G2016	GH_A11G3655	GH_A08G2213	GH_A09G0109	GH_A13G1177	GH_D02G0176	GH_A08G0728	GH_D07G2099	GH_A07G2189
GH_A13G2032	GH_A10G0345	GH_A12G1777	GH_A09G0914		GH_A06G1216	GH_A11G2039	GH_A08G1847	GH_D05G1164	GH_A10G0329		GH_A13G1659	GH_A07G2134	GH_A11G3675	GH_A08G2276	GH_A09G0116	GH_A13G1321	GH_D02G0216	GH_A08G0887	GH_D07G2276	GH_A07G2190
GH_A13G2045	GH_A10G0348	GH_A12G1826	GH_A09G0984		GH_A06G1242	GH_A11G2519	GH_A08G1851	GH_D05G1364	GH_A10G0345		GH_A13G1672	GH_A07G2135	GH_A11G3688	GH_A08G2286	GH_A09G0184	GH_A13G1346	GH_D02G0217	GH_A08G0971	GH_D08G0407	GH_A07G2317
GH_A13G2137	GH_A10G0401	GH_A12G1913	GH_A09G1063		GH_A06G1317	GH_A11G2901	GH_A08G1907	GH_D05G1540	GH_A10G0346		GH_A13G1721	GH_A07G2236	GH_A11G3691	GH_A08G2452	GH_A09G0324	GH_A13G1401	GH_D02G0218	GH_A08G1034	GH_D08G0408	GH_A07G2337
GH_A13G2198	GH_A10G0456	GH_A12G1944	GH_A09G1066		GH_A06G1457	GH_A11G2960	GH_A08G1921	GH_D05G1633	GH_A10G0348		GH_A13G1849	GH_A07G2237	GH_A12G0155	GH_A08G2548	GH_A09G0326	GH_A13G1446	GH_D02G0238	GH_A08G1211	GH_D08G0500	GH_A07G2429
GH_A13G2238	GH_A10G0634	GH_A12G2034	GH_A09G1113		GH_A06G1458	GH_A11G3036	GH_A08G1961	GH_D05G1701	GH_A10G0413		GH_A13G1959	GH_A07G2457	GH_A12G0191	GH_A08G2617	GH_A09G0450	GH_A13G1576	GH_D02G0495	GH_A08G1308	GH_D08G1076	GH_A07G2464
GH_A13G2425	GH_A10G0646	GH_A12G2051	GH_A09G1117		GH_A06G1486	GH_A11G3048	GH_A08G1978	GH_D05G1711	GH_A10G0456		GH_A13G1979	GH_A07G2466	GH_A12G0247	GH_A08G2742	GH_A09G0502	GH_A13G1935	GH_D02G0726	GH_A08G1312	GH_D08G1275	GH_A07G2466
GH_A13G2517	GH_A10G0837	GH_A12G2098	GH_A09G1122		GH_A06G1487	GH_A11G3163	GH_A08G2017	GH_D05G1806	GH_A10G0487		GH_A13G2031	GH_A07G2528	GH_A12G0256	GH_A08G2816	GH_A09G0565	GH_A13G2071	GH_D02G0984	GH_A08G1493	GH_D08G1774	GH_A07G2469
GH_A13G2534	GH_A10G0963	GH_A12G2220	GH_A09G1142		GH_A06G1511	GH_A11G3254	GH_A08G2213	GH_D05G1807	GH_A10G0579		GH_A13G2036	GH_A08G0038	GH_A12G0397	GH_A08G2818	GH_A09G0615	GH_A13G2110	GH_D02G1222	GH_A08G1523	GH_D08G1795	GH_A07G2483
GH_A13G2544	GH_A10G1398	GH_A12G2300	GH_A09G1224		GH_A06G1514	GH_A11G3267	GH_A08G2286	GH_D05G1857	GH_A10G0634		GH_A13G2217	GH_A08G0057	GH_A12G0527	GH_A08G2825	GH_A09G0690	GH_A13G2171	GH_D02G1383	GH_A08G1714	GH_D08G1864	GH_A07G2566
GH_D01G0082	GH_A10G1422	GH_A12G2369	GH_A09G1247		GH_A06G1615	GH_A11G3597	GH_A08G2312	GH_D05G2199	GH_A10G0636		GH_A13G2313	GH_A08G0073	GH_A12G0631	GH_A09G0001	GH_A09G0803	GH_A13G2295	GH_D02G1573	GH_A08G1715	GH_D08G1873	GH_A07G2574
GH_D01G0247	GH_A10G1494	GH_A12G2370	GH_A09G1266		GH_A06G1638	GH_A11G3700	GH_A08G2485	GH_D05G2271	GH_A10G0947		GH_A13G2485	GH_A08G0106	GH_A12G0696	GH_A09G0002	GH_A09G0882	GH_A13G2413	GH_D02G1593	GH_A08G1736	GH_D08G1969	GH_A07G2582
GH_D01G0311	GH_A10G1607	GH_A12G2574	GH_A09G1304		GH_A06G1653	GH_A11G3711	GH_A08G2591	GH_D05G2293	GH_A10G1336		GH_A13G2501	GH_A08G0187	GH_A12G0857	GH_A09G0088	GH_A09G0995	GH_A13G2546	GH_D02G1811	GH_A08G1738	GH_D08G2075	GH_A07G2612
GH_D01G0316	GH_A10G1658	GH_A12G2813	GH_A09G1367		GH_A06G1669	GH_A12G0191	GH_A08G2662	GH_D05G2319	GH_A10G1398		GH_A13G2521	GH_A08G0268	GH_A12G0858	GH_A09G0312	GH_A09G1397	GH_A13G2662	GH_D02G1830	GH_A08G1768	GH_D08G2298	GH_A07G2629
GH_D01G0361	GH_A10G1678	GH_A12G2870	GH_A09G1378		GH_A06G1717	GH_A12G0249	GH_A08G2706	GH_D05G2648	GH_A10G1556		GH_A13G2531	GH_A08G0271	GH_A12G1092	GH_A09G0833	GH_A09G1471	GH_D01G0038	GH_D02G2449	GH_A08G1851	GH_D08G2329	GH_A07G2638
GH_D01G0442	GH_A10G1693	GH_A12G2880	GH_A09G1485		GH_A06G1735	GH_A12G0263	GH_A08G2816	GH_D05G2659	GH_A10G1607		GH_A13G2624	GH_A08G0383	GH_A12G1172	GH_A09G0892	GH_A09G1654	GH_D01G0319	GH_D03G0161	GH_A08G1907	GH_D08G2336	GH_A08G0044
GH_D01G0470	GH_A10G1926	GH_A13G0283	GH_A09G1551		GH_A06G1764	GH_A12G0453	GH_A08G2825	GH_D05G2744	GH_A10G1616		GH_D01G0096	GH_A08G0417	GH_A12G1205	GH_A09G0984	GH_A09G1665	GH_D01G0359	GH_D03G0208	GH_A08G1921	GH_D08G2344	GH_A08G0267
GH_D01G0565	GH_A10G2002	GH_A13G0333	GH_A09G1604		GH_A06G1891	GH_A12G0527	GH_A09G0001	GH_D05G2882	GH_A10G1667		GH_D01G0309	GH_A08G0431	GH_A12G1274	GH_A09G1066	GH_A09G1717	GH_D01G0617	GH_D03G0269	GH_A08G1961	GH_D08G2433	GH_A08G0268
GH_D01G0637	GH_A10G2029	GH_A13G0334	GH_A09G1743		GH_A06G1905	GH_A12G0631	GH_A09G0002	GH_D05G2888	GH_A10G1693		GH_D01G0314	GH_A08G0439	GH_A12G1424	GH_A09G1111	GH_A09G1722	GH_D01G0638	GH_D03G0307	GH_A08G1978	GH_D08G2822	GH_A08G0269
GH_D01G0656	GH_A10G2232	GH_A13G0579	GH_A09G1832		GH_A06G1912	GH_A12G0676	GH_A09G0062	GH_D05G2890	GH_A10G1926		GH_D01G0316	GH_A08G0462	GH_A12G1508	GH_A09G1113	GH_A09G1779	GH_D01G0686	GH_D03G0352	GH_A08G2006	GH_D09G0072	GH_A08G0271
GH_D01G0685	GH_A10G2328	GH_A13G0627	GH_A09G1863		GH_A06G1943	GH_A12G0693	GH_A09G0065	GH_D05G3003	GH_A10G2029		GH_D01G0444	GH_A08G0468	GH_A12G1715	GH_A09G1117	GH_A09G1788	GH_D01G0787	GH_D03G0996	GH_A08G2008	GH_D09G0193	GH_A08G0273
GH_D01G0693	GH_A10G2377	GH_A13G0643	GH_A09G1989		GH_A06G1950	GH_A12G0913	GH_A09G0082	GH_D05G3553	GH_A10G2031		GH_D01G0545	GH_A08G0535	GH_A12G1777	GH_A09G1122	GH_A09G1833	GH_D01G0977	GH_D03G1270	GH_A08G2017	GH_D09G0271	GH_A08G0315
GH_D01G0698	GH_A10G2419	GH_A13G1071	GH_A09G2060		GH_A06G2026	GH_A12G1390	GH_A09G0154	GH_D05G3590	GH_A10G2055		GH_D01G0860	GH_A08G0687	GH_A12G1826	GH_A09G1137	GH_A09G1907	GH_D01G1080	GH_D03G1342	GH_A08G2046	GH_D09G0279	GH_A08G0417
GH_D01G0932	GH_A10G2680	GH_A13G1313	GH_A09G2105		GH_A06G2073	GH_A12G1424	GH_A09G0312	GH_D05G3593	GH_A10G2232		GH_D01G0915	GH_A08G0692	GH_A12G1913	GH_A09G1142	GH_A09G1946	GH_D01G1355	GH_D03G1354	GH_A08G2213	GH_D09G0524	GH_A08G0431
GH_D01G1001	GH_A11G0057	GH_A13G1414	GH_A09G2114		GH_A06G2115	GH_A12G1596	GH_A09G0676	GH_D05G3597	GH_A10G2290		GH_D01G0972	GH_A08G0773	GH_A12G1944	GH_A09G1224	GH_A09G1959	GH_D01G1383	GH_D03G1388	GH_A08G2286	GH_D09G0614	GH_A08G0439
GH_D01G1098	GH_A11G0087	GH_A13G1664	GH_A09G2222		GH_A06G2148	GH_A12G1715	GH_A09G0785	GH_D05G3639	GH_A10G2328		GH_D01G1126	GH_A08G0798	GH_A12G2098	GH_A09G1266	GH_A09G2042	GH_D01G1415	GH_D03G1822	GH_A08G2312	GH_D09G0747	GH_A08G0468
GH_D01G1353	GH_A11G0363	GH_A13G1697	GH_A09G2307		GH_A06G2201	GH_A12G1731	GH_A09G0914	GH_D05G3644	GH_A10G2593		GH_D01G1127	GH_A08G0935	GH_A12G2220	GH_A09G1287	GH_A09G2087	GH_D01G1617	GH_D03G1824	GH_A08G2452	GH_D09G1007	GH_A08G0508
GH_D01G1566	GH_A11G0433	GH_A13G1705	GH_A09G2329		GH_A06G2202	GH_A12G1826	GH_A09G1084	GH_D05G3646	GH_A10G2611		GH_D01G1186	GH_A08G1030	GH_A12G2258	GH_A09G1304	GH_A09G2462	GH_D01G1728	GH_D03G1916	GH_A08G2485	GH_D09G1022	GH_A08G0535
GH_D01G1702	GH_A11G0469	GH_A13G1772	GH_A09G2335		GH_A06G2203	GH_A12G1840	GH_A09G1122	GH_D05G3647	GH_A11G0057		GH_D01G1403	GH_A08G1232	GH_A12G2300	GH_A09G1485	GH_A10G0097	GH_D01G1956	GH_D04G0005	GH_A08G2548	GH_D09G1371	GH_A08G0575
GH_D01G1763	GH_A11G0486	GH_A13G1841	GH_A09G2483		GH_A06G2204	GH_A12G1871	GH_A09G1137	GH_D05G4006	GH_A11G0087		GH_D01G1405	GH_A08G1240	GH_A12G2369	GH_A09G1604	GH_A10G0103	GH_D01G2018	GH_D04G0112	GH_A08G2591	GH_D09G1699	GH_A08G0687
GH_D01G2418	GH_A11G0541	GH_A13G1847	GH_A09G2564		GH_A06G2205	GH_A12G2045	GH_A09G1142	GH_D05G4010	GH_A11G0141		GH_D01G1702	GH_A08G1241	GH_A12G2370	GH_A09G1989	GH_A10G0165	GH_D01G2137	GH_D04G0235	GH_A08G2647	GH_D09G1970	GH_A08G0854
GH_D02G0021	GH_A11G0581	GH_A13G2031	GH_A09G2631		GH_A06G2208	GH_A12G2073	GH_A09G1153	GH_D06G0207	GH_A11G0142		GH_D01G2062	GH_A08G1248	GH_A12G2699	GH_A09G2105	GH_A10G0185	GH_D01G2177	GH_D04G0295	GH_A08G2662	GH_D09G2148	GH_A08G0866
GH_D02G0040	GH_A11G0625	GH_A13G2032	GH_A10G0137		GH_A06G2307	GH_A12G2106	GH_A09G1268	GH_D06G0235	GH_A11G0246		GH_D01G2107	GH_A08G1523	GH_A12G2811	GH_A09G2114	GH_A10G0229	GH_D01G2317	GH_D04G0334	GH_A08G2706	GH_D09G2328	GH_A08G0954
GH_D02G0124	GH_A11G0714	GH_A13G2137	GH_A10G0138		GH_A06G2308	GH_A12G2192	GH_A09G1287	GH_D06G0581	GH_A11G0247		GH_D01G2287	GH_A08G1635	GH_A12G2812	GH_A09G2150	GH_A10G0257	GH_D02G0204	GH_D04G0732	GH_A08G2742	GH_D10G0169	GH_A08G1141
GH_D02G0176	GH_A11G0757	GH_A13G2198	GH_A10G0168		GH_A07G0002	GH_A12G2233	GH_A09G1301	GH_D06G0608	GH_A11G0260		GH_D02G0046	GH_A08G1698	GH_A12G2813	GH_A09G2164	GH_A10G0275	GH_D02G0268	GH_D04G0736	GH_A08G2816	GH_D10G0955	GH_A08G1275
GH_D02G0216	GH_A11G0787	GH_A13G2238	GH_A10G0207		GH_A07G0003	GH_A12G2300	GH_A09G1304	GH_D06G1077	GH_A11G0328		GH_D02G0370	GH_A08G1741	GH_A12G2855	GH_A09G2251	GH_A10G0278	GH_D02G0318	GH_D04G0781	GH_A08G2825	GH_D10G0983	GH_A08G1287
GH_D02G0217	GH_A11G0791	GH_A13G2391	GH_A10G0222		GH_A07G0004	GH_A12G2317	GH_A09G1367	GH_D06G1426	GH_A11G0363		GH_D02G0394	GH_A08G1746	GH_A12G2870	GH_A09G2292	GH_A10G0293	GH_D02G0356	GH_D04G0928	GH_A08G2881	GH_D10G1052	GH_A08G1291
GH_D02G0218	GH_A11G0933	GH_A13G2544	GH_A10G0345		GH_A07G0006	GH_A12G2369	GH_A09G1384	GH_D06G1463	GH_A11G0418		GH_D02G0429	GH_A08G1751	GH_A12G2880	GH_A09G2329	GH_A10G0315	GH_D02G0359	GH_D04G1176	GH_A09G0001	GH_D10G1250	GH_A08G1323
GH_D02G0222	GH_A11G0952	GH_A13G2650	GH_A10G0369		GH_A07G0037	GH_A12G2441	GH_A09G1400	GH_D06G1504	GH_A11G0426		GH_D02G0499	GH_A08G1814	GH_A13G0283	GH_A09G2335	GH_A10G0386	GH_D02G0390	GH_D04G1347	GH_A09G0002	GH_D10G1267	GH_A08G1413
GH_D02G0238	GH_A11G1004	GH_D01G0247	GH_A10G0521		GH_A07G0038	GH_A12G2463	GH_A09G1587	GH_D06G1923	GH_A11G0433		GH_D02G0593	GH_A08G1878	GH_A13G0334	GH_A09G2402	GH_A10G0417	GH_D02G0427	GH_D04G1545	GH_A09G0062	GH_D10G1355	GH_A08G1542
GH_D02G0495	GH_A11G1058	GH_D01G0250	GH_A10G0584		GH_A07G0054	GH_A12G2481	GH_A09G1617	GH_D06G2105	GH_A11G0465		GH_D02G0617	GH_A08G1896	GH_A13G0397	GH_A09G2483	GH_A10G0457	GH_D02G0571	GH_D04G1852	GH_A09G0082	GH_D10G1390	GH_A08G1712
GH_D02G0535	GH_A11G1123	GH_D01G0295	GH_A10G0634		GH_A07G0127	GH_A12G2488	GH_A09G1670	GH_D06G2151	GH_A11G0476		GH_D02G0868	GH_A08G1961	GH_A13G0423	GH_A09G2485	GH_A10G0628	GH_D02G0620	GH_D04G1990	GH_A09G0154	GH_D10G1901	GH_A08G1746
GH_D02G0591	GH_A11G1164	GH_D01G0316	GH_A10G0646		GH_A07G0172	GH_A12G2585	GH_A09G1695	GH_D06G2184	GH_A11G0486		GH_D02G1049	GH_A08G2010	GH_A13G0627	GH_A09G2613	GH_A10G0672	GH_D02G0664	GH_D05G0183	GH_A09G0312	GH_D10G2473	GH_A08G1783
GH_D02G0593	GH_A11G1185	GH_D01G0442	GH_A10G0660		GH_A07G0212	GH_A12G2660	GH_A09G1764	GH_D06G2429	GH_A11G0625		GH_D02G1142	GH_A08G2026	GH_A13G0867	GH_A09G2631	GH_A10G0683	GH_D02G0685	GH_D05G0238	GH_A09G0914	GH_D11G0156	GH_A08G1896
GH_D02G0681	GH_A11G1206	GH_D01G0457	GH_A10G0765		GH_A07G0224	GH_A12G2748	GH_A09G1769	GH_D06G2435	GH_A11G0757		GH_D02G1360	GH_A08G2079	GH_A13G1544	GH_A10G0137	GH_A10G0832	GH_D02G0756	GH_D05G0454	GH_A09G1076	GH_D11G0199	GH_A08G1956
GH_D02G0778	GH_A11G1234	GH_D01G0470	GH_A10G0837		GH_A07G0269	GH_A12G2771	GH_A09G1805	GH_D07G0102	GH_A11G0785		GH_D02G1598	GH_A08G2085	GH_A13G1664	GH_A10G0167	GH_A10G0874	GH_D02G0848	GH_D05G0467	GH_A09G1111	GH_D11G0287	GH_A08G2006
GH_D02G1222	GH_A11G1312	GH_D01G0481	GH_A10G0963		GH_A07G0270	GH_A12G2911	GH_A09G1809	GH_D07G0106	GH_A11G0791		GH_D02G1627	GH_A08G2095	GH_A13G1697	GH_A10G0207	GH_A10G0889	GH_D02G0849	GH_D05G0702	GH_A09G1122	GH_D11G0400	GH_A08G2087
GH_D02G1355	GH_A11G1423	GH_D01G0570	GH_A10G0977		GH_A07G0301	GH_A13G0069	GH_A09G1835	GH_D07G0120	GH_A11G0815		GH_D02G1810	GH_A08G2119	GH_A13G1705	GH_A10G0222	GH_A10G0920	GH_D02G0866	GH_D05G0760	GH_A09G1142	GH_D11G0574	GH_A08G2170
GH_D02G1400	GH_A11G1479	GH_D01G0656	GH_A10G1158		GH_A07G0329	GH_A13G0171	GH_A09G1863	GH_D07G0123	GH_A11G0933		GH_D02G2032	GH_A08G2213	GH_A13G1841	GH_A10G0301	GH_A10G1101	GH_D02G0886	GH_D05G0884	GH_A09G1287	GH_D11G0659	GH_A08G2342
GH_D02G1578	GH_A11G1558	GH_D01G0685	GH_A10G1398		GH_A07G0332	GH_A13G0203	GH_A09G1901	GH_D07G0176	GH_A11G1002		GH_D02G2088	GH_A08G2244	GH_A13G1847	GH_A10G0329	GH_A10G1382	GH_D02G0962	GH_D05G0915	GH_A09G1301	GH_D11G0688	GH_A08G2362
GH_D02G1788	GH_A11G1620	GH_D01G0698	GH_A10G1556		GH_A07G0365	GH_A13G0283	GH_A09G1976	GH_D07G0224	GH_A11G1085		GH_D02G2448	GH_A08G2452	GH_A13G2031	GH_A10G0348	GH_A10G1388	GH_D02G1010	GH_D05G0923	GH_A09G1303	GH_D11G1073	GH_A08G2452
GH_D02G1849	GH_A11G1665	GH_D01G0725	GH_A10G1565		GH_A07G0374	GH_A13G0334	GH_A09G2028	GH_D07G0422	GH_A11G1130		GH_D02G2449	GH_A08G2453	GH_A13G2032	GH_A10G0369	GH_A10G1503	GH_D02G1362	GH_D05G0930	GH_A09G1304	GH_D11G1452	GH_A08G2538
GH_D02G2372	GH_A11G1782	GH_D01G0726	GH_A10G1596		GH_A07G0478	GH_A13G0575	GH_A09G2029	GH_D07G0434	GH_A11G1156		GH_D02G2496	GH_A08G2485	GH_A13G2198	GH_A10G0431	GH_A10G1534	GH_D02G1462	GH_D05G0951	GH_A09G1367	GH_D11G1889	GH_A08G2617
GH_D03G0073	GH_A11G1869	GH_D01G0849	GH_A10G1640		GH_A07G0534	GH_A13G0627	GH_A09G2055	GH_D07G0549	GH_A11G1164		GH_D02G2570	GH_A08G2583	GH_A13G2391	GH_A10G0634	GH_A10G1696	GH_D02G1517	GH_D05G1087	GH_A09G1384	GH_D11G2586	GH_A08G2742
GH_D03G0125	GH_A11G1927	GH_D01G1001	GH_A10G1658		GH_A07G0666	GH_A13G0662	GH_A09G2060	GH_D07G0580	GH_A11G1206		GH_D03G0206	GH_A08G2605	GH_A13G2485	GH_A10G0814	GH_A10G1739	GH_D02G1562	GH_D05G1154	GH_A09G1400	GH_D11G2688	GH_A08G2792
GH_D03G0148	GH_A11G1979	GH_D01G1098	GH_A10G1667		GH_A07G0713	GH_A13G0835	GH_A09G2193	GH_D07G0583	GH_A11G1423		GH_D03G0699	GH_A08G2617	GH_A13G2517	GH_A10G0837	GH_A10G1764	GH_D02G1768	GH_D05G1255	GH_A09G1432	GH_D11G2991	GH_A08G2800
GH_D03G0362	GH_A11G2019	GH_D01G1186	GH_A10G1685		GH_A07G0725	GH_A13G1078	GH_A09G2279	GH_D07G1007	GH_A11G1479		GH_D03G0794	GH_A09G0001	GH_A13G2530	GH_A10G0963	GH_A10G1801	GH_D02G1781	GH_D05G1273	GH_A09G1587	GH_D11G3052	GH_A08G2825
GH_D03G0661	GH_A11G2114	GH_D01G1253	GH_A10G1693		GH_A07G0728	GH_A13G1156	GH_A09G2280	GH_D07G1213	GH_A11G1514		GH_D03G0996	GH_A09G0002	GH_A13G2544	GH_A10G0969	GH_A10G1817	GH_D02G1887	GH_D05G1493	GH_A09G1670	GH_D11G3248	GH_A08G2849
GH_D03G0888	GH_A11G2154	GH_D01G1463	GH_A10G1758		GH_A07G0747	GH_A13G1170	GH_A09G2335	GH_D07G1601	GH_A11G1558		GH_D03G1168	GH_A09G0197	GH_A13G2650	GH_A10G0977	GH_A10G1883	GH_D02G2026	GH_D05G1603	GH_A09G1695	GH_D11G3271	GH_A09G0001
GH_D03G0996	GH_A11G2182	GH_D01G1566	GH_A10G1840		GH_A07G0848	GH_A13G1216	GH_A09G2402	GH_D07G1611	GH_A11G1730		GH_D03G1186	GH_A09G0215	GH_D01G0134	GH_A10G1103	GH_A10G1902	GH_D02G2127	GH_D05G1633	GH_A09G1764	GH_D11G3290	GH_A09G0002
GH_D03G1003	GH_A11G2409	GH_D01G1664	GH_A10G1926		GH_A07G0896	GH_A13G1597	GH_A09G2442	GH_D07G1625	GH_A11G1755		GH_D03G1270	GH_A09G0498	GH_D01G0135	GH_A10G1113	GH_A10G1903	GH_D02G2220	GH_D05G1637	GH_A09G1769	GH_D11G3302	GH_A09G0137
GH_D03G1027	GH_A11G2410	GH_D01G1763	GH_A10G2002		GH_A07G0942	GH_A13G1606	GH_A09G2449	GH_D07G1799	GH_A11G1899		GH_D03G1351	GH_A09G0501	GH_D01G0139	GH_A10G1450	GH_A10G2008	GH_D02G2258	GH_D05G1806	GH_A09G1805	GH_D11G3637	GH_A09G0180
GH_D03G1119	GH_A11G2448	GH_D01G2111	GH_A10G2294		GH_A07G0992	GH_A13G1664	GH_A09G2488	GH_D07G2089	GH_A11G1979		GH_D03G1668	GH_A09G0676	GH_D01G0281	GH_A10G1463	GH_A10G2038	GH_D02G2417	GH_D05G1807	GH_A09G1809	GH_D12G0107	GH_A09G0207
GH_D03G1239	GH_A11G2487	GH_D01G2121	GH_A10G2328		GH_A07G1020	GH_A13G1697	GH_A09G2564	GH_D07G2134	GH_A11G2019		GH_D03G1673	GH_A09G0838	GH_D01G0311	GH_A10G1494	GH_A10G2061	GH_D02G2492	GH_D05G1878	GH_A09G1832	GH_D12G0300	GH_A09G0316
GH_D03G1265	GH_A11G2527	GH_D01G2242	GH_A10G2376		GH_A07G1021	GH_A13G1789	GH_A10G0340	GH_D07G2135	GH_A11G2080		GH_D03G1720	GH_A09G0839	GH_D01G0470	GH_A10G1556	GH_A10G2085	GH_D02G2589	GH_D05G2293	GH_A09G1863	GH_D12G0319	GH_A09G0838
GH_D03G1307	GH_A11G2602	GH_D01G2379	GH_A10G2377		GH_A07G1068	GH_A13G2022	GH_A10G0347	GH_D07G2215	GH_A11G2114		GH_D03G1785	GH_A09G1054	GH_D01G0481	GH_A10G1565	GH_A10G2214	GH_D02G2627	GH_D05G2327	GH_A09G1893	GH_D12G0562	GH_A09G0872
GH_D03G1374	GH_A11G2733	GH_D01G2418	GH_A10G2379		GH_A07G1088	GH_A13G2031	GH_A10G0359	GH_D07G2276	GH_A11G2238		GH_D04G0039	GH_A09G1076	GH_D01G0545	GH_A10G1596	GH_A10G2274	GH_D02G2636	GH_D05G2648	GH_A09G1901	GH_D12G0610	GH_A09G0886
GH_D03G1633	GH_A11G2793	GH_D02G0040	GH_A10G2381		GH_A07G1291	GH_A13G2032	GH_A10G0400	GH_D07G2292	GH_A11G2325		GH_D04G0072	GH_A09G1113	GH_D01G0698	GH_A10G1616	GH_A10G2349	GH_D03G0019	GH_D05G2884	GH_A09G2022	GH_D12G0846	GH_A09G0892
GH_D03G1810	GH_A11G2863	GH_D02G0064	GH_A10G2419		GH_A07G1353	GH_A13G2137	GH_A10G0527	GH_D07G2297	GH_A11G2365		GH_D04G0341	GH_A09G1142	GH_D01G0726	GH_A10G1658	GH_A10G2417	GH_D03G0035	GH_D05G2888	GH_A09G2028	GH_D12G0969	GH_A09G0984
GH_D03G1822	GH_A11G2930	GH_D02G0124	GH_A10G2429		GH_A07G1388	GH_A13G2198	GH_A10G0614	GH_D07G2338	GH_A11G2409		GH_D04G0461	GH_A09G1175	GH_D01G0809	GH_A10G1667	GH_A10G2507	GH_D03G0174	GH_D05G2936	GH_A09G2029	GH_D12G1088	GH_A09G1066
GH_D03G1824	GH_A11G2955	GH_D02G0216	GH_A10G2465		GH_A07G1509	GH_A13G2207	GH_A10G0634	GH_D07G2395	GH_A11G2410		GH_D04G0736	GH_A09G1287	GH_D01G0926	GH_A10G1693	GH_A10G2521	GH_D03G0453	GH_D05G2974	GH_A09G2060	GH_D12G1291	GH_A09G1076
GH_D03G1849	GH_A11G3100	GH_D02G0217	GH_A10G2632		GH_A07G1511	GH_A13G2529	GH_A10G0641	GH_D07G2471	GH_A11G2550		GH_D04G0834	GH_A09G1368	GH_D01G1001	GH_A10G1758	GH_A10G2551	GH_D03G0502	GH_D05G3116	GH_A09G2114	GH_D12G1292	GH_A09G1113
GH_D03G1856	GH_A11G3184	GH_D02G0218	GH_A11G0048		GH_A07G1546	GH_A13G2530	GH_A10G0858	GH_D08G0030	GH_A11G2573		GH_D04G1035	GH_A09G1369	GH_D01G1186	GH_A10G1798	GH_A10G2641	GH_D03G0528	GH_D05G3140	GH_A09G2193	GH_D12G1328	GH_A09G1117
GH_D03G1859	GH_A11G3376	GH_D02G0222	GH_A11G0077		GH_A07G1573	GH_A13G2540	GH_A10G1189	GH_D08G0133	GH_A11G2602		GH_D04G1329	GH_A09G1432	GH_D01G1763	GH_A10G1868	GH_A11G0101	GH_D03G0680	GH_D05G3225	GH_A09G2279	GH_D12G1339	GH_A09G1122
GH_D04G0038	GH_A11G3656	GH_D02G0232	GH_A11G0087		GH_A07G1594	GH_A13G2544	GH_A10G1256	GH_D08G0166	GH_A11G2733		GH_D04G1365	GH_A09G1502	GH_D01G1801	GH_A10G1926	GH_A11G0117	GH_D03G0681	GH_D05G3287	GH_A09G2280	GH_D12G1540	GH_A09G1137
GH_D04G0295	GH_A11G3670	GH_D02G0238	GH_A11G0140		GH_A07G1652	GH_A13G2575	GH_A10G1322	GH_D08G0209	GH_A11G2862		GH_D04G1462	GH_A09G1541	GH_D01G1877	GH_A10G2290	GH_A11G0155	GH_D03G0757	GH_D05G3553	GH_A09G2292	GH_D12G1711	GH_A09G1142
GH_D04G0390	GH_A11G3734	GH_D02G0495	GH_A11G0231		GH_A07G1653	GH_D01G0011	GH_A10G1398	GH_D08G0407	GH_A11G2863		GH_D04G1545	GH_A09G1548	GH_D01G2107	GH_A10G2294	GH_A11G0166	GH_D03G0767	GH_D05G3556	GH_A09G2345	GH_D12G1912	GH_A09G1175
GH_D04G0492	GH_A11G3745	GH_D02G0535	GH_A11G0363		GH_A07G1686	GH_D01G0045	GH_A10G1450	GH_D08G0500	GH_A11G2898		GH_D04G1622	GH_A09G1604	GH_D01G2159	GH_A10G2328	GH_A11G0214	GH_D03G0791	GH_D05G3591	GH_A09G2402	GH_D12G2002	GH_A09G1195
GH_D04G0540	GH_A12G0026	GH_D02G0593	GH_A11G0407		GH_A07G1725	GH_D01G0207	GH_A10G1486	GH_D08G1178	GH_A11G2956		GH_D05G0344	GH_A09G1695	GH_D01G2242	GH_A10G2419	GH_A11G0310	GH_D03G0870	GH_D05G3593	GH_A09G2488	GH_D12G2057	GH_A09G1208
GH_D04G0551	GH_A12G0064	GH_D02G0750	GH_A11G0433		GH_A07G1787	GH_D01G0250	GH_A10G1556	GH_D08G1263	GH_A11G3100		GH_D05G0389	GH_A09G1764	GH_D01G2379	GH_A10G2465	GH_A11G0332	GH_D03G1232	GH_D05G3597	GH_A09G2546	GH_D12G2239	GH_A09G1224
GH_D04G0720	GH_A12G0143	GH_D02G0778	GH_A11G0469		GH_A07G1817	GH_D01G0347	GH_A10G1596	GH_D08G1275	GH_A11G3292		GH_D05G0815	GH_A09G1774	GH_D01G2418	GH_A11G0086	GH_A11G0475	GH_D03G1521	GH_D05G3644	GH_A09G2564	GH_D12G2687	GH_A09G1266
GH_D04G0736	GH_A12G0236	GH_D02G0984	GH_A11G0486		GH_A07G1918	GH_D01G0570	GH_A10G1616	GH_D08G1289	GH_A11G3456		GH_D05G0884	GH_A09G1881	GH_D02G0040	GH_A11G0087	GH_A11G0589	GH_D03G1675	GH_D05G3646	GH_A10G0122	GH_D13G0139	GH_A09G1287
GH_D04G1023	GH_A12G0238	GH_D02G1355	GH_A11G0581		GH_A07G1987	GH_D01G0726	GH_A10G1960	GH_D08G1328	GH_A11G3656		GH_D05G0914	GH_A09G1999	GH_D02G0064	GH_A11G0247	GH_A11G0658	GH_D03G1778	GH_D05G3751	GH_A10G0137	GH_D13G0342	GH_A09G1317
GH_D04G1053	GH_A12G0290	GH_D02G1383	GH_A11G0625		GH_A07G1988	GH_D01G1098	GH_A10G1981	GH_D08G1864	GH_A11G3670		GH_D05G0915	GH_A09G2034	GH_D02G0216	GH_A11G0286	GH_A11G0708	GH_D03G1921	GH_D05G3792	GH_A10G0181	GH_D13G0492	GH_A09G1367
GH_D04G1135	GH_A12G0570	GH_D02G1400	GH_A11G0757		GH_A07G1999	GH_D01G1186	GH_A10G2011	GH_D08G1895	GH_A11G3713		GH_D05G0918	GH_A09G2078	GH_D02G0217	GH_A11G0363	GH_A11G0829	GH_D04G0067	GH_D05G3827	GH_A10G0215	GH_D13G0659	GH_A09G1368
GH_D04G1226	GH_A12G0592	GH_D02G1681	GH_A11G0787		GH_A07G2021	GH_D01G1194	GH_A10G2029	GH_D08G1937	GH_A11G3714		GH_D05G0960	GH_A09G2083	GH_D02G0232	GH_A11G0407	GH_A11G1045	GH_D04G0133	GH_D05G3940	GH_A10G0330	GH_D13G0720	GH_A09G1378
GH_D04G1255	GH_A12G0612	GH_D02G1788	GH_A11G0933		GH_A07G2148	GH_D01G1244	GH_A10G2168	GH_D08G1944	GH_A12G0009		GH_D05G1017	GH_A09G2105	GH_D02G0238	GH_A11G0418	GH_A11G1119	GH_D04G0159	GH_D06G0058	GH_A10G0340	GH_D13G0880	GH_A09G1498
GH_D04G1545	GH_A12G0623	GH_D02G1830	GH_A11G1058		GH_A07G2151	GH_D01G1263	GH_A10G2280	GH_D08G1969	GH_A12G0143		GH_D05G1028	GH_A09G2144	GH_D02G0494	GH_A11G0433	GH_A11G1129	GH_D04G0173	GH_D06G0167	GH_A10G0347	GH_D13G1184	GH_A09G1514
GH_D04G1566	GH_A12G0723	GH_D02G1840	GH_A11G1062		GH_A07G2169	GH_D01G1406	GH_A10G2296	GH_D08G1972	GH_A12G0236		GH_D05G1055	GH_A09G2222	GH_D02G0495	GH_A11G0486	GH_A11G1171	GH_D04G0580	GH_D06G0171	GH_A10G0400	GH_D13G1323	GH_A09G1540
GH_D04G1631	GH_A12G0739	GH_D02G2118	GH_A11G1105		GH_A07G2190	GH_D01G1569	GH_A10G2328	GH_D08G1999	GH_A12G0238		GH_D05G1226	GH_A09G2279	GH_D02G0496	GH_A11G0499	GH_A11G1188	GH_D04G0675	GH_D06G0642	GH_A10G0518	GH_D13G1380	GH_A09G1752
GH_D04G1852	GH_A12G0797	GH_D02G2372	GH_A11G1109		GH_A07G2221	GH_D01G1697	GH_A10G2329	GH_D08G2286	GH_A12G0290		GH_D05G1272	GH_A09G2292	GH_D02G0525	GH_A11G0507	GH_A11G1260	GH_D04G0683	GH_D06G0662	GH_A10G0614	GH_D13G1664	GH_A09G1773
GH_D04G2127	GH_A12G0878	GH_D03G0073	GH_A11G1123		GH_A07G2241	GH_D01G1707	GH_A10G2430	GH_D08G2298	GH_A12G0340		GH_D05G1370	GH_A09G2294	GH_D02G0535	GH_A11G0509	GH_A11G1314	GH_D04G0832	GH_D06G0941	GH_A10G0634	GH_D13G2179	GH_A09G1817
GH_D05G0119	GH_A12G0931	GH_D03G0148	GH_A11G1164		GH_A07G2348	GH_D01G1798	GH_A10G2447	GH_D08G2426	GH_A12G0491		GH_D05G1403	GH_A09G2345	GH_D02G0593	GH_A11G0581	GH_A11G1364	GH_D04G1348	GH_D06G1047	GH_A10G0667	GH_D13G2208	GH_A09G1832
GH_D05G0267	GH_A12G0990	GH_D03G0643	GH_A11G1185		GH_A07G2428	GH_D01G1921	GH_A10G2453	GH_D08G2726	GH_A12G0530		GH_D05G1414	GH_A09G2347	GH_D02G0683	GH_A11G0625	GH_A11G1476	GH_D04G1404	GH_D06G1239	GH_A10G0819	GH_D13G2221	GH_A09G1835
GH_D05G0685	GH_A12G1033	GH_D03G0774	GH_A11G1206		GH_A07G2496	GH_D01G1944	GH_A10G2465	GH_D08G2762	GH_A12G0570		GH_D05G1437	GH_A09G2402	GH_D02G0750	GH_A11G0757	GH_A11G1501	GH_D04G1468	GH_D06G1412	GH_A10G0837	GH_D13G2387	GH_A09G1863
GH_D05G0879	GH_A12G1188	GH_D03G0888	GH_A11G1210		GH_A07G2528	GH_D01G1949	GH_A10G2583	GH_D08G2810	GH_A12G0592		GH_D05G1633	GH_A09G2418	GH_D02G0883	GH_A11G0786	GH_A11G1530	GH_D04G1593	GH_D06G1426	GH_A10G0858	GH_D13G2598	GH_A09G1951
GH_D05G0918	GH_A12G1193	GH_D03G1003	GH_A11G1234		GH_A07G2582	GH_D01G2107	GH_A10G2584	GH_D08G2822	GH_A12G0612		GH_D05G1637	GH_A09G2496	GH_D02G1355	GH_A11G0787	GH_A11G1547	GH_D04G1719	GH_D06G1440	GH_A10G0963	GH_scaffold42177_objG0001	GH_A09G1989
GH_D05G0967	GH_A12G1304	GH_D03G1119	GH_A11G1312		GH_A07G2642	GH_D01G2215	GH_A11G0087	GH_D09G0053	GH_A12G0739		GH_D05G1712	GH_A09G2540	GH_D02G1383	GH_A11G0791	GH_A11G1610	GH_D04G1784	GH_D06G1504	GH_A10G1115	GH_scaffold4622_objG0001	GH_A09G2020
GH_D05G1164	GH_A12G1312	GH_D03G1239	GH_A11G1423		GH_A07G2643	GH_D01G2251	GH_A11G0105	GH_D09G0193	GH_A12G0990		GH_D05G1806	GH_A09G2613	GH_D02G1400	GH_A11G0933	GH_A11G1745	GH_D04G1873	GH_D06G1716	GH_A10G1189		GH_A09G2034
GH_D05G1437	GH_A12G1429	GH_D03G1265	GH_A11G1479		GH_A07G2645	GH_D01G2322	GH_A11G0155	GH_D09G0828	GH_A12G1140		GH_D05G1807	GH_A09G2671	GH_D02G1763	GH_A11G0952	GH_A11G2102	GH_D04G1891	GH_D06G1718	GH_A10G1256		GH_A09G2105
GH_D05G1493	GH_A12G1435	GH_D03G1307	GH_A11G1514		GH_A08G0044	GH_D01G2413	GH_A11G0180	GH_D09G1022	GH_A12G1155		GH_D05G1832	GH_A10G0099	GH_D02G1830	GH_A11G1058	GH_A11G2353	GH_D04G1941	GH_D06G1879	GH_A10G1380		GH_A09G2114
GH_D05G1633	GH_A12G1446	GH_D03G1342	GH_A11G1558		GH_A08G0106	GH_D02G0036	GH_A11G0244	GH_D09G1371	GH_A12G1182		GH_D05G1862	GH_A10G0101	GH_D02G1840	GH_A11G1062	GH_A11G2452	GH_D04G1963	GH_D06G1882	GH_A10G1381		GH_A09G2118
GH_D05G1637	GH_A12G1477	GH_D03G1354	GH_A11G1620		GH_A08G0127	GH_D02G0064	GH_A11G0246	GH_D09G1397	GH_A12G1273		GH_D05G1900	GH_A10G0104	GH_D02G1849	GH_A11G1085	GH_A11G2471	GH_D04G1997	GH_D06G1920	GH_A10G1398		GH_A09G2129
GH_D05G1832	GH_A12G1540	GH_D03G1374	GH_A11G1665		GH_A08G0187	GH_D02G0120	GH_A11G0247	GH_D09G1551	GH_A12G1312		GH_D05G1906	GH_A10G0125	GH_D02G2088	GH_A11G1105	GH_A11G2473	GH_D04G2031	GH_D06G2082	GH_A10G1486		GH_A09G2144
GH_D05G1878	GH_A12G1556	GH_D03G1388	GH_A11G1787		GH_A08G0200	GH_D02G0175	GH_A11G0260	GH_D09G1689	GH_A12G1317		GH_D05G2112	GH_A10G0137	GH_D02G2146	GH_A11G1109	GH_A11G2826	GH_D04G2045	GH_D06G2149	GH_A10G1556		GH_A09G2198
GH_D05G1900	GH_A12G1569	GH_D03G1529	GH_A11G1825		GH_A08G0259	GH_D02G0176	GH_A11G0718	GH_D09G2148	GH_A12G1396		GH_D05G2147	GH_A10G0260	GH_D02G2271	GH_A11G1123	GH_A11G2901	GH_D04G2122	GH_D06G2151	GH_A10G1565		GH_A09G2301
GH_D05G2018	GH_A12G1587	GH_D03G1633	GH_A11G1927		GH_A08G0268	GH_D02G0216	GH_A11G0738	GH_D09G2315	GH_A12G1426		GH_D05G2235	GH_A10G0329	GH_D02G2372	GH_A11G1142	GH_A11G2960	GH_D04G2128	GH_D06G2157	GH_A10G1596		GH_A09G2329
GH_D05G2246	GH_A12G1742	GH_D03G1707	GH_A11G1979		GH_A08G0269	GH_D02G0221	GH_A11G0757	GH_D09G2360	GH_A12G1428		GH_D05G2327	GH_A10G0340	GH_D02G2554	GH_A11G1164	GH_A11G3036	GH_D05G0035	GH_D06G2166	GH_A10G1609		GH_A09G2335
GH_D05G2445	GH_A12G1864	GH_D03G1810	GH_A11G2019		GH_A08G0271	GH_D02G0279	GH_A11G0989	GH_D09G2370	GH_A12G1429		GH_D05G2376	GH_A10G0401	GH_D03G0073	GH_A11G1206	GH_A11G3163	GH_D05G0061	GH_D07G0102	GH_A10G1616		GH_A09G2450
GH_D05G2810	GH_A12G1882	GH_D03G1822	GH_A11G2114		GH_A08G0383	GH_D02G0308	GH_A11G1004	GH_D09G2616	GH_A12G1435		GH_D05G2420	GH_A10G0407	GH_D03G0207	GH_A11G1266	GH_A11G3202	GH_D05G0145	GH_D07G0103	GH_A10G1926		GH_A09G2483
GH_D05G2882	GH_A12G1885	GH_D03G1824	GH_A11G2238		GH_A08G0401	GH_D02G0364	GH_A11G1036	GH_D10G0159	GH_A12G1477		GH_D05G2537	GH_A10G0426	GH_D03G0305	GH_A11G1423	GH_A11G3254	GH_D05G0266	GH_D07G0176	GH_A10G1960		GH_A09G2581
GH_D05G2884	GH_A12G1940	GH_D03G1841	GH_A11G2324		GH_A08G0439	GH_D02G0495	GH_A11G1046	GH_D10G0169	GH_A12G1587		GH_D05G2590	GH_A10G0457	GH_D03G0344	GH_A11G1479	GH_A11G3267	GH_D05G0580	GH_D07G0264	GH_A10G1981		GH_A09G2613
GH_D05G2888	GH_A12G2014	GH_D03G1859	GH_A11G2374		GH_A08G0445	GH_D02G0586	GH_A11G1056	GH_D10G0581	GH_A12G1637		GH_D05G2617	GH_A10G0584	GH_D03G0643	GH_A11G1514	GH_A11G3299	GH_D05G0903	GH_D07G0510	GH_A10G2011		GH_A10G0137
GH_D05G2991	GH_A12G2038	GH_D04G0005	GH_A11G2410		GH_A08G0483	GH_D02G0726	GH_A11G1062	GH_D10G0955	GH_A12G1864		GH_D05G2648	GH_A10G0614	GH_D03G0888	GH_A11G1558	GH_A11G3518	GH_D05G0980	GH_D07G0549	GH_A10G2029		GH_A10G0166
GH_D05G3003	GH_A12G2134	GH_D04G0038	GH_A11G2448		GH_A08G0535	GH_D02G0837	GH_A11G1109	GH_D10G0999	GH_A12G1868		GH_D05G2659	GH_A10G0617	GH_D03G0996	GH_A11G1620	GH_A11G3597	GH_D05G1207	GH_D07G0588	GH_A10G2296		GH_A10G0207
GH_D05G3060	GH_A12G2191	GH_D04G0235	GH_A11G2487		GH_A08G0583	GH_D02G0868	GH_A11G1123	GH_D10G1052	GH_A12G1942		GH_D05G2862	GH_A10G0634	GH_D03G1003	GH_A11G1660	GH_A11G3614	GH_D05G1347	GH_D07G0889	GH_A10G2328		GH_A10G0215
GH_D05G3329	GH_A12G2213	GH_D04G0390	GH_A11G2527		GH_A08G0865	GH_D02G1089	GH_A11G1142	GH_D10G1056	GH_A12G2085		GH_D05G2882	GH_A10G0687	GH_D03G1042	GH_A11G1665	GH_A11G3655	GH_D05G1370	GH_D07G0968	GH_A10G2430		GH_A10G0217
GH_D05G3553	GH_A12G2390	GH_D04G0492	GH_A11G2602		GH_A08G0891	GH_D02G1432	GH_A11G1153	GH_D10G1267	GH_A12G2213		GH_D05G2888	GH_A10G0781	GH_D03G1091	GH_A11G1755	GH_A11G3658	GH_D05G1382	GH_D07G1071	GH_A10G2447		GH_A10G0222
GH_D05G3556	GH_A12G2438	GH_D04G0510	GH_A11G2635		GH_A08G0953	GH_D02G1573	GH_A11G1164	GH_D10G1355	GH_A12G2292		GH_D05G2889	GH_A10G0819	GH_D03G1119	GH_A11G1825	GH_A11G3675	GH_D05G1406	GH_D07G1080	GH_A10G2453		GH_A10G0258
GH_D05G3558	GH_A12G2467	GH_D04G0540	GH_A11G2733		GH_A08G0971	GH_D02G1593	GH_A11G1266	GH_D10G1444	GH_A12G2375		GH_D05G3179	GH_A10G0837	GH_D03G1239	GH_A11G1869	GH_A11G3688	GH_D05G1615	GH_D07G1246	GH_A10G2465		GH_A10G0260
GH_D05G3590	GH_A12G2472	GH_D04G0551	GH_A11G2789		GH_A08G0972	GH_D02G1598	GH_A11G1303	GH_D10G1788	GH_A12G2402		GH_D05G3180	GH_A10G0896	GH_D03G1265	GH_A11G1913	GH_A11G3691	GH_D05G1708	GH_D07G1283	GH_A10G2583		GH_A10G0301
GH_D05G3593	GH_A12G2504	GH_D04G0720	GH_A11G2930		GH_A08G1119	GH_D02G1766	GH_A11G1423	GH_D10G1843	GH_A12G2438		GH_D05G3287	GH_A10G0945	GH_D03G1333	GH_A11G1979	GH_A11G3700	GH_D05G1750	GH_D07G1342	GH_A10G2584		GH_A10G0320
GH_D05G3595	GH_A12G2535	GH_D04G0736	GH_A11G2955		GH_A08G1179	GH_D02G1810	GH_A11G1531	GH_D10G1901	GH_A12G2496		GH_D05G3322	GH_A10G0963	GH_D03G1342	GH_A11G2114	GH_A11G3711	GH_D05G2030	GH_D07G1420	GH_A10G2643		GH_A10G0329
GH_D05G3597	GH_A12G2731	GH_D04G0866	GH_A11G3100		GH_A08G1193	GH_D02G1811	GH_A11G1532	GH_D10G1994	GH_A12G2534		GH_D05G3644	GH_A10G0977	GH_D03G1354	GH_A11G2374	GH_A12G0002	GH_D05G2037	GH_D07G1457	GH_A10G2680		GH_A10G0335
GH_D05G3639	GH_A12G2780	GH_D04G1135	GH_A11G3492		GH_A08G1211	GH_D02G1830	GH_A11G1535	GH_D10G2228	GH_A12G2535		GH_D05G3838	GH_A10G1398	GH_D03G1373	GH_A11G2410	GH_A12G0052	GH_D05G2098	GH_D07G1797	GH_A11G0086		GH_A10G0345
GH_D05G3640	GH_A12G2805	GH_D04G1255	GH_A11G3656		GH_A08G1248	GH_D02G1862	GH_A11G1691	GH_D10G2787	GH_A12G2618		GH_D05G4010	GH_A10G1609	GH_D03G1374	GH_A11G2527	GH_A12G0112	GH_D05G2276	GH_D07G2057	GH_A11G0087		GH_A10G0348
GH_D05G3641	GH_A12G2819	GH_D04G1545	GH_A11G3670		GH_A08G1255	GH_D02G1987	GH_A11G1693	GH_D11G0105	GH_A12G2731		GH_D06G0312	GH_A10G1627	GH_D03G1388	GH_A11G2602	GH_A12G0155	GH_D05G2279	GH_D07G2070	GH_A11G0105		GH_A10G0373
GH_D05G3643	GH_A12G2990	GH_D04G1631	GH_A11G3745		GH_A08G1275	GH_D02G1995	GH_A11G1862	GH_D11G0146	GH_A12G2743		GH_D06G0426	GH_A10G1693	GH_D03G1401	GH_A11G2733	GH_A12G0191	GH_D05G2363	GH_D07G2134	GH_A11G0155		GH_A10G0413
GH_D05G3644	GH_A13G0219	GH_D04G1852	GH_A12G0026		GH_A08G1291	GH_D02G2118	GH_A11G1870	GH_D11G0400	GH_A12G2780		GH_D06G0461	GH_A10G1803	GH_D03G1707	GH_A11G2793	GH_A12G0247	GH_D05G2423	GH_D07G2276	GH_A11G0180		GH_A10G0553
GH_D05G3645	GH_A13G0221	GH_D04G2127	GH_A12G0116		GH_A08G1322	GH_D02G2449	GH_A11G1988	GH_D11G0491	GH_A12G2805		GH_D06G0632	GH_A10G1863	GH_D03G1822	GH_A11G2863	GH_A12G0256	GH_D05G2651	GH_D07G2297	GH_A11G0244		GH_A10G0579
GH_D05G3646	GH_A13G0271	GH_D05G0183	GH_A12G0118		GH_A08G1409	GH_D03G0125	GH_A11G2009	GH_D11G0574	GH_A12G2816		GH_D06G0712	GH_A10G1915	GH_D03G1824	GH_A11G3553	GH_A12G0288	GH_D05G2661	GH_D08G0250	GH_A11G0246		GH_A10G0584
GH_D05G3647	GH_A13G0279	GH_D05G0204	GH_A12G0143		GH_A08G1414	GH_D03G0269	GH_A11G2014	GH_D11G0688	GH_A13G0028		GH_D06G0727	GH_A10G1926	GH_D03G1859	GH_A11G3670	GH_A12G0397	GH_D05G2862	GH_D08G0554	GH_A11G0247		GH_A10G0634
GH_D05G3842	GH_A13G0302	GH_D05G0884	GH_A12G0238		GH_A08G1681	GH_D03G0305	GH_A11G2086	GH_D11G0974	GH_A13G0047		GH_D06G0762	GH_A10G1944	GH_D04G0005	GH_A11G3745	GH_A12G0527	GH_D05G2891	GH_D08G0701	GH_A11G0436		GH_A10G0646
GH_D05G4010	GH_A13G0308	GH_D05G0886	GH_A12G0447		GH_A08G1689	GH_D03G0307	GH_A11G2238	GH_D11G1073	GH_A13G0128		GH_D06G0804	GH_A10G2055	GH_D04G0233	GH_A12G0026	GH_A12G0631	GH_D05G3018	GH_D08G0716	GH_A11G0486		GH_A10G0660
GH_D05G4069	GH_A13G0398	GH_D05G0918	GH_A12G0562		GH_A08G1896	GH_D03G0352	GH_A11G2288	GH_D11G1190	GH_A13G0169		GH_D06G0860	GH_A10G2195	GH_D04G0235	GH_A12G0030	GH_A12G0696	GH_D05G3037	GH_D08G0902	GH_A11G0495		GH_A10G0786
GH_D05G4070	GH_A13G0404	GH_D05G0932	GH_A12G0592		GH_A08G1921	GH_D03G0396	GH_A11G2325	GH_D11G1264	GH_A13G0218		GH_D06G0919	GH_A10G2357	GH_D04G0334	GH_A12G0118	GH_A12G0857	GH_D05G3101	GH_D08G0954	GH_A11G0499		GH_A10G0858
GH_D05G4073	GH_A13G0438	GH_D05G1067	GH_A12G0608		GH_A08G1926	GH_D03G0403	GH_A11G2346	GH_D11G1452	GH_A13G0251		GH_D06G1191	GH_A10G2624	GH_D04G0390	GH_A12G0238	GH_A12G0858	GH_D05G3280	GH_D08G1076	GH_A11G0625		GH_A10G0947
GH_D05G4096	GH_A13G0462	GH_D05G1164	GH_A12G0612		GH_A08G1961	GH_D03G0622	GH_A11G2374	GH_D11G1578	GH_A13G0271		GH_D06G1200	GH_A10G2643	GH_D04G0551	GH_A12G0282	GH_A12G1019	GH_D05G3372	GH_D08G1104	GH_A11G0718		GH_A10G0963
GH_D06G0104	GH_A13G0596	GH_D05G1274	GH_A12G0623		GH_A08G1984	GH_D03G0645	GH_A11G2410	GH_D11G1889	GH_A13G0291		GH_D06G1219	GH_A10G2680	GH_D04G0688	GH_A12G0570	GH_A12G1117	GH_D05G3762	GH_D08G1287	GH_A11G0738		GH_A10G0975
GH_D06G0359	GH_A13G0812	GH_D05G1437	GH_A12G0632		GH_A08G2006	GH_D03G0699	GH_A11G2421	GH_D11G1938	GH_A13G0404		GH_D06G1258	GH_A10G2687	GH_D04G0697	GH_A12G0592	GH_A12G1162	GH_D05G3929	GH_D08G1328	GH_A11G0750		GH_A10G0977
GH_D06G0426	GH_A13G1177	GH_D05G1493	GH_A12G0739		GH_A08G2017	GH_D03G0839	GH_A11G2448	GH_D11G2113	GH_A13G0419		GH_D06G1504	GH_A11G0086	GH_D04G0736	GH_A12G0612	GH_A12G1172	GH_D05G3951	GH_D08G1385	GH_A11G0757		GH_A10G1158
GH_D06G0445	GH_A13G1346	GH_D05G1633	GH_A12G0749		GH_A08G2046	GH_D03G0921	GH_A11G2453	GH_D11G2330	GH_A13G0427		GH_D06G1838	GH_A11G0087	GH_D04G0781	GH_A12G0623	GH_A12G1205	GH_D05G4004	GH_D08G1450	GH_A11G0765		GH_A10G1335
GH_D06G0446	GH_A13G1401	GH_D05G1637	GH_A12G0797		GH_A08G2071	GH_D03G1066	GH_A11G2602	GH_D11G2688	GH_A13G0535		GH_D06G1973	GH_A11G0139	GH_D04G0804	GH_A12G0640	GH_A12G1296	GH_D05G4040	GH_D08G1794	GH_A11G0919		GH_A10G1360
GH_D06G0608	GH_A13G1440	GH_D05G1741	GH_A12G0990		GH_A08G2087	GH_D03G1174	GH_A11G2806	GH_D11G2703	GH_A13G0732		GH_D06G2078	GH_A11G0148	GH_D04G0837	GH_A12G0683	GH_A12G1424	GH_D06G0049	GH_D08G1921	GH_A11G0947		GH_A10G1414
GH_D06G1416	GH_A13G1584	GH_D05G1832	GH_A12G1182		GH_A08G2170	GH_D03G1270	GH_A11G2948	GH_D11G2991	GH_A13G0812		GH_D06G2079	GH_A11G0214	GH_D04G1107	GH_A12G0723	GH_A12G1508	GH_D06G0196	GH_D08G1972	GH_A11G0989		GH_A10G1494
GH_D06G1504	GH_A13G1827	GH_D05G1878	GH_A12G1188		GH_A08G2286	GH_D03G1342	GH_A11G3064	GH_D11G3099	GH_A13G0877		GH_D06G2104	GH_A11G0247	GH_D04G1215	GH_A12G0739	GH_A12G1593	GH_D06G0262	GH_D08G2298	GH_A11G1004		GH_A10G1530
GH_D06G1714	GH_A13G1952	GH_D05G2327	GH_A12G1273		GH_A08G2309	GH_D03G1354	GH_A11G3100	GH_D11G3248	GH_A13G1177		GH_D06G2151	GH_A11G0363	GH_D04G1255	GH_A12G0878	GH_A12G1687	GH_D06G0307	GH_D08G2323	GH_A11G1036		GH_A10G1556
GH_D06G1861	GH_A13G2071	GH_D05G2445	GH_A12G1304		GH_A08G2324	GH_D03G1388	GH_A11G3223	GH_D11G3287	GH_A13G1346		GH_D06G2243	GH_A11G0433	GH_D04G1318	GH_A12G0990	GH_A12G1715	GH_D06G0373	GH_D08G2347	GH_A11G1046		GH_A10G1607
GH_D06G1882	GH_A13G2110	GH_D05G2485	GH_A12G1312		GH_A08G2452	GH_D03G1484	GH_A11G3224	GH_D12G0107	GH_A13G1418		GH_D07G0007	GH_A11G0465	GH_D04G1545	GH_A12G1188	GH_A12G1733	GH_D06G0708	GH_D08G2426	GH_A11G1056		GH_A10G1667
GH_D06G1932	GH_A13G2196	GH_D05G2757	GH_A12G1338		GH_A08G2477	GH_D03G1824	GH_A11G3373	GH_D12G0228	GH_A13G1693		GH_D07G0102	GH_A11G0476	GH_D04G1622	GH_A12G1273	GH_A12G1766	GH_D06G0779	GH_D08G2659	GH_A11G1062		GH_A10G1693
GH_D06G1979	GH_A13G2295	GH_D05G2884	GH_A12G1429		GH_A08G2485	GH_D03G1847	GH_A11G3456	GH_D12G0319	GH_A13G1992		GH_D07G0103	GH_A11G0497	GH_D04G1631	GH_A12G1304	GH_A12G1777	GH_D06G0809	GH_D08G2694	GH_A11G1105		GH_A10G1758
GH_D06G2151	GH_A13G2397	GH_D05G2888	GH_A12G1435		GH_A08G2537	GH_D04G0005	GH_A11G3507	GH_D12G0562	GH_A13G2110		GH_D07G0209	GH_A11G0638	GH_D04G1852	GH_A12G1312	GH_A12G1826	GH_D06G0814	GH_D08G2777	GH_A11G1109		GH_A10G1798
GH_D06G2313	GH_A13G2607	GH_D05G3116	GH_A12G1446		GH_A08G2538	GH_D04G0091	GH_A11G3625	GH_D12G0610	GH_A13G2136		GH_D07G0254	GH_A11G0757	GH_D04G1909	GH_A12G1338	GH_A12G1840	GH_D06G0820	GH_D09G0045	GH_A11G1123		GH_A10G1915
GH_D06G2419	GH_A13G2638	GH_D05G3553	GH_A12G1449		GH_A08G2548	GH_D04G0112	GH_A11G3714	GH_D12G0699	GH_A13G2171		GH_D07G0580	GH_A11G0765	GH_D05G0090	GH_A12G1375	GH_A12G1874	GH_D06G0861	GH_D09G0089	GH_A11G1142		GH_A10G1926
GH_D06G2429	GH_D01G0022	GH_D05G3558	GH_A12G1451		GH_A08G2617	GH_D04G0235	GH_A11G3738	GH_D12G0846	GH_A13G2197		GH_D07G0591	GH_A11G0821	GH_D05G0344	GH_A12G1381	GH_A12G1913	GH_D06G0943	GH_D09G0193	GH_A11G1153		GH_A10G2002
GH_D07G0094	GH_D01G0027	GH_D05G3590	GH_A12G1477		GH_A08G2620	GH_D04G0334	GH_A12G0026	GH_D12G1282	GH_A13G2446		GH_D07G0614	GH_A11G0933	GH_D05G0454	GH_A12G1429	GH_A12G1944	GH_D06G1061	GH_D09G0233	GH_A11G1164		GH_A10G2029
GH_D07G0120	GH_D01G0305	GH_D05G3591	GH_A12G1540		GH_A08G2647	GH_D04G0451	GH_A12G0028	GH_D12G1291	GH_A13G2559		GH_D07G0761	GH_A11G0947	GH_D05G0458	GH_A12G1435	GH_A12G2096	GH_D06G1116	GH_D09G0327	GH_A11G1266		GH_A10G2055
GH_D07G0549	GH_D01G0469	GH_D05G3593	GH_A12G1546		GH_A08G2792	GH_D04G0531	GH_A12G0029	GH_D12G1292	GH_A13G2598		GH_D07G0822	GH_A11G1004	GH_D05G0567	GH_A12G1446	GH_A12G2098	GH_D06G1613	GH_D09G0333	GH_A11G1275		GH_A10G2206
GH_D07G0605	GH_D01G0544	GH_D05G3595	GH_A12G1556		GH_A08G2800	GH_D04G0738	GH_A12G0137	GH_D12G1540	GH_D01G0022		GH_D07G0895	GH_A11G1036	GH_D05G0611	GH_A12G1451	GH_A12G2220	GH_D06G1703	GH_D09G0335	GH_A11G1303		GH_A10G2232
GH_D07G0626	GH_D01G0635	GH_D05G3597	GH_A12G1587		GH_A08G2816	GH_D04G0766	GH_A12G0204	GH_D12G1575	GH_D01G0165		GH_D07G1093	GH_A11G1045	GH_D05G0685	GH_A12G1477	GH_A12G2300	GH_D06G1760	GH_D09G0749	GH_A11G1423		GH_A10G2294
GH_D07G0628	GH_D01G0636	GH_D05G3606	GH_A12G1723		GH_A08G2876	GH_D04G0771	GH_A12G0279	GH_D12G1794	GH_D01G0227		GH_D07G1101	GH_A11G1116	GH_D05G0808	GH_A12G1540	GH_A12G2334	GH_D06G2051	GH_D09G0947	GH_A11G1534		GH_A10G2374
GH_D07G0911	GH_D01G0710	GH_D05G3639	GH_A12G1742		GH_A09G0001	GH_D04G0818	GH_A12G0340	GH_D12G1912	GH_D01G0319		GH_D07G1138	GH_A11G1145	GH_D05G0884	GH_A12G1556	GH_A12G2369	GH_D06G2057	GH_D09G0958	GH_A11G1535		GH_A10G2377
GH_D07G0962	GH_D01G0787	GH_D05G3643	GH_A12G1864		GH_A09G0002	GH_D04G0925	GH_A12G0352	GH_D12G2530	GH_D01G0359		GH_D07G1281	GH_A11G1164	GH_D05G0886	GH_A12G1569	GH_A12G2488	GH_D06G2059	GH_D09G1022	GH_A11G1691		GH_A10G2452
GH_D07G0985	GH_D01G0797	GH_D05G3644	GH_A12G1882		GH_A09G0212	GH_D04G0928	GH_A12G0447	GH_D12G2537	GH_D01G0528		GH_D07G1373	GH_A11G1178	GH_D05G0918	GH_A12G1576	GH_A12G2608	GH_D06G2070	GH_D09G1121	GH_A11G1693		GH_A10G2505
GH_D07G1007	GH_D01G0861	GH_D05G3645	GH_A12G1885		GH_A09G0217	GH_D04G1123	GH_A12G0567	GH_D12G2560	GH_D01G0538		GH_D07G1747	GH_A11G1232	GH_D05G1164	GH_A12G1587	GH_A12G2660	GH_D06G2203	GH_D09G1297	GH_A11G1810		GH_A10G2593
GH_D07G1237	GH_D01G0889	GH_D05G3646	GH_A12G1940		GH_A09G0312	GH_D04G1135	GH_A12G0580	GH_D12G2708	GH_D01G0543		GH_D07G1748	GH_A11G1301	GH_D05G1317	GH_A12G1723	GH_A12G2699	GH_D06G2239	GH_D09G1345	GH_A11G1862		GH_A10G2617
GH_D07G1516	GH_D01G0977	GH_D05G3647	GH_A12G1942		GH_A09G0662	GH_D04G1176	GH_A12G0592	GH_D12G2880	GH_D01G0544		GH_D07G2123	GH_A11G1303	GH_D05G1368	GH_A12G1732	GH_A12G2732	GH_D07G0010	GH_D09G1610	GH_A11G1869		GH_A11G0057
GH_D07G1591	GH_D01G1080	GH_D05G3792	GH_A12G1972		GH_A09G0705	GH_D04G1252	GH_A12G0609	GH_D12G2914	GH_D01G0625		GH_D07G2157	GH_A11G1368	GH_D05G1493	GH_A12G1742	GH_A12G2748	GH_D07G0121	GH_D09G1970	GH_A11G1988		GH_A11G0086
GH_D07G1799	GH_D01G1096	GH_D05G3819	GH_A12G2014		GH_A09G0894	GH_D04G1622	GH_A12G0610	GH_D13G0090	GH_D01G0635		GH_D07G2248	GH_A11G1408	GH_D05G1547	GH_A12G1882	GH_A12G2811	GH_D07G0278	GH_D09G1985	GH_A11G2086		GH_A11G0087
GH_D07G2016	GH_D01G1143	GH_D05G3842	GH_A12G2038		GH_A09G0981	GH_D04G1852	GH_A12G0632	GH_D13G0139	GH_D01G0638		GH_D07G2297	GH_A11G1423	GH_D05G1633	GH_A12G1940	GH_A12G2812	GH_D07G0280	GH_D09G2051	GH_A11G2087		GH_A11G0141
GH_D07G2019	GH_D01G1383	GH_D05G3871	GH_A12G2127		GH_A09G0984	GH_D04G2100	GH_A12G0633	GH_D13G0203	GH_D01G0683		GH_D07G2396	GH_A11G1631	GH_D05G1832	GH_A12G1942	GH_A12G2813	GH_D07G0318	GH_D09G2076	GH_A11G2114		GH_A11G0247
GH_D07G2030	GH_D01G1415	GH_D05G4010	GH_A12G2134		GH_A09G1076	GH_D05G0125	GH_A12G0683	GH_D13G0342	GH_D01G0710		GH_D07G2397	GH_A11G1662	GH_D05G1859	GH_A12G2038	GH_A12G2817	GH_D07G0339	GH_D09G2148	GH_A11G2238		GH_A11G0351
GH_D07G2089	GH_D01G1536	GH_D05G4069	GH_A12G2253		GH_A09G1113	GH_D05G0159	GH_A12G0739	GH_D13G0467	GH_D01G0796		GH_D08G0162	GH_A11G1782	GH_D05G1878	GH_A12G2139	GH_A12G2855	GH_D07G0419	GH_D09G2188	GH_A11G2288		GH_A11G0363
GH_D07G2134	GH_D01G1617	GH_D05G4072	GH_A12G2292		GH_A09G1137	GH_D05G0174	GH_A12G0795	GH_D13G0492	GH_D01G0835		GH_D08G0209	GH_A11G1810	GH_D05G1900	GH_A12G2191	GH_A13G0078	GH_D07G0481	GH_D09G2360	GH_A11G2325		GH_A11G0420
GH_D07G2135	GH_D01G1846	GH_D05G4100	GH_A12G2314		GH_A09G1142	GH_D05G0183	GH_A12G0908	GH_D13G0557	GH_D01G0973		GH_D08G0218	GH_A11G1829	GH_D05G2246	GH_A12G2209	GH_A13G0171	GH_D07G0843	GH_D10G0063	GH_A11G2341		GH_A11G0433
GH_D07G2276	GH_D01G1876	GH_D06G0058	GH_A12G2336		GH_A09G1157	GH_D05G0238	GH_A12G1114	GH_D13G0609	GH_D01G0979		GH_D08G0274	GH_A11G1869	GH_D05G2273	GH_A12G2213	GH_A13G0283	GH_D07G0845	GH_D10G0115	GH_A11G2374		GH_A11G0476
GH_D07G2474	GH_D01G1878	GH_D06G0104	GH_A12G2366		GH_A09G1175	GH_D05G0344	GH_A12G1135	GH_D13G0750	GH_D01G1002		GH_D08G0312	GH_A11G1955	GH_D05G2327	GH_A12G2285	GH_A13G0334	GH_D07G0851	GH_D10G0192	GH_A11G2421		GH_A11G0486
GH_D08G0209	GH_D01G1956	GH_D06G0446	GH_A12G2390		GH_A09G1208	GH_D05G0454	GH_A12G1197	GH_D13G1006	GH_D01G1096		GH_D08G0471	GH_A11G1958	GH_D05G2360	GH_A12G2292	GH_A13G0452	GH_D07G1099	GH_D10G0305	GH_A11G2448		GH_A11G0499
GH_D08G0500	GH_D01G1984	GH_D06G0474	GH_A12G2438		GH_A09G1244	GH_D05G0501	GH_A12G1273	GH_D13G1007	GH_D01G1383		GH_D08G0705	GH_A11G2047	GH_D05G2445	GH_A12G2336	GH_A13G0457	GH_D07G1305	GH_D10G0386	GH_A11G2453		GH_A11G0541
GH_D08G0716	GH_D01G2000	GH_D06G0642	GH_A12G2467		GH_A09G1247	GH_D05G0601	GH_A12G1274	GH_D13G1278	GH_D01G1415		GH_D08G0861	GH_A11G2071	GH_D05G2485	GH_A12G2349	GH_A13G0569	GH_D07G1478	GH_D10G0421	GH_A11G2465		GH_A11G0555
GH_D08G0861	GH_D01G2018	GH_D06G0662	GH_A12G2504		GH_A09G1261	GH_D05G0702	GH_A12G1304	GH_D13G1323	GH_D01G1460		GH_D08G1026	GH_A11G2086	GH_D05G2648	GH_A12G2442	GH_A13G0627	GH_D07G1506	GH_D10G0470	GH_A11G2560		GH_A11G0623
GH_D08G0891	GH_D01G2032	GH_D06G1047	GH_A12G2512		GH_A09G1281	GH_D05G0760	GH_A12G1338	GH_D13G1664	GH_D01G1617		GH_D08G1213	GH_A11G2114	GH_D05G2882	GH_A12G2504	GH_A13G0677	GH_D07G1629	GH_D10G0570	GH_A11G2602		GH_A11G0625
GH_D08G1076	GH_D01G2040	GH_D06G1239	GH_A12G2539		GH_A09G1287	GH_D05G0884	GH_A12G1339	GH_D13G1822	GH_D01G1693		GH_D08G1334	GH_A11G2193	GH_D05G2884	GH_A12G2512	GH_A13G0826	GH_D07G1685	GH_D10G0641	GH_A11G2635		GH_A11G0683
GH_D08G1275	GH_D01G2137	GH_D06G1416	GH_A12G2555		GH_A09G1304	GH_D05G0924	GH_A12G1396	GH_D13G1851	GH_D01G1882		GH_D08G1376	GH_A11G2195	GH_D05G2888	GH_A12G2594	GH_A13G1123	GH_D07G1698	GH_D10G0780	GH_A11G2793		GH_A11G0701
GH_D08G1328	GH_D01G2380	GH_D06G1504	GH_A12G2592		GH_A09G1367	GH_D05G0930	GH_A12G1428	GH_D13G2054	GH_D01G1899		GH_D08G1386	GH_A11G2288	GH_D05G2890	GH_A12G2731	GH_A13G1216	GH_D07G1986	GH_D10G1061	GH_A11G2806		GH_A11G0732
GH_D08G1350	GH_D01G2462	GH_D06G1716	GH_A12G2594		GH_A09G1368	GH_D05G1154	GH_A12G1435	GH_D13G2174	GH_D01G1956		GH_D08G1393	GH_A11G2291	GH_D05G2936	GH_A12G2751	GH_A13G1263	GH_D07G1995	GH_D10G1437	GH_A11G2948		GH_A11G0743
GH_D08G1450	GH_D01G2569	GH_D06G1717	GH_A12G2693		GH_A09G1424	GH_D05G1255	GH_A12G1451	GH_D13G2221	GH_D01G1957		GH_D08G1414	GH_A11G2448	GH_D05G2974	GH_A12G2753	GH_A13G1387	GH_D07G2033	GH_D10G1536	GH_A11G3064		GH_A11G0757
GH_D08G1557	GH_D02G0195	GH_D06G1932	GH_A12G2731		GH_A09G1432	GH_D05G1318	GH_A12G1546	GH_D13G2254	GH_D01G1965		GH_D08G1434	GH_A11G2453	GH_D05G3287	GH_A12G2780	GH_A13G1606	GH_D07G2082	GH_D10G1901	GH_A11G3456		GH_A11G0785
GH_D08G1624	GH_D02G0359	GH_D06G1979	GH_A12G2780		GH_A09G1587	GH_D05G1469	GH_A12G1610	GH_scaffold2215_objG0001	GH_D01G1967		GH_D08G1462	GH_A11G2487	GH_D05G3553	GH_A12G2849	GH_A13G1664	GH_D07G2103	GH_D10G1914	GH_A11G3507		GH_A11G0786
GH_D08G1864	GH_D02G0390	GH_D06G2082	GH_A12G2819		GH_A09G1604	GH_D05G1493	GH_A12G1723	GH_scaffold6166_objG0001	GH_D01G1984		GH_D08G1762	GH_A11G2560	GH_D05G3556	GH_A12G2894	GH_A13G1697	GH_D07G2193	GH_D10G1975	GH_A11G3553		GH_A11G0791
GH_D08G1873	GH_D02G0571	GH_D06G2120	GH_A12G2950		GH_A09G1663	GH_D05G1508	GH_A12G1824		GH_D01G1989		GH_D08G1813	GH_A11G2602	GH_D05G3590	GH_A13G0104	GH_A13G1705	GH_D07G2306	GH_D10G2144	GH_A11G3625		GH_A11G0815
GH_D08G2012	GH_D02G0620	GH_D06G2151	GH_A12G2990		GH_A09G1670	GH_D05G1547	GH_A12G1838		GH_D01G2018		GH_D08G1832	GH_A11G2733	GH_D05G3591	GH_A13G0128	GH_A13G1737	GH_D07G2563	GH_D10G2198	GH_A11G3713		GH_A11G0933
GH_D08G2075	GH_D02G0629	GH_D06G2166	GH_A13G0128		GH_A09G1966	GH_D05G1587	GH_A12G1970		GH_D01G2032		GH_D08G1873	GH_A11G2862	GH_D05G3593	GH_A13G0152	GH_A13G1841	GH_D08G0248	GH_D10G2228	GH_A11G3731		GH_A11G0959
GH_D08G2298	GH_D02G0630	GH_D06G2248	GH_A13G0186		GH_A09G1989	GH_D05G1603	GH_A12G2085		GH_D01G2038		GH_D08G2004	GH_A11G2953	GH_D05G3597	GH_A13G0205	GH_A13G1847	GH_D08G0287	GH_D10G2365	GH_A11G3738		GH_A11G1085
GH_D08G2329	GH_D02G0652	GH_D06G2429	GH_A13G0291		GH_A09G2034	GH_D05G1633	GH_A12G2160		GH_D01G2040		GH_D08G2008	GH_A11G3292	GH_D05G3606	GH_A13G0291	GH_A13G1893	GH_D08G0414	GH_D10G2414	GH_A12G0026		GH_A11G1143
GH_D08G2330	GH_D02G0660	GH_D07G0149	GH_A13G0398		GH_A09G2105	GH_D05G1637	GH_A12G2336		GH_D01G2137		GH_D08G2063	GH_A11G3423	GH_D05G3639	GH_A13G0308	GH_A13G1977	GH_D08G0556	GH_D10G2538	GH_A12G0028		GH_A11G1164
GH_D08G2336	GH_D02G0664	GH_D07G0404	GH_A13G0404		GH_A09G2114	GH_D05G1680	GH_A12G2389		GH_D01G2178		GH_D08G2075	GH_A11G3456	GH_D05G3643	GH_A13G0395	GH_A13G2022	GH_D08G0943	GH_D11G0188	GH_A12G0029		GH_A11G1185
GH_D08G2441	GH_D02G0727	GH_D07G0510	GH_A13G0438		GH_A09G2196	GH_D05G1711	GH_A12G2421		GH_D01G2266		GH_D08G2239	GH_A11G3472	GH_D05G3644	GH_A13G0398	GH_A13G2031	GH_D08G1125	GH_D11G0216	GH_A12G0121		GH_A11G1206
GH_D08G2598	GH_D02G0734	GH_D07G0549	GH_A13G0462		GH_A09G2198	GH_D05G2181	GH_A12G2438		GH_D01G2295		GH_D08G2329	GH_A11G3558	GH_D05G3645	GH_A13G0404	GH_A13G2032	GH_D08G1233	GH_D11G0287	GH_A12G0137		GH_A11G1309
GH_D08G2694	GH_D02G0815	GH_D07G0588	GH_A13G0520		GH_A09G2199	GH_D05G2293	GH_A12G2534		GH_D01G2327		GH_D08G2330	GH_A11G3670	GH_D05G3646	GH_A13G0438	GH_A13G2091	GH_D08G1257	GH_D11G0356	GH_A12G0204		GH_A11G1310
GH_D08G2822	GH_D02G0849	GH_D07G0591	GH_A13G0537		GH_A09G2200	GH_D05G2327	GH_A12G2658		GH_D01G2380		GH_D08G2430	GH_A11G3671	GH_D05G3647	GH_A13G0462	GH_A13G2137	GH_D08G1351	GH_D11G0381	GH_A12G0388		GH_A11G1312
GH_D09G0089	GH_D02G0865	GH_D07G0614	GH_A13G0581		GH_A09G2292	GH_D05G2394	GH_A12G2680		GH_D01G2550		GH_D08G2523	GH_A11G3700	GH_D05G3792	GH_A13G0520	GH_A13G2198	GH_D08G1511	GH_D11G0504	GH_A12G0447		GH_A11G1361
GH_D09G0190	GH_D02G0866	GH_D07G0626	GH_A13G0596		GH_A09G2329	GH_D05G2548	GH_A12G2710		GH_D01G2559		GH_D08G2694	GH_A11G3713	GH_D05G3827	GH_A13G0596	GH_A13G2391	GH_D08G1598	GH_D11G0575	GH_A12G0567		GH_A11G1423
GH_D09G0193	GH_D02G0871	GH_D07G0628	GH_A13G0812		GH_A09G2449	GH_D05G2649	GH_A12G2805		GH_D01G2569		GH_D08G2804	GH_A11G3714	GH_D05G3842	GH_A13G0601	GH_A13G2477	GH_D08G1742	GH_D11G0600	GH_A12G0592		GH_A11G1479
GH_D09G0227	GH_D02G0940	GH_D07G0894	GH_A13G0851		GH_A09G2490	GH_D05G2793	GH_A12G2807		GH_D01G2573		GH_D08G2821	GH_A11G3727	GH_D05G4010	GH_A13G0812	GH_A13G2494	GH_D08G1767	GH_D11G0688	GH_A12G0609		GH_A11G1541
GH_D09G0271	GH_D02G1126	GH_D07G1007	GH_A13G0893		GH_A09G2613	GH_D05G2842	GH_A12G2849		GH_D02G0017		GH_D08G2822	GH_A11G3729	GH_D05G4100	GH_A13G0891	GH_A13G2511	GH_D08G1892	GH_D11G0868	GH_A12G0610		GH_A11G1558
GH_D09G0614	GH_D02G1317	GH_D07G1093	GH_A13G1177		GH_A09G2631	GH_D05G2890	GH_A12G2892		GH_D02G0075		GH_D09G0156	GH_A11G3734	GH_D06G0058	GH_A13G0893	GH_A13G2530	GH_D08G1970	GH_D11G0914	GH_A12G0632		GH_A11G1632
GH_D09G0716	GH_D02G1362	GH_D07G1516	GH_A13G1235		GH_A10G0113	GH_D05G2908	GH_A12G2932		GH_D02G0206		GH_D09G0350	GH_A12G0020	GH_D06G0186	GH_A13G1177	GH_A13G2544	GH_D08G2219	GH_D11G1346	GH_A12G0633		GH_A11G1660
GH_D09G1007	GH_D02G1566	GH_D07G1574	GH_A13G1314		GH_A10G0137	GH_D05G2936	GH_A13G0128		GH_D02G0314		GH_D09G0595	GH_A12G0043	GH_D06G0229	GH_A13G1321	GH_D01G0082	GH_D08G2289	GH_D11G1572	GH_A12G0683		GH_A11G1665
GH_D09G1245	GH_D02G1700	GH_D07G1591	GH_A13G1346		GH_A10G0167	GH_D05G2974	GH_A13G0205		GH_D02G0359		GH_D09G0781	GH_A12G0061	GH_D06G0445	GH_A13G1346	GH_D01G0134	GH_D08G2292	GH_D11G1731	GH_A12G0739		GH_A11G1724
GH_D09G1371	GH_D02G1720	GH_D07G1726	GH_A13G1440		GH_A10G0168	GH_D05G3225	GH_A13G0235		GH_D02G0390		GH_D09G0863	GH_A12G0064	GH_D06G0446	GH_A13G1665	GH_D01G0135	GH_D08G2318	GH_D11G1779	GH_A12G0749		GH_A11G1726
GH_D09G1699	GH_D02G1768	GH_D07G2016	GH_A13G1446		GH_A10G0181	GH_D05G3287	GH_A13G0251		GH_D02G0540		GH_D09G0869	GH_A12G0078	GH_D06G0469	GH_A13G1935	GH_D01G0139	GH_D08G2460	GH_D11G1938	GH_A12G0795		GH_A11G1729
GH_D09G1875	GH_D02G1781	GH_D07G2059	GH_A13G1453		GH_A10G0222	GH_D05G3590	GH_A13G0271		GH_D02G0546		GH_D09G0870	GH_A12G0121	GH_D06G0474	GH_A13G2071	GH_D01G0207	GH_D08G2739	GH_D11G2003	GH_A12G0908		GH_A11G1755
GH_D09G1970	GH_D02G1844	GH_D07G2134	GH_A13G1584		GH_A10G0337	GH_D05G3591	GH_A13G0291		GH_D02G0571		GH_D09G1022	GH_A12G0143	GH_D06G0636	GH_A13G2110	GH_D01G0281	GH_D08G2811	GH_D11G2149	GH_A12G1135		GH_A11G1810
GH_D09G2005	GH_D02G1856	GH_D07G2135	GH_A13G1665		GH_A10G0345	GH_D05G3593	GH_A13G0298		GH_D02G0591		GH_D09G1208	GH_A12G0274	GH_D06G0642	GH_A13G2142	GH_D01G0404	GH_D08G2817	GH_D11G2399	GH_A12G1182		GH_A11G1869
GH_D09G2148	GH_D02G1887	GH_D07G2276	GH_A13G1827		GH_A10G0346	GH_D05G3597	GH_A13G0398		GH_D02G0620		GH_D09G1286	GH_A12G0318	GH_D06G0662	GH_A13G2171	GH_D01G0444	GH_D08G2818	GH_D11G2575	GH_A12G1188		GH_A11G1927
GH_D09G2166	GH_D02G1899	GH_D07G2480	GH_A13G1859		GH_A10G0347	GH_D05G3644	GH_A13G0468		GH_D02G0629		GH_D09G1860	GH_A12G0592	GH_D06G0818	GH_A13G2173	GH_D01G0461	GH_D09G0090	GH_D11G2688	GH_A12G1197		GH_A11G1979
GH_D09G2360	GH_D02G1911	GH_D08G0411	GH_A13G1929		GH_A10G0431	GH_D05G3645	GH_A13G0497		GH_D02G0634		GH_D09G1877	GH_A12G0596	GH_D06G1047	GH_A13G2196	GH_D01G0470	GH_D09G0147	GH_D11G2703	GH_A12G1273		GH_A11G2022
GH_D09G2640	GH_D02G1916	GH_D08G0500	GH_A13G1932		GH_A10G0564	GH_D05G3646	GH_A13G0600		GH_D02G0639		GH_D09G1916	GH_A12G0607	GH_D06G1239	GH_A13G2248	GH_D01G0545	GH_D09G0320	GH_D11G2991	GH_A12G1274		GH_A11G2114
GH_D10G0169	GH_D02G1941	GH_D08G0791	GH_A13G1952		GH_A10G0644	GH_D05G3751	GH_A13G0705		GH_D02G0660		GH_D09G2148	GH_A12G0612	GH_D06G1440	GH_A13G2311	GH_D01G0621	GH_D09G0631	GH_D11G3052	GH_A12G1304		GH_A11G2154
GH_D10G0395	GH_D02G1949	GH_D08G1108	GH_A13G2071		GH_A10G0646	GH_D05G3792	GH_A13G0726		GH_D02G0664		GH_D09G2177	GH_A12G0631	GH_D06G1504	GH_A13G2438	GH_D01G0698	GH_D09G0733	GH_D11G3190	GH_A12G1338		GH_A11G2324
GH_D10G0440	GH_D02G1964	GH_D08G1275	GH_A13G2110		GH_A10G0858	GH_D05G3940	GH_A13G0893		GH_D02G0712		GH_D09G2246	GH_A12G0739	GH_D06G1716	GH_A13G2611	GH_D01G0725	GH_D09G1018	GH_D11G3202	GH_A12G1339		GH_A11G2325
GH_D10G0581	GH_D02G2005	GH_D08G1350	GH_A13G2171		GH_A10G0963	GH_D06G0058	GH_A13G1177		GH_D02G0740		GH_D09G2300	GH_A12G0833	GH_D06G1979	GH_D01G0022	GH_D01G0726	GH_D09G1060	GH_D11G3248	GH_A12G1435		GH_A11G2365
GH_D10G0955	GH_D02G2026	GH_D08G1395	GH_A13G2173		GH_A10G0969	GH_D06G0171	GH_A13G1321		GH_D02G0763		GH_D10G0008	GH_A12G0878	GH_D06G2120	GH_D01G0027	GH_D01G0809	GH_D09G1061	GH_D11G3271	GH_A12G1451		GH_A11G2410
GH_D10G1002	GH_D02G2029	GH_D08G1450	GH_A13G2196		GH_A10G0977	GH_D06G0642	GH_A13G1362		GH_D02G0764		GH_D10G0176	GH_A12G1157	GH_D06G2151	GH_D01G0359	GH_D01G0908	GH_D09G1074	GH_D11G3302	GH_A12G1546		GH_A11G2448
GH_D10G1052	GH_D02G2116	GH_D08G1557	GH_A13G2311		GH_A10G1066	GH_D06G0662	GH_A13G1370		GH_D02G0772		GH_D10G0229	GH_A12G1178	GH_D06G2166	GH_D01G0635	GH_D01G1001	GH_D09G1135	GH_D11G3323	GH_A12G1587		GH_A11G2465
GH_D10G1297	GH_D02G2130	GH_D08G1624	GH_A13G2356		GH_A10G1239	GH_D06G0787	GH_A13G1441		GH_D02G0848		GH_D10G0271	GH_A12G1268	GH_D06G2174	GH_D01G0636	GH_D01G1042	GH_D09G1223	GH_D11G3615	GH_A12G1681		GH_A11G2602
GH_D10G1302	GH_D02G2223	GH_D08G1778	GH_A13G2397		GH_A10G1240	GH_D06G0911	GH_A13G1495		GH_D02G0849		GH_D10G0288	GH_A12G1273	GH_D06G2184	GH_D01G0667	GH_D01G1119	GH_D09G1240	GH_D11G3676	GH_A12G1723		GH_A11G2733
GH_D10G1305	GH_D02G2242	GH_D08G1864	GH_A13G2438		GH_A10G1288	GH_D06G1047	GH_A13G1613		GH_D02G0886		GH_D10G0434	GH_A12G1304	GH_D06G2248	GH_D01G0766	GH_D01G1186	GH_D09G1260	GH_D11G3714	GH_A12G1742		GH_A11G2793
GH_D10G1355	GH_D02G2283	GH_D08G1939	GH_A13G2446		GH_A10G1398	GH_D06G1239	GH_A13G1700		GH_D02G0962		GH_D10G0468	GH_A12G1320	GH_D06G2371	GH_D01G0787	GH_D01G1353	GH_D09G1325	GH_D11G3763	GH_A12G1838		GH_A11G2863
GH_D10G1437	GH_D02G2289	GH_D08G2012	GH_A13G2598		GH_A10G1530	GH_D06G1257	GH_A13G1705		GH_D02G1118		GH_D10G0472	GH_A12G1354	GH_D06G2429	GH_D01G0791	GH_D01G1406	GH_D09G1474	GH_D12G0165	GH_A12G1868		GH_A11G2898
GH_D10G1536	GH_D02G2589	GH_D08G2075	GH_A13G2638		GH_A10G1565	GH_D06G1412	GH_A13G1859		GH_D02G1236		GH_D10G0484	GH_A12G1375	GH_D06G2452	GH_D01G0797	GH_D01G1566	GH_D09G1480	GH_D12G0200	GH_A12G1885		GH_A11G2954
GH_D10G1901	GH_D03G0019	GH_D08G2298	GH_D01G0022		GH_A10G1607	GH_D06G1426	GH_A13G1863		GH_D02G1517		GH_D10G0780	GH_A12G1381	GH_D07G0103	GH_D01G0850	GH_D01G1763	GH_D09G1521	GH_D12G0202	GH_A12G1970		GH_A11G3178
GH_D10G2097	GH_D03G0058	GH_D08G2329	GH_D01G0027		GH_A10G1746	GH_D06G1450	GH_A13G1896		GH_D02G1597		GH_D10G0820	GH_A12G1392	GH_D07G0113	GH_D01G0889	GH_D01G1798	GH_D09G1747	GH_D12G0237	GH_A12G1972		GH_A11G3376
GH_D10G2198	GH_D03G0070	GH_D08G2330	GH_D01G0159		GH_A10G1758	GH_D06G1463	GH_A13G1900		GH_D02G1669		GH_D10G0856	GH_A12G1546	GH_D07G0120	GH_D01G0977	GH_D01G1801	GH_D09G1748	GH_D12G0254	GH_A12G2160		GH_A11G3472
GH_D10G2228	GH_D03G0113	GH_D08G2336	GH_D01G0305		GH_A10G2002	GH_D06G1504	GH_A13G1984		GH_D02G1670		GH_D10G1052	GH_A12G1556	GH_D07G0254	GH_D01G1019	GH_D01G1877	GH_D09G1797	GH_D12G0270	GH_A12G2292		GH_A11G3553
GH_D10G2473	GH_D03G0174	GH_D08G2347	GH_D01G0359		GH_A10G2029	GH_D06G1716	GH_A13G2071		GH_D02G1781		GH_D10G1120	GH_A12G1567	GH_D07G0508	GH_D01G1080	GH_D01G1921	GH_D09G2036	GH_D12G0295	GH_A12G2319		GH_A11G3670
GH_D10G2478	GH_D03G0183	GH_D08G2433	GH_D01G0529		GH_A10G2133	GH_D06G1718	GH_A13G2089		GH_D02G1793		GH_D10G1212	GH_A12G1569	GH_D07G0509	GH_D01G1096	GH_D01G2067	GH_D09G2125	GH_D12G0300	GH_A12G2336		GH_A11G3713
GH_D10G2505	GH_D03G0242	GH_D08G2659	GH_D01G0625		GH_A10G2232	GH_D06G1879	GH_A13G2110		GH_D02G1804		GH_D10G1250	GH_A12G1610	GH_D07G0510	GH_D01G1216	GH_D01G2107	GH_D09G2342	GH_D12G0842	GH_A12G2375		GH_A11G3714
GH_D10G2540	GH_D03G0282	GH_D08G2694	GH_D01G0636		GH_A10G2290	GH_D06G1882	GH_A13G2136		GH_D02G1844		GH_D10G1357	GH_A12G1637	GH_D07G0549	GH_D01G1260	GH_D01G2121	GH_D09G2538	GH_D12G0969	GH_A12G2389		GH_A11G3745
GH_D10G2543	GH_D03G0415	GH_D08G2777	GH_D01G0667		GH_A10G2294	GH_D06G1920	GH_A13G2171		GH_D02G1887		GH_D10G1385	GH_A12G1691	GH_D07G0588	GH_D01G1383	GH_D01G2242	GH_D09G2639	GH_D12G1173	GH_A12G2421		GH_A12G0078
GH_D10G2544	GH_D03G0424	GH_D08G2822	GH_D01G0710		GH_A10G2296	GH_D06G1992	GH_A13G2295		GH_D02G1916		GH_D10G1390	GH_A12G1755	GH_D07G0614	GH_D01G1415	GH_D01G2251	GH_D10G0178	GH_D12G1292	GH_A12G2438		GH_A12G0143
GH_D10G2640	GH_D03G0582	GH_D09G0045	GH_D01G0787		GH_A10G2328	GH_D06G2082	GH_A13G2318		GH_D02G1941		GH_D10G1862	GH_A12G1894	GH_D07G0626	GH_D01G1563	GH_D01G2292	GH_D10G0359	GH_D12G1320	GH_A12G2502		GH_A12G0238
GH_D11G0099	GH_D03G0757	GH_D09G0089	GH_D01G0797		GH_A10G2377	GH_D06G2148	GH_A13G2413		GH_D02G2005		GH_D10G1863	GH_A12G1942	GH_D07G0968	GH_D01G1617	GH_D01G2318	GH_D10G0638	GH_D12G1438	GH_A12G2534		GH_A12G0282
GH_D11G0146	GH_D03G0776	GH_D09G0190	GH_D01G0850		GH_A10G2379	GH_D06G2149	GH_A13G2425		GH_D02G2026		GH_D10G1901	GH_A12G2006	GH_D07G1065	GH_D01G1743	GH_D01G2379	GH_D10G0675	GH_D12G1667	GH_A12G2594		GH_A12G0290
GH_D11G0156	GH_D03G0860	GH_D09G0193	GH_D01G0882		GH_A10G2381	GH_D06G2166	GH_A13G2517		GH_D02G2228		GH_D10G1914	GH_A12G2012	GH_D07G1501	GH_D01G1956	GH_D01G2418	GH_D10G0702	GH_D12G1711	GH_A12G2611		GH_A12G0513
GH_D11G0199	GH_D03G0870	GH_D09G0205	GH_D01G0887		GH_A10G2419	GH_D06G2184	GH_A13G2546		GH_D02G2364		GH_D10G1921	GH_A12G2127	GH_D07G1552	GH_D01G1965	GH_D01G2419	GH_D10G0707	GH_D12G1811	GH_A12G2680		GH_A12G0570
GH_D11G0287	GH_D03G0934	GH_D09G0716	GH_D01G0889		GH_A10G2429	GH_D06G2371	GH_D01G0038		GH_D02G2365		GH_D10G1961	GH_A12G2191	GH_D07G1591	GH_D01G2018	GH_D01G2478	GH_D10G1125	GH_D12G1816	GH_A12G2710		GH_A12G0592
GH_D11G0348	GH_D03G1227	GH_D09G1007	GH_D01G0977		GH_A10G2452	GH_D07G0149	GH_D01G0081		GH_D02G2492		GH_D10G2067	GH_A12G2238	GH_D07G1799	GH_D01G2032	GH_D02G0040	GH_D10G1208	GH_D12G1836	GH_A12G2807		GH_A12G0612
GH_D11G0400	GH_D03G1232	GH_D09G1245	GH_D01G1019		GH_A10G2465	GH_D07G0264	GH_D01G0159		GH_D02G2589		GH_D10G2109	GH_A12G2245	GH_D07G2089	GH_D01G2069	GH_D02G0064	GH_D10G1282	GH_D12G1887	GH_A12G2818		GH_A12G0623
GH_D11G0478	GH_D03G1260	GH_D09G1371	GH_D01G1080		GH_A10G2544	GH_D07G0291	GH_D01G0319		GH_D03G0035		GH_D10G2225	GH_A12G2292	GH_D07G2134	GH_D01G2137	GH_D02G0120	GH_D10G1284	GH_D12G1912	GH_A12G2849		GH_A12G0739
GH_D11G0504	GH_D03G1345	GH_D09G1560	GH_D01G1096		GH_A10G2553	GH_D07G0342	GH_D01G0359		GH_D03G0058		GH_D10G2402	GH_A12G2298	GH_D07G2135	GH_D01G2224	GH_D02G0175	GH_D10G1294	GH_D12G1955	GH_A12G2892		GH_A12G0990
GH_D11G0659	GH_D03G1521	GH_D09G1610	GH_D01G1127		GH_A10G2556	GH_D07G0375	GH_D01G0370		GH_D03G0104		GH_D10G2465	GH_A12G2319	GH_D07G2205	GH_D01G2380	GH_D02G0176	GH_D10G1489	GH_D12G1974	GH_A12G2940		GH_A12G1140
GH_D11G0688	GH_D03G1570	GH_D09G1970	GH_D01G1260		GH_A10G2670	GH_D07G0549	GH_D01G0390		GH_D03G0174		GH_D10G2469	GH_A12G2375	GH_D07G2276	GH_D01G2462	GH_D02G0216	GH_D10G1564	GH_D12G2059	GH_A13G0128		GH_A12G1182
GH_D11G0974	GH_D03G1675	GH_D09G2051	GH_D01G1383		GH_A10G2671	GH_D07G0588	GH_D01G0417		GH_D03G0242		GH_D10G2470	GH_A12G2402	GH_D07G2543	GH_D01G2464	GH_D02G0217	GH_D10G1607	GH_D12G2062	GH_A13G0205		GH_A12G1268
GH_D11G1159	GH_D03G1680	GH_D09G2132	GH_D01G1415		GH_A11G0057	GH_D07G0626	GH_D01G0442		GH_D03G0273		GH_D11G0238	GH_A12G2437	GH_D08G0209	GH_D01G2543	GH_D02G0232	GH_D10G1713	GH_D12G2067	GH_A13G0251		GH_A12G1312
GH_D11G1608	GH_D03G1698	GH_D09G2148	GH_D01G1425		GH_A11G0087	GH_D07G0643	GH_D01G0524		GH_D03G0282		GH_D11G0505	GH_A12G2442	GH_D08G0411	GH_D01G2569	GH_D02G0238	GH_D10G1815	GH_D12G2103	GH_A13G0291		GH_A12G1401
GH_D11G1660	GH_D03G1713	GH_D09G2166	GH_D01G1536		GH_A11G0179	GH_D07G0889	GH_D01G0638		GH_D03G0448		GH_D11G0522	GH_A12G2467	GH_D08G0500	GH_D01G2573	GH_D02G0279	GH_D10G1956	GH_D12G2342	GH_A13G0298		GH_A12G1428
GH_D11G1731	GH_D03G1921	GH_D09G2640	GH_D01G1617		GH_A11G0181	GH_D07G0968	GH_D01G0659		GH_D03G0489		GH_D11G0523	GH_A12G2478	GH_D08G0716	GH_D02G0075	GH_D02G0306	GH_D10G1967	GH_D12G2584	GH_A13G0398		GH_A12G1429
GH_D11G2003	GH_D03G1924	GH_D10G0169	GH_D01G1697		GH_A11G0229	GH_D07G1007	GH_D01G0664		GH_D03G0494		GH_D11G0688	GH_A12G2491	GH_D08G1104	GH_D02G0076	GH_D02G0422	GH_D10G2024	GH_D12G2604	GH_A13G0468		GH_A12G1435
GH_D11G2077	GH_D03G1960	GH_D10G0192	GH_D01G1743		GH_A11G0231	GH_D07G1065	GH_D01G0667		GH_D03G0502		GH_D11G0709	GH_A12G2657	GH_D08G1212	GH_D02G0195	GH_D02G0494	GH_D10G2066	GH_D12G2681	GH_A13G0581		GH_A12G1477
GH_D11G2117	GH_D04G0008	GH_D10G0305	GH_D01G1876		GH_A11G0247	GH_D07G1071	GH_D01G0676		GH_D03G0589		GH_D11G0713	GH_A12G2658	GH_D08G1275	GH_D02G0283	GH_D02G0495	GH_D10G2263	GH_D12G2687	GH_A13G0601		GH_A12G1536
GH_D11G2149	GH_D04G0067	GH_D10G0395	GH_D01G1878		GH_A11G0315	GH_D07G1080	GH_D01G0710		GH_D03G0592		GH_D11G0851	GH_A12G2659	GH_D08G1287	GH_D02G0314	GH_D02G0525	GH_D10G2280	GH_D13G0026	GH_A13G0705		GH_A12G1556
GH_D11G2399	GH_D04G0133	GH_D10G0440	GH_D01G1882		GH_A11G0363	GH_D07G1235	GH_D01G0766		GH_D03G0757		GH_D11G0873	GH_A12G2676	GH_D08G1350	GH_D02G0390	GH_D02G0535	GH_D10G2360	GH_D13G0127	GH_A13G0726		GH_A12G1587
GH_D11G2586	GH_D04G0159	GH_D10G0581	GH_D01G1956		GH_A11G0433	GH_D07G1246	GH_D01G0796		GH_D03G0836		GH_D11G0914	GH_A12G2709	GH_D08G1395	GH_D02G0571	GH_D02G0681	GH_D10G2383	GH_D13G0189	GH_A13G1177		GH_A12G1707
GH_D11G2972	GH_D04G0173	GH_D10G0955	GH_D01G2018		GH_A11G0495	GH_D07G1283	GH_D01G0850		GH_D03G0861		GH_D11G0984	GH_A12G2739	GH_D08G1434	GH_D02G0620	GH_D02G0778	GH_D10G2423	GH_D13G0330	GH_A13G1362		GH_A12G1723
GH_D11G2991	GH_D04G0268	GH_D10G1052	GH_D01G2029		GH_A11G0541	GH_D07G1342	GH_D01G0851		GH_D03G0870		GH_D11G1179	GH_A12G2801	GH_D08G1450	GH_D02G0660	GH_D02G0837	GH_D10G2465	GH_D13G0693	GH_A13G1370		GH_A12G1868
GH_D11G3052	GH_D04G0449	GH_D10G1498	GH_D01G2032		GH_A11G0625	GH_D07G1482	GH_D01G0967		GH_D03G0934		GH_D11G1233	GH_A12G2819	GH_D08G1778	GH_D02G0664	GH_D02G0984	GH_D10G2574	GH_D13G0696	GH_A13G1440		GH_A12G1942
GH_D11G3137	GH_D04G0525	GH_D10G1536	GH_D01G2040		GH_A11G0648	GH_D07G1626	GH_D01G0976		GH_D03G1042		GH_D11G1252	GH_A12G2990	GH_D08G1864	GH_D02G0727	GH_D02G1156	GH_D11G0093	GH_D13G0779	GH_A13G1509		GH_A12G1985
GH_D11G3202	GH_D04G0546	GH_D10G1757	GH_D01G2137		GH_A11G0757	GH_D07G1690	GH_D01G0977		GH_D03G1391		GH_D11G1301	GH_A13G0021	GH_D08G1999	GH_D02G0815	GH_D02G1400	GH_D11G0254	GH_D13G0830	GH_A13G1613		GH_A12G1991
GH_D11G3248	GH_D04G0580	GH_D10G1759	GH_D01G2353		GH_A11G0765	GH_D07G1763	GH_D01G1033		GH_D03G1521		GH_D11G1318	GH_A13G0094	GH_D08G2178	GH_D02G0848	GH_D02G1578	GH_D11G0439	GH_D13G0857	GH_A13G1700		GH_A12G2014
GH_D11G3271	GH_D04G0771	GH_D10G1901	GH_D01G2380		GH_A11G0903	GH_D07G1797	GH_D01G1080		GH_D03G1680		GH_D11G1446	GH_A13G0184	GH_D08G2329	GH_D02G0849	GH_D02G1585	GH_D11G0809	GH_D13G1030	GH_A13G1725		GH_A12G2213
GH_D11G3287	GH_D04G0792	GH_D10G1975	GH_D01G2462		GH_A11G0919	GH_D07G1856	GH_D01G1115		GH_D04G0008		GH_D11G1527	GH_A13G0216	GH_D08G2330	GH_D02G0886	GH_D02G1788	GH_D11G0858	GH_D13G1054	GH_A13G1786		GH_A12G2292
GH_D11G3289	GH_D04G0832	GH_D10G2134	GH_D01G2467		GH_A11G0933	GH_D07G2010	GH_D01G1189		GH_D04G0423		GH_D11G1539	GH_A13G0239	GH_D08G2336	GH_D02G0926	GH_D02G1810	GH_D11G0933	GH_D13G1100	GH_A13G1859		GH_A12G2330
GH_D11G3290	GH_D04G0861	GH_D10G2144	GH_D01G2569		GH_A11G0959	GH_D07G2030	GH_D01G1253		GH_D04G0442		GH_D11G1576	GH_A13G0270	GH_D08G2347	GH_D02G0940	GH_D02G1830	GH_D11G0960	GH_D13G1162	GH_A13G1863		GH_A12G2349
GH_D11G3296	GH_D04G0875	GH_D10G2198	GH_D01G2573		GH_A11G1062	GH_D07G2057	GH_D01G1297		GH_D04G0449		GH_D11G1961	GH_A13G0273	GH_D08G2380	GH_D02G0962	GH_D02G1840	GH_D11G0978	GH_D13G1614	GH_A13G1896		GH_A12G2375
GH_D11G3302	GH_D04G1274	GH_D10G2462	GH_D02G0059		GH_A11G1105	GH_D07G2070	GH_D01G1311		GH_D04G0499		GH_D11G1976	GH_A13G0333	GH_D08G2403	GH_D02G1068	GH_D02G1849	GH_D11G1136	GH_D13G1643	GH_A13G1900		GH_A12G2402
GH_D11G3457	GH_D04G1304	GH_D10G2473	GH_D02G0075		GH_A11G1109	GH_D07G2071	GH_D01G1612		GH_D04G0525		GH_D11G2003	GH_A13G0398	GH_D08G2426	GH_D02G1272	GH_D02G2088	GH_D11G1152	GH_D13G1664	GH_A13G2069		GH_A12G2438
GH_D11G3535	GH_D04G1348	GH_D10G2478	GH_D02G0076		GH_A11G1116	GH_D07G2089	GH_D01G1617		GH_D04G0625		GH_D11G2005	GH_A13G0404	GH_D08G2616	GH_D02G1304	GH_D02G2118	GH_D11G1232	GH_D13G1718	GH_A13G2071		GH_A12G2442
GH_D11G3624	GH_D04G1350	GH_D10G2540	GH_D02G0195		GH_A11G1123	GH_D07G2276	GH_D01G1728		GH_D04G0629		GH_D11G2357	GH_A13G0427	GH_D08G2694	GH_D02G1362	GH_D02G2372	GH_D11G1455	GH_D13G1992	GH_A13G2089		GH_A12G2467
GH_D11G3655	GH_D04G1426	GH_D10G2647	GH_D02G0204		GH_A11G1142	GH_D07G2282	GH_D01G1794		GH_D04G0771		GH_D11G2358	GH_A13G0462	GH_D08G2710	GH_D02G1562	GH_D02G2554	GH_D11G1487	GH_D13G1993	GH_A13G2110		GH_A12G2512
GH_D11G3717	GH_D04G1468	GH_D11G0010	GH_D02G0283		GH_A11G1143	GH_D07G2297	GH_D01G1795		GH_D04G0832		GH_D11G2399	GH_A13G0524	GH_D08G2742	GH_D02G1597	GH_D03G0073	GH_D11G1492	GH_D13G2054	GH_A13G2167		GH_A12G2592
GH_D11G3797	GH_D04G1473	GH_D11G0069	GH_D02G0390		GH_A11G1164	GH_D07G2443	GH_D01G1910		GH_D04G0893		GH_D11G2825	GH_A13G0535	GH_D08G2777	GH_D02G1669	GH_D03G0194	GH_D11G1520	GH_D13G2179	GH_A13G2171		GH_A12G2730
GH_D11G3804	GH_D04G1560	GH_D11G0156	GH_D02G0571		GH_A11G1185	GH_D08G0137	GH_D01G1965		GH_D04G0939		GH_D11G2914	GH_A13G0541	GH_D08G2822	GH_D02G1682	GH_D03G0352	GH_D11G1526	GH_D13G2335	GH_A13G2295		GH_A12G2731
GH_D12G0082	GH_D04G1658	GH_D11G0199	GH_D02G0620		GH_A11G1232	GH_D08G0250	GH_D01G2055		GH_D04G0977		GH_D11G3065	GH_A13G0596	GH_D09G0045	GH_D02G1768	GH_D03G0362	GH_D11G1553	GH_D13G2388	GH_A13G2413		GH_A12G2743
GH_D12G0107	GH_D04G1688	GH_D11G0216	GH_D02G0629		GH_A11G1234	GH_D08G0458	GH_D01G2095		GH_D04G1350		GH_D11G3072	GH_A13G0601	GH_D09G0089	GH_D02G1781	GH_D03G0396	GH_D11G1582	GH_D13G2495	GH_A13G2425		GH_A12G2801
GH_D12G0165	GH_D04G1719	GH_D11G0287	GH_D02G0652		GH_A11G1244	GH_D08G0471	GH_D01G2124		GH_D04G1378		GH_D11G3144	GH_A13G0812	GH_D09G0190	GH_D02G1804	GH_D03G0643	GH_D11G1682	GH_D13G2524	GH_A13G2478		GH_A12G2805
GH_D12G0228	GH_D04G1873	GH_D11G0331	GH_D02G0653		GH_A11G1423	GH_D08G0554	GH_D01G2137		GH_D04G1409		GH_D11G3289	GH_A13G1007	GH_D09G0193	GH_D02G1833	GH_D03G0645	GH_D11G1700	GH_D13G2525	GH_A13G2517		GH_A12G2821
GH_D12G0230	GH_D04G1941	GH_D11G0381	GH_D02G0660		GH_A11G1479	GH_D08G0575	GH_D01G2177		GH_D04G1426		GH_D11G3290	GH_A13G1103	GH_D09G0333	GH_D02G1844	GH_D03G0661	GH_D11G1727	GH_scaffold4622_objG0001	GH_A13G2546		GH_A12G2950
GH_D12G0300	GH_D04G1997	GH_D11G0478	GH_D02G0664		GH_A11G1558	GH_D08G0701	GH_D01G2187		GH_D04G1593		GH_D11G3291	GH_A13G1346	GH_D09G0455	GH_D02G1856	GH_D03G0777	GH_D11G1859		GH_A13G2638		GH_A12G2990
GH_D12G0314	GH_D04G2031	GH_D11G0504	GH_D02G0734		GH_A11G1560	GH_D08G0716	GH_D01G2188		GH_D04G1688		GH_D11G3361	GH_A13G1440	GH_D09G0593	GH_D02G1887	GH_D03G0833	GH_D11G1875		GH_D01G0038		GH_A13G0128
GH_D12G0562	GH_D04G2045	GH_D11G0659	GH_D02G0865		GH_A11G1620	GH_D08G0902	GH_D01G2205		GH_D04G1696		GH_D11G3371	GH_A13G1509	GH_D09G0749	GH_D02G1916	GH_D03G0888	GH_D11G1881		GH_D01G0081		GH_A13G0152
GH_D12G0846	GH_D04G2080	GH_D11G0688	GH_D02G0886		GH_A11G1665	GH_D08G0954	GH_D01G2223		GH_D04G1719		GH_D11G3739	GH_A13G1561	GH_D09G1007	GH_D02G1941	GH_D03G0996	GH_D11G1917		GH_D01G0159		GH_A13G0154
GH_D12G0969	GH_D05G0145	GH_D11G0734	GH_D02G0940		GH_A11G1719	GH_D08G1076	GH_D01G2255		GH_D04G1784		GH_D11G3763	GH_A13G1576	GH_D09G1022	GH_D02G1949	GH_D03G1003	GH_D11G2166		GH_D01G0359		GH_A13G0168
GH_D12G1088	GH_D05G0215	GH_D11G0755	GH_D02G0962		GH_A11G1810	GH_D08G1104	GH_D01G2256		GH_D04G1796		GH_D12G0052	GH_A13G1618	GH_D09G1371	GH_D02G2005	GH_D03G1119	GH_D11G2315		GH_D01G0390		GH_A13G0219
GH_D12G1157	GH_D05G0229	GH_D11G0868	GH_D02G1068		GH_A11G1869	GH_D08G1113	GH_D01G2374		GH_D04G1873		GH_D12G0151	GH_A13G1635	GH_D09G1610	GH_D02G2026	GH_D03G1207	GH_D11G2347		GH_D01G0417		GH_A13G0264
GH_D12G1173	GH_D05G0585	GH_D11G1073	GH_D02G1126		GH_A11G1911	GH_D08G1259	GH_D01G2464		GH_D04G1941		GH_D12G0255	GH_A13G1674	GH_D09G1695	GH_D02G2116	GH_D03G1239	GH_D11G2422		GH_D01G0524		GH_A13G0271
GH_D12G1292	GH_D05G0716	GH_D11G1159	GH_D02G1272		GH_A11G1953	GH_D08G1328	GH_D01G2489		GH_D04G1997		GH_D12G0262	GH_A13G1771	GH_D09G1699	GH_D02G2130	GH_D03G1265	GH_D11G2483		GH_D01G0532		GH_A13G0280
GH_D12G1328	GH_D05G0797	GH_D11G1160	GH_D02G1304		GH_A11G1955	GH_D08G1385	GH_D01G2573		GH_D04G2056		GH_D12G0479	GH_A13G1774	GH_D09G1787	GH_D02G2132	GH_D03G1333	GH_D11G2485		GH_D01G0576		GH_A13G0298
GH_D12G1339	GH_D05G0810	GH_D11G1169	GH_D02G1317		GH_A11G2019	GH_D08G1450	GH_D02G0190		GH_D04G2080		GH_D12G0547	GH_A13G1786	GH_D09G1900	GH_D02G2165	GH_D03G1342	GH_D11G2507		GH_D01G0664		GH_A13G0308
GH_D12G1438	GH_D05G0903	GH_D11G1384	GH_D02G1362		GH_A11G2053	GH_D08G1646	GH_D02G0206		GH_D04G2091		GH_D12G0699	GH_A13G1827	GH_D09G1970	GH_D02G2258	GH_D03G1354	GH_D11G2654		GH_D01G0667		GH_A13G0404
GH_D12G1711	GH_D05G0961	GH_D11G1660	GH_D02G1566		GH_A11G2061	GH_D08G1921	GH_D02G0283		GH_D05G0061		GH_D12G0793	GH_A13G1859	GH_D09G1971	GH_D02G2296	GH_D03G1374	GH_D11G2656		GH_D01G0676		GH_A13G0419
GH_D12G1912	GH_D05G0964	GH_D11G2003	GH_D02G1669		GH_A11G2087	GH_D08G2323	GH_D02G0343		GH_D05G0145		GH_D12G0953	GH_A13G1900	GH_D09G2005	GH_D02G2417	GH_D03G1388	GH_D11G2697		GH_D01G0710		GH_A13G0438
GH_D12G2239	GH_D05G0980	GH_D11G2076	GH_D02G1700		GH_A11G2114	GH_D08G2347	GH_D02G0390		GH_D05G0215		GH_D12G1063	GH_A13G2030	GH_D09G2051	GH_D02G2588	GH_D03G1401	GH_D11G2757		GH_D01G0766		GH_A13G0459
GH_D12G2342	GH_D05G0990	GH_D11G2077	GH_D02G1768		GH_A11G2117	GH_D08G2440	GH_D02G0396		GH_D05G0229		GH_D12G1085	GH_A13G2110	GH_D09G2148	GH_D02G2589	GH_D03G1707	GH_D11G2822		GH_D01G0796		GH_A13G0462
GH_D12G2476	GH_D05G1003	GH_D11G2117	GH_D02G1781		GH_A11G2118	GH_D08G2661	GH_D02G0397		GH_D05G0242		GH_D12G1088	GH_A13G2311	GH_D09G2166	GH_D02G2636	GH_D03G1727	GH_D11G2970		GH_D01G0797		GH_A13G0601
GH_D12G2537	GH_D05G1009	GH_D11G2149	GH_D02G1804		GH_A11G2154	GH_D08G2694	GH_D02G0417		GH_D05G0275		GH_D12G1212	GH_A13G2342	GH_D09G2188	GH_D03G0019	GH_D03G1804	GH_D11G3021		GH_D01G0819		GH_A13G0732
GH_D12G2565	GH_D05G1039	GH_D11G2784	GH_D02G1887		GH_A11G2195	GH_D08G2777	GH_D02G0547		GH_D05G0481		GH_D12G1328	GH_A13G2397	GH_D09G2360	GH_D03G0104	GH_D03G1824	GH_D11G3268		GH_D01G0836		GH_A13G0812
GH_D12G2687	GH_D05G1061	GH_D11G2793	GH_D02G1899		GH_A11G2325	GH_D09G0045	GH_D02G0591		GH_D05G0500		GH_D12G1339	GH_A13G2404	GH_D10G0115	GH_D03G0113	GH_D03G1841	GH_D11G3311		GH_D01G0850		GH_A13G1104
GH_D13G0082	GH_D05G1063	GH_D11G2858	GH_D02G1911		GH_A11G2340	GH_D09G0089	GH_D02G0660		GH_D05G0579		GH_D12G1457	GH_A13G2530	GH_D10G0169	GH_D03G0174	GH_D03G1859	GH_D11G3356		GH_D01G0851		GH_A13G1177
GH_D13G0203	GH_D05G1123	GH_D11G2859	GH_D02G1916		GH_A11G2341	GH_D09G0221	GH_D02G0740		GH_D05G0580		GH_D12G1523	GH_A13G2572	GH_D10G0192	GH_D03G0183	GH_D04G0005	GH_D11G3538		GH_D01G0977		GH_A13G1322
GH_D13G0342	GH_D05G1184	GH_D11G2972	GH_D02G1949		GH_A11G2410	GH_D09G0233	GH_D02G0744		GH_D05G0585		GH_D12G1538	GH_D01G0057	GH_D10G0288	GH_D03G0442	GH_D04G0112	GH_D11G3578		GH_D01G1033		GH_A13G1453
GH_D13G0465	GH_D05G1347	GH_D11G2991	GH_D02G2005		GH_A11G2441	GH_D09G0327	GH_D02G0761		GH_D05G0690		GH_D12G1971	GH_D01G0282	GH_D10G0290	GH_D03G0489	GH_D04G0235	GH_D11G3694		GH_D01G1080		GH_A13G1665
GH_D13G0492	GH_D05G1367	GH_D11G3052	GH_D02G2026		GH_A11G2448	GH_D09G0332	GH_D02G0806		GH_D05G0716		GH_D12G2058	GH_D01G0359	GH_D10G0440	GH_D03G0494	GH_D04G0334	GH_D11G3716		GH_D01G1115		GH_A13G1679
GH_D13G0557	GH_D05G1370	GH_D11G3068	GH_D02G2029		GH_A11G2635	GH_D09G0333	GH_D02G0849		GH_D05G0720		GH_D12G2062	GH_D01G0576	GH_D10G0514	GH_D03G0502	GH_D04G0390	GH_D11G3756		GH_D01G1189		GH_A13G1827
GH_D13G0659	GH_D05G1382	GH_D11G3248	GH_D02G2106		GH_A11G2733	GH_D09G0335	GH_D02G0886		GH_D05G0797		GH_D12G2202	GH_D01G0625	GH_D10G0581	GH_D03G0528	GH_D04G0492	GH_D11G3786		GH_D01G1297		GH_A13G1895
GH_D13G0693	GH_D05G1441	GH_D11G3271	GH_D02G2116		GH_A11G2802	GH_D09G0374	GH_D02G0962		GH_D05G0848		GH_D12G2342	GH_D01G0667	GH_D10G0955	GH_D03G0582	GH_D04G0551	GH_D12G0246		GH_D01G1311		GH_A13G1935
GH_D13G0771	GH_D05G1510	GH_D11G3289	GH_D02G2130		GH_A11G2819	GH_D09G0405	GH_D02G1126		GH_D05G0903		GH_D12G2419	GH_D01G0700	GH_D10G1120	GH_D03G0592	GH_D04G0697	GH_D12G0307		GH_D01G1415		GH_A13G2030
GH_D13G0857	GH_D05G1613	GH_D11G3290	GH_D02G2165		GH_A11G2905	GH_D09G0749	GH_D02G1241		GH_D05G0911		GH_D12G2476	GH_D01G0766	GH_D10G1498	GH_D03G0757	GH_D04G0720	GH_D12G0372		GH_D01G1502		GH_A13G2055
GH_D13G0880	GH_D05G1615	GH_D11G3296	GH_D02G2220		GH_A11G2930	GH_D09G0958	GH_D02G1362		GH_D05G1205		GH_D12G2614	GH_D01G0787	GH_D10G1536	GH_D03G0767	GH_D04G0781	GH_D12G0505		GH_D01G1563		GH_A13G2110
GH_D13G0953	GH_D05G1708	GH_D11G3302	GH_D02G2244		GH_A11G3084	GH_D09G1120	GH_D02G1366		GH_D05G1347		GH_D12G2779	GH_D01G0791	GH_D10G1901	GH_D03G0870	GH_D04G0788	GH_D12G0632		GH_D01G1589		GH_A13G2171
GH_D13G1323	GH_D05G1745	GH_D11G3310	GH_D02G2254		GH_A11G3100	GH_D09G1297	GH_D02G1462		GH_D05G1370		GH_D12G2825	GH_D01G0797	GH_D10G1921	GH_D03G0871	GH_D04G0804	GH_D12G0640		GH_D01G1617		GH_A13G2196
GH_D13G1398	GH_D05G1821	GH_D11G3360	GH_D02G2283		GH_A11G3291	GH_D09G1345	GH_D02G1562		GH_D05G1382		GH_D12G2894	GH_D01G0819	GH_D10G1975	GH_D03G0903	GH_D04G0837	GH_D12G0647		GH_D01G1618		GH_A13G2197
GH_D13G1416	GH_D05G1841	GH_D11G3457	GH_D02G2320		GH_A11G3308	GH_D09G1536	GH_D02G1572		GH_D05G1411		GH_D12G2984	GH_D01G0836	GH_D10G1995	GH_D03G0934	GH_D04G1047	GH_D12G0648		GH_D01G1728		GH_A13G2220
GH_D13G1652	GH_D05G1863	GH_D11G3615	GH_D02G2417		GH_A11G3320	GH_D09G1610	GH_D02G1799		GH_D05G1413		GH_D13G0026	GH_D01G0850	GH_D10G2134	GH_D03G1005	GH_D04G1107	GH_D12G1335		GH_D01G1794		GH_A13G2251
GH_D13G1664	GH_D05G1874	GH_D11G3624	GH_D02G2418		GH_A11G3343	GH_D09G1685	GH_D02G1832		GH_D05G1475		GH_D13G0027	GH_D01G0976	GH_D10G2144	GH_D03G1232	GH_D04G1135	GH_D12G1387		GH_D01G1795		GH_A13G2272
GH_D13G1993	GH_D05G1908	GH_D11G3717	GH_D02G2492		GH_A11G3381	GH_D09G1738	GH_D02G1911		GH_D05G1495		GH_D13G0127	GH_D01G1007	GH_D10G2198	GH_D03G1345	GH_D04G1141	GH_D12G1412		GH_D01G1882		GH_A13G2295
GH_D13G2179	GH_D05G2030	GH_D11G3804	GH_D02G2584		GH_A11G3383	GH_D09G1970	GH_D02G1916		GH_D05G1510		GH_D13G0176	GH_D01G1033	GH_D10G2228	GH_D03G1406	GH_D04G1215	GH_D12G1443		GH_D01G1965		GH_A13G2310
GH_D13G2195	GH_D05G2037	GH_D12G0071	GH_D02G2609		GH_A11G3541	GH_D09G1994	GH_D02G1949		GH_D05G1662		GH_D13G0290	GH_D01G1080	GH_D10G2468	GH_D03G1521	GH_D04G1252	GH_D12G1458		GH_D01G1988		GH_A13G2311
GH_D13G2208	GH_D05G2056	GH_D12G0165	GH_D03G0035		GH_A11G3625	GH_D09G2051	GH_D02G2019		GH_D05G1696		GH_D13G0497	GH_D01G1129	GH_D10G2473	GH_D03G1570	GH_D04G1255	GH_D12G1464		GH_D01G2018		GH_A13G2397
GH_D13G2255	GH_D05G2061	GH_D12G0230	GH_D03G0097		GH_A11G3636	GH_D09G2076	GH_D02G2026		GH_D05G1705		GH_D13G0629	GH_D01G1289	GH_D11G0016	GH_D03G1675	GH_D04G1485	GH_D12G1507		GH_D01G2095		GH_A13G2438
GH_D13G2317	GH_D05G2089	GH_D12G0295	GH_D03G0113		GH_A11G3657	GH_D09G2148	GH_D02G2035		GH_D05G1720		GH_D13G0683	GH_D01G1383	GH_D11G0120	GH_D03G1680	GH_D04G1545	GH_D12G1588		GH_D01G2137		GH_A13G2475
GH_D13G2324	GH_D05G2161	GH_D12G0300	GH_D03G0174		GH_A11G3670	GH_D09G2172	GH_D02G2127		GH_D05G1757		GH_D13G0826	GH_D01G1421	GH_D11G0156	GH_D03G1698	GH_D04G1631	GH_D12G2109		GH_D01G2177		GH_A13G2478
GH_D13G2335	GH_D05G2166	GH_D12G0301	GH_D03G0183		GH_A11G3707	GH_D10G0063	GH_D02G2135		GH_D05G1763		GH_D13G0830	GH_D01G1512	GH_D11G0216	GH_D03G1713	GH_D04G1852	GH_D12G2381		GH_D01G2187		GH_A13G2557
GH_D13G2388	GH_D05G2174	GH_D12G0426	GH_D03G0442		GH_A11G3751	GH_D10G0192	GH_D02G2165		GH_D05G1852		GH_D13G0941	GH_D01G1617	GH_D11G0287	GH_D03G1827	GH_D04G1909	GH_D12G2504		GH_D01G2205		GH_A13G2559
GH_scaffold15293_objG0001	GH_D05G2232	GH_D12G0562	GH_D03G0444		GH_A11G3753	GH_D10G0305	GH_D02G2220		GH_D05G1863		GH_D13G1114	GH_D01G1693	GH_D11G0331	GH_D04G0133	GH_D04G2022	GH_D12G2564		GH_D01G2223		GH_A13G2611
GH_scaffold15554_objG0001	GH_D05G2276	GH_D12G0846	GH_D03G0489		GH_A12G0005	GH_D10G0382	GH_D02G2244		GH_D05G1874		GH_D13G1162	GH_D01G1745	GH_D11G0381	GH_D04G0135	GH_D04G2127	GH_D12G2833		GH_D01G2255		GH_A13G2638
GH_scaffold268_objG0002	GH_D05G2279	GH_D12G0969	GH_D03G0502		GH_A12G0026	GH_D10G0386	GH_D02G2266		GH_D05G1894		GH_D13G1255	GH_D01G1772	GH_D11G0504	GH_D04G0159	GH_D05G0071	GH_D12G2869		GH_D01G2257		GH_A13G2662
GH_scaffold42177_objG0001	GH_D05G2350	GH_D12G1088	GH_D03G0582		GH_A12G0185	GH_D10G0421	GH_D02G2316		GH_D05G1898		GH_D13G1442	GH_D01G1797	GH_D11G0659	GH_D04G0173	GH_D05G0090	GH_D12G2915		GH_D01G2374		GH_D01G0022
GH_scaffold4622_objG0001	GH_D05G2363	GH_D12G1236	GH_D03G0592		GH_A12G0203	GH_D10G0470	GH_D02G2410		GH_D05G1908		GH_D13G1608	GH_D01G1878	GH_D11G0688	GH_D04G0239	GH_D05G0150	GH_D12G2916		GH_D01G2399		GH_D01G0075
	GH_D05G2423	GH_D12G1328	GH_D03G0757		GH_A12G0282	GH_D10G0641	GH_D02G2477		GH_D05G1912		GH_D13G1821	GH_D01G1899	GH_D11G0738	GH_D04G0335	GH_D05G0183	GH_D12G2917		GH_D01G2400		GH_D01G0227
	GH_D05G2432	GH_D12G1339	GH_D03G0767		GH_A12G0340	GH_D10G1061	GH_D02G2487		GH_D05G2056		GH_D13G1822	GH_D01G1918	GH_D11G0755	GH_D04G0348	GH_D05G0192	GH_D13G0012		GH_D01G2464		GH_D01G0319
	GH_D05G2573	GH_D12G1438	GH_D03G0776		GH_A12G0592	GH_D10G1203	GH_D02G2492		GH_D05G2061		GH_D13G1939	GH_D01G1956	GH_D11G0868	GH_D04G0423	GH_D05G0238	GH_D13G0128		GH_D01G2467		GH_D01G0359
	GH_D05G2651	GH_D12G1711	GH_D03G0934		GH_A12G0602	GH_D10G1473	GH_D02G2541		GH_D05G2075		GH_D13G1997	GH_D01G1958	GH_D11G0900	GH_D04G0471	GH_D05G0344	GH_D13G0202		GH_D01G2477		GH_D01G0375
	GH_D05G2653	GH_D12G1760	GH_D03G1102		GH_A12G0603	GH_D10G1536	GH_D02G2627		GH_D05G2089		GH_D13G2113	GH_D01G1967	GH_D11G0914	GH_D04G0580	GH_D05G0702	GH_D13G0265		GH_D01G2489		GH_D01G0469
	GH_D05G2657	GH_D12G1816	GH_D03G1232		GH_A12G0604	GH_D10G1724	GH_D03G0024		GH_D05G2090		GH_D13G2195	GH_D01G2040	GH_D11G1073	GH_D04G0683	GH_D05G0760	GH_D13G0395		GH_D01G2573		GH_D01G0569
	GH_D05G2661	GH_D12G1867	GH_D03G1345		GH_A12G0612	GH_D10G1901	GH_D03G0090		GH_D05G2092		GH_D13G2213	GH_D01G2069	GH_D11G1159	GH_D04G0771	GH_D05G0808	GH_D13G0680		GH_D02G0204		GH_D01G0625
	GH_D05G2862	GH_D12G1912	GH_D03G1521		GH_A12G0640	GH_D10G1914	GH_D03G0174		GH_D05G2161		GH_D13G2261	GH_D01G2177	GH_D11G1169	GH_D04G0832	GH_D05G0884	GH_D13G0958		GH_D02G0206		GH_D01G0635
	GH_D05G2948	GH_D12G2687	GH_D03G1570		GH_A12G0678	GH_D10G1975	GH_D03G0309		GH_D05G2162		GH_D13G2613	GH_D01G2212	GH_D11G1452	GH_D04G0875	GH_D05G0886	GH_D13G0999		GH_D02G0264		GH_D01G0636
	GH_D05G3018	GH_D12G2839	GH_D03G1675		GH_A12G0683	GH_D10G2013	GH_D03G0364		GH_D05G2174		GH_scaffold1325_objG0001	GH_D01G2224	GH_D11G1532	GH_D04G0939	GH_D05G0918	GH_D13G1481		GH_D02G0268		GH_D01G0681
	GH_D05G3068	GH_D12G2904	GH_D03G1698		GH_A12G0739	GH_D10G2061	GH_D03G0390		GH_D05G2186		GH_scaffold15554_objG0001	GH_D01G2236	GH_D11G1779	GH_D04G1304	GH_D05G0930	GH_D13G1701		GH_D02G0283		GH_D01G0700
	GH_D05G3101	GH_D12G2921	GH_D03G1713		GH_A12G0749	GH_D10G2144	GH_D03G0442		GH_D05G2197		GH_scaffold268_objG0001	GH_D01G2266	GH_D11G2117	GH_D04G1332	GH_D05G0967	GH_D13G1878		GH_D02G0390		GH_D01G0710
	GH_D05G3112	GH_D13G0189	GH_D03G1921		GH_A12G0771	GH_D10G2198	GH_D03G0453		GH_D05G2256		GH_scaffold268_objG0002	GH_D01G2317	GH_D11G2149	GH_D04G1348	GH_D05G1087	GH_D13G2043		GH_D02G0547		GH_D01G0797
	GH_D05G3168	GH_D13G0330	GH_D03G1924		GH_A12G0778	GH_D10G2228	GH_D03G0461		GH_D05G2276		GH_scaffold268_objG0003	GH_D01G2365	GH_D11G2399	GH_D04G1409	GH_D05G1154	GH_D13G2046		GH_D02G0571		GH_D01G0835
	GH_D05G3322	GH_D13G0367	GH_D04G0008		GH_A12G0781	GH_D10G2548	GH_D03G0472		GH_D05G2279		GH_scaffold6259_objG0002	GH_D01G2380	GH_D11G2858	GH_D04G1468	GH_D05G1368	GH_D13G2239		GH_D02G0591		GH_D01G0843
	GH_D05G3571	GH_D13G0465	GH_D04G0067		GH_A12G0863	GH_D10G2652	GH_D03G0473		GH_D05G2363			GH_D01G2395	GH_D11G2972	GH_D04G1484	GH_D05G1493	GH_D13G2422		GH_D02G0620		GH_D01G0850
	GH_D05G3825	GH_D13G0492	GH_D04G0099		GH_A12G0878	GH_D11G0146	GH_D03G0474		GH_D05G2423			GH_D01G2400	GH_D11G2991	GH_D04G1683	GH_D05G1547	GH_scaffold31414_objG0001		GH_D02G0631		GH_D01G0861
	GH_D05G3929	GH_D13G0641	GH_D04G0159		GH_A12G0908	GH_D11G0188	GH_D03G0683		GH_D05G2573			GH_D01G2464	GH_D11G3052	GH_D04G1688	GH_D05G1633	GH_scaffold315_objG0001		GH_D02G0660		GH_D01G1096
	GH_D06G0198	GH_D13G0693	GH_D04G0173		GH_A12G1033	GH_D11G0216	GH_D03G0757		GH_D05G2627			GH_D01G2472	GH_D11G3068	GH_D04G1702	GH_D05G1666	GH_scaffold3458_objG0001		GH_D02G0686		GH_D01G1143
	GH_D06G0216	GH_D13G0771	GH_D04G0268		GH_A12G1077	GH_D11G0287	GH_D03G0870		GH_D05G2644			GH_D01G2546	GH_D11G3190	GH_D04G1719	GH_D05G1676	GH_scaffold418_objG0001		GH_D02G0761		GH_D01G1260
	GH_D06G0250	GH_D13G0775	GH_D04G0335		GH_A12G1182	GH_D11G0331	GH_D03G0969		GH_D05G2651			GH_D01G2569	GH_D11G3226	GH_D04G1873	GH_D05G1717	GH_scaffold4610_objG0001		GH_D02G0806		GH_D01G1335
	GH_D06G0307	GH_D13G0782	GH_D04G0348		GH_A12G1244	GH_D11G0356	GH_D03G1071		GH_D05G2653			GH_D01G2573	GH_D11G3248	GH_D04G1941	GH_D05G1720	GH_scaffold48242_objG0001		GH_D02G0849		GH_D01G1383
	GH_D06G0373	GH_D13G0830	GH_D04G0379		GH_A12G1266	GH_D11G0381	GH_D03G1228		GH_D05G2655			GH_D02G0059	GH_D11G3271	GH_D04G1963	GH_D05G1832	GH_scaffold548_objG0001		GH_D02G0886		GH_D01G1415
	GH_D06G0453	GH_D13G0857	GH_D04G0449		GH_A12G1298	GH_D11G0575	GH_D03G1279		GH_D05G2657			GH_D02G0195	GH_D11G3290	GH_D04G1997	GH_D05G1878			GH_D02G0962		GH_D01G1748
	GH_D06G0543	GH_D13G0880	GH_D04G0466		GH_A12G1304	GH_D11G0600	GH_D03G1483		GH_D05G2661			GH_D02G0283	GH_D11G3296	GH_D04G2045	GH_D05G1880			GH_D02G1126		GH_D01G1882
	GH_D06G0648	GH_D13G0889	GH_D04G0580		GH_A12G1312	GH_D11G0688	GH_D03G1534		GH_D05G2859			GH_D02G0295	GH_D11G3302	GH_D04G2056	GH_D05G2271			GH_D02G1241		GH_D01G1899
	GH_D06G0704	GH_D13G1030	GH_D04G0615		GH_A12G1338	GH_D11G0801	GH_D03G1696		GH_D05G2932			GH_D02G0314	GH_D11G3310	GH_D04G2080	GH_D05G2293			GH_D02G1328		GH_D01G1956
	GH_D06G0712	GH_D13G1054	GH_D04G0771		GH_A12G1371	GH_D11G0868	GH_D03G1769		GH_D05G2938			GH_D02G0359	GH_D11G3501	GH_D05G0061	GH_D05G2485			GH_D02G1362		GH_D01G1958
	GH_D06G0779	GH_D13G1184	GH_D04G0792		GH_A12G1381	GH_D11G0977	GH_D03G1771		GH_D05G2948			GH_D02G0390	GH_D11G3624	GH_D05G0094	GH_D05G2810			GH_D02G1363		GH_D01G1965
	GH_D06G0809	GH_D13G1235	GH_D04G0832		GH_A12G1396	GH_D11G1049	GH_D03G1772		GH_D05G2976			GH_D02G0419	GH_D11G3714	GH_D05G0145	GH_D05G2882			GH_D02G1366		GH_D01G1967
	GH_D06G1011	GH_D13G1398	GH_D04G0861		GH_A12G1401	GH_D11G1105	GH_D03G1827		GH_D05G3018			GH_D02G0420	GH_D11G3717	GH_D05G0215	GH_D05G2884			GH_D02G1462		GH_D01G1989
	GH_D06G1043	GH_D13G1614	GH_D04G0875		GH_A12G1446	GH_D11G1159	GH_D03G1921		GH_D05G3077			GH_D02G0481	GH_D11G3804	GH_D05G0229	GH_D05G2888			GH_D02G1562		GH_D01G2018
	GH_D06G1068	GH_D13G1652	GH_D04G1231		GH_A12G1451	GH_D11G1202	GH_D03G1951		GH_D05G3118			GH_D02G0535	GH_D12G0052	GH_D05G0275	GH_D05G2890			GH_D02G1572		GH_D01G2029
	GH_D06G1090	GH_D13G1664	GH_D04G1274		GH_A12G1536	GH_D11G1318	GH_D04G0038		GH_D05G3132			GH_D02G0571	GH_D12G0107	GH_D05G0416	GH_D05G2936			GH_D02G1669		GH_D01G2038
	GH_D06G1116	GH_D13G1724	GH_D04G1304		GH_A12G1540	GH_D11G1346	GH_D04G0135		GH_D05G3173			GH_D02G0631	GH_D12G0165	GH_D05G0559	GH_D05G2974			GH_D02G1781		GH_D01G2040
	GH_D06G1301	GH_D13G1865	GH_D04G1311		GH_A12G1546	GH_D11G1422	GH_D04G0324		GH_D05G3276			GH_D02G0660	GH_D12G0230	GH_D05G0579	GH_D05G3225			GH_D02G1799		GH_D01G2051
	GH_D06G1443	GH_D13G1993	GH_D04G1315		GH_A12G1556	GH_D11G1525	GH_D04G0335		GH_D05G3444			GH_D02G0664	GH_D12G0254	GH_D05G0580	GH_D05G3287			GH_D02G1800		GH_D01G2055
	GH_D06G1510	GH_D13G2179	GH_D04G1348		GH_A12G1567	GH_D11G1572	GH_D04G0444		GH_D05G3847			GH_D02G0687	GH_D12G0295	GH_D05G0585	GH_D05G3354			GH_D02G1832		GH_D01G2142
	GH_D06G1605	GH_D13G2208	GH_D04G1380		GH_A12G1576	GH_D11G1590	GH_D04G0549		GH_D05G3848			GH_D02G0740	GH_D12G0300	GH_D05G0599	GH_D05G3377			GH_D02G1911		GH_D01G2190
	GH_D06G1703	GH_D13G2221	GH_D04G1426		GH_A12G1587	GH_D11G1626	GH_D04G0580		GH_D05G3929			GH_D02G0815	GH_D12G0301	GH_D05G0716	GH_D05G3553			GH_D02G1916		GH_D01G2295
	GH_D06G1740	GH_D13G2255	GH_D04G1468		GH_A12G1643	GH_D11G1731	GH_D04G0629		GH_D06G0011			GH_D02G0826	GH_D12G0314	GH_D05G0797	GH_D05G3556			GH_D02G2019		GH_D01G2317
	GH_D06G1758	GH_D13G2274	GH_D04G1484		GH_A12G1650	GH_D11G1769	GH_D04G0633		GH_D06G0196			GH_D02G0848	GH_D12G0562	GH_D05G0866	GH_D05G3590			GH_D02G2026		GH_D01G2327
	GH_D06G1762	GH_D13G2335	GH_D04G1658		GH_A12G1723	GH_D11G1779	GH_D04G0675		GH_D06G0198			GH_D02G0849	GH_D12G0597	GH_D05G0903	GH_D05G3593			GH_D02G2034		GH_D01G2380
	GH_D06G1860	GH_D13G2388	GH_D04G1688		GH_A12G1742	GH_D11G1938	GH_D04G0832		GH_D06G0244			GH_D02G0909	GH_D12G0842	GH_D05G0964	GH_D05G3595			GH_D02G2035		GH_D01G2494
	GH_D06G2014	GH_scaffold15554_objG0001	GH_D04G1702		GH_A12G1765	GH_D11G2005	GH_D04G1210		GH_D06G0303			GH_D02G0926	GH_D12G0846	GH_D05G0980	GH_D05G3597			GH_D02G2116		GH_D01G2550
	GH_D06G2051	GH_scaffold268_objG0001	GH_D04G1719		GH_A12G1806	GH_D11G2399	GH_D04G1262		GH_D06G0366			GH_D02G0953	GH_D12G0848	GH_D05G1039	GH_D05G3640			GH_D02G2135		GH_D01G2569
	GH_D06G2070	GH_scaffold268_objG0002	GH_D04G1873		GH_A12G1816	GH_D11G2575	GH_D04G1271		GH_D06G0373			GH_D02G0998	GH_D12G0969	GH_D05G1063	GH_D05G3641			GH_D02G2158		GH_D01G2573
	GH_D06G2079	GH_scaffold268_objG0003	GH_D04G1941		GH_A12G1975	GH_D11G2602	GH_D04G1272		GH_D06G0435			GH_D02G1351	GH_D12G1088	GH_D05G1102	GH_D05G3644			GH_D02G2165		GH_D02G0059
	GH_D06G2140	GH_scaffold42177_objG0001	GH_D04G1963		GH_A12G1991	GH_D11G2688	GH_D04G1332		GH_D06G0712			GH_D02G1362	GH_D12G1157	GH_D05G1123	GH_D05G3645			GH_D02G2220		GH_D02G0195
	GH_D06G2203	GH_scaffold4622_objG0001	GH_D04G1997		GH_A12G2038	GH_D11G2703	GH_D04G1365		GH_D06G0802			GH_D02G1363	GH_D12G1291	GH_D05G1347	GH_D05G3646			GH_D02G2244		GH_D02G0204
	GH_D06G2345	GH_scaffold7085_objG0001	GH_D04G2045		GH_A12G2127	GH_D11G2991	GH_D04G1380		GH_D06G0809			GH_D02G1382	GH_D12G1292	GH_D05G1382	GH_D05G3652			GH_D02G2258		GH_D02G0206
	GH_D06G2421		GH_D04G2080		GH_A12G2209	GH_D11G3078	GH_D04G1395		GH_D06G0819			GH_D02G1462	GH_D12G1339	GH_D05G1441	GH_D05G3727			GH_D02G2266		GH_D02G0359
	GH_D07G0010		GH_D04G2117		GH_A12G2292	GH_D11G3190	GH_D04G1408		GH_D06G0820			GH_D02G1518	GH_D12G1438	GH_D05G1510	GH_D05G3792			GH_D02G2284		GH_D02G0376
	GH_D07G0105		GH_D05G0019		GH_A12G2330	GH_D11G3271	GH_D04G1426		GH_D06G1043			GH_D02G1669	GH_D12G1667	GH_D05G1662	GH_D05G3842			GH_D02G2316		GH_D02G0540
	GH_D07G0183		GH_D05G0048		GH_A12G2340	GH_D11G3296	GH_D04G1444		GH_D06G1102			GH_D02G1700	GH_D12G1711	GH_D05G1708	GH_D05G4064			GH_D02G2347		GH_D02G0571
	GH_D07G0187		GH_D05G0145		GH_A12G2366	GH_D11G3323	GH_D04G1447		GH_D06G1116			GH_D02G1799	GH_D12G1712	GH_D05G1863	GH_D05G4073			GH_D02G2410		GH_D02G0591
	GH_D07G0242		GH_D05G0187		GH_A12G2390	GH_D11G3325	GH_D04G1508		GH_D06G1262			GH_D02G1844	GH_D12G1816	GH_D05G1908	GH_D05G4100			GH_D02G2417		GH_D02G0620
	GH_D07G0278		GH_D05G0196		GH_A12G2442	GH_D11G3714	GH_D04G1631		GH_D06G1317			GH_D02G1916	GH_D12G1912	GH_D05G2030	GH_D06G0058			GH_D02G2487		GH_D02G0634
	GH_D07G0339		GH_D05G0215		GH_A12G2467	GH_D11G3763	GH_D04G1634		GH_D06G1432			GH_D02G1941	GH_D12G2342	GH_D05G2037	GH_D06G0126			GH_D02G2492		GH_D02G0652
	GH_D07G0358		GH_D05G0229		GH_A12G2555	GH_D12G0107	GH_D04G1709		GH_D06G1443			GH_D02G1949	GH_D12G2476	GH_D05G2075	GH_D06G0167			GH_D02G2627		GH_D02G0660
	GH_D07G0419		GH_D05G0230		GH_A12G2594	GH_D12G0165	GH_D04G1719		GH_D06G1559			GH_D02G1982	GH_D12G2687	GH_D05G2089	GH_D06G0474			GH_D03G0022		GH_D02G0664
	GH_D07G0565		GH_D05G0275		GH_A12G2680	GH_D12G0174	GH_D04G1896		GH_D06G1605			GH_D02G2068	GH_D12G2726	GH_D05G2098	GH_D06G0608			GH_D03G0106		GH_D02G0727
	GH_D07G0689		GH_D05G0361		GH_A12G2730	GH_D12G0202	GH_D04G1998		GH_D06G1609			GH_D02G2083	GH_D12G2839	GH_D05G2123	GH_D06G0642			GH_D03G0113		GH_D02G0769
	GH_D07G0764		GH_D05G0494		GH_A12G2731	GH_D12G0230	GH_D04G2031		GH_D06G1703			GH_D02G2116	GH_D12G2921	GH_D05G2161	GH_D06G0662			GH_D03G0174		GH_D02G0848
	GH_D07G0792		GH_D05G0579		GH_A12G2753	GH_D12G0270	GH_D04G2112		GH_D06G1762			GH_D02G2120	GH_D13G0127	GH_D05G2162	GH_D06G0683			GH_D03G0236		GH_D02G0849
	GH_D07G0828		GH_D05G0585		GH_A12G2853	GH_D12G0295	GH_D05G0034		GH_D06G1860			GH_D02G2127	GH_D13G0189	GH_D05G2174	GH_D06G0941			GH_D03G0274		GH_D02G0866
	GH_D07G0843		GH_D05G0700		GH_A12G2874	GH_D12G0309	GH_D05G0035		GH_D06G1996			GH_D02G2130	GH_D13G0330	GH_D05G2251	GH_D06G1047			GH_D03G0309		GH_D02G0871
	GH_D07G0845		GH_D05G0716		GH_A12G2990	GH_D12G0314	GH_D05G0061		GH_D06G2013			GH_D02G2140	GH_D13G0436	GH_D05G2275	GH_D06G1239			GH_D03G0324		GH_D02G0917
	GH_D07G0851		GH_D05G0797		GH_A13G0003	GH_D12G0597	GH_D05G0135		GH_D06G2051			GH_D02G2158	GH_D13G0632	GH_D05G2276	GH_D06G1412			GH_D03G0364		GH_D02G0926
	GH_D07G0988		GH_D05G0810		GH_A13G0047	GH_D12G0842	GH_D05G0145		GH_D06G2070			GH_D02G2223	GH_D13G0641	GH_D05G2279	GH_D06G1440			GH_D03G0390		GH_D02G0940
	GH_D07G1055		GH_D05G0885		GH_A13G0128	GH_D12G0902	GH_D05G0201		GH_D06G2172			GH_D02G2258	GH_D13G0693	GH_D05G2350	GH_D06G1463			GH_D03G0442		GH_D02G0962
	GH_D07G1097		GH_D05G0903		GH_A13G0169	GH_D12G1236	GH_D05G0230		GH_D06G2203			GH_D02G2316	GH_D13G0771	GH_D05G2363	GH_D06G1504			GH_D03G0453		GH_D02G1010
	GH_D07G1099		GH_D05G0961		GH_A13G0170	GH_D12G1266	GH_D05G0361		GH_D06G2239			GH_D02G2364	GH_D13G0775	GH_D05G2423	GH_D06G1690			GH_D03G0461		GH_D02G1351
	GH_D07G1305		GH_D05G0964		GH_A13G0264	GH_D12G1272	GH_D05G0416		GH_D06G2283			GH_D02G2365	GH_D13G0782	GH_D05G2480	GH_D06G1716			GH_D03G0473		GH_D02G1385
	GH_D07G1375		GH_D05G0980		GH_A13G0279	GH_D12G1291	GH_D05G0533		GH_D07G0010			GH_D02G2367	GH_D13G0830	GH_D05G2573	GH_D06G1879			GH_D03G0474		GH_D02G1566
	GH_D07G1487		GH_D05G1028		GH_A13G0280	GH_D12G1292	GH_D05G0635		GH_D07G0051			GH_D02G2392	GH_D13G0857	GH_D05G2651	GH_D06G1882			GH_D03G0521		GH_D02G1669
	GH_D07G1507		GH_D05G1039		GH_A13G0281	GH_D12G1320	GH_D05G0707		GH_D07G0105			GH_D02G2410	GH_D13G1054	GH_D05G2655	GH_D06G1920			GH_D03G0528		GH_D02G1670
	GH_D07G1595		GH_D05G1061		GH_A13G0298	GH_D12G1438	GH_D05G0720		GH_D07G0339			GH_D02G2417	GH_D13G1197	GH_D05G2657	GH_D06G1979			GH_D03G0582		GH_D02G1768
	GH_D07G1629		GH_D05G1123		GH_A13G0308	GH_D12G1457	GH_D05G0755		GH_D07G0358			GH_D02G2557	GH_D13G1323	GH_D05G2661	GH_D06G2082			GH_D03G0680		GH_D02G1781
	GH_D07G1650		GH_D05G1205		GH_A13G0438	GH_D12G1509	GH_D05G0792		GH_D07G0579			GH_D03G0006	GH_D13G1398	GH_D05G2859	GH_D06G2114			GH_D03G0757		GH_D02G1793
	GH_D07G1685		GH_D05G1255		GH_A13G0441	GH_D12G1570	GH_D05G0827		GH_D07G0689			GH_D03G0028	GH_D13G1614	GH_D05G2862	GH_D06G2120			GH_D03G0767		GH_D02G1796
	GH_D07G1698		GH_D05G1297		GH_A13G0468	GH_D12G1575	GH_D05G0995		GH_D07G0737			GH_D03G0033	GH_D13G1643	GH_D05G3018	GH_D06G2151			GH_D03G0776		GH_D02G1823
	GH_D07G1985		GH_D05G1347		GH_A13G0581	GH_D12G1667	GH_D05G1074		GH_D07G0764			GH_D03G0035	GH_D13G1652	GH_D05G3101	GH_D06G2166			GH_D03G0969		GH_D02G1844
	GH_D07G1986		GH_D05G1367		GH_A13G0596	GH_D12G1711	GH_D05G1178		GH_D07G0792			GH_D03G0104	GH_D13G1664	GH_D05G3168	GH_D06G2184			GH_D03G1093		GH_D02G1859
	GH_D07G2065		GH_D05G1370		GH_A13G1056	GH_D12G1726	GH_D05G1245		GH_D07G0828			GH_D03G0240	GH_D13G1724	GH_D05G3348	GH_D06G2371			GH_D03G1228		GH_D02G1887
	GH_D07G2082		GH_D05G1382		GH_A13G1106	GH_D12G1811	GH_D05G1311		GH_D07G0845			GH_D03G0270	GH_D13G1793	GH_D05G3825	GH_D06G2429			GH_D03G1340		GH_D02G1899
	GH_D07G2103		GH_D05G1441		GH_A13G1120	GH_D12G1816	GH_D05G1336		GH_D07G0851			GH_D03G0274	GH_D13G1992	GH_D05G3862	GH_D07G0149			GH_D03G1483		GH_D02G1911
	GH_D07G2124		GH_D05G1510		GH_A13G1177	GH_D12G1836	GH_D05G1347		GH_D07G0917			GH_D03G0424	GH_D13G1993	GH_D05G4015	GH_D07G0404			GH_D03G1534		GH_D02G1916
	GH_D07G2157		GH_D05G1523		GH_A13G1191	GH_D12G1887	GH_D05G1382		GH_D07G0952			GH_D03G0437	GH_D13G2179	GH_D05G4040	GH_D07G0510			GH_D03G1696		GH_D02G1918
	GH_D07G2178		GH_D05G1613		GH_A13G1297	GH_D12G1955	GH_D05G1406		GH_D07G0980			GH_D03G0448	GH_D13G2208	GH_D06G0011	GH_D07G0549			GH_D03G1769		GH_D02G1929
	GH_D07G2193		GH_D05G1646		GH_A13G1370	GH_D12G1974	GH_D05G1535		GH_D07G0988			GH_D03G0502	GH_D13G2274	GH_D06G0196	GH_D07G0588			GH_D03G1771		GH_D02G1941
	GH_D07G2245		GH_D05G1662		GH_A13G1393	GH_D12G2023	GH_D05G1555		GH_D07G1097			GH_D03G0525	GH_D13G2275	GH_D06G0250	GH_D07G0614			GH_D03G1772		GH_D02G1949
	GH_D07G2253		GH_D05G1691		GH_A13G1401	GH_D12G2059	GH_D05G1649		GH_D07G1099			GH_D03G0528	GH_D13G2335	GH_D06G0262	GH_D07G0626			GH_D03G1786		GH_D02G1964
	GH_D07G2262		GH_D05G1708		GH_A13G1446	GH_D12G2062	GH_D05G1732		GH_D07G1106			GH_D03G0757	GH_D13G2388	GH_D06G0297	GH_D07G0889			GH_D03G1827		GH_D02G2026
	GH_D07G2415		GH_D05G1841		GH_A13G1469	GH_D12G2066	GH_D05G1735		GH_D07G1157			GH_D03G0905	GH_scaffold15554_objG0001	GH_D06G0307	GH_D07G0911			GH_D03G1921		GH_D02G2066
	GH_D07G2555		GH_D05G1852		GH_A13G1471	GH_D12G2067	GH_D05G1750		GH_D07G1177			GH_D03G0934	GH_scaffold268_objG0001	GH_D06G0340	GH_D07G0951			GH_D04G0067		GH_D02G2106
	GH_D08G0067		GH_D05G1887		GH_A13G1622	GH_D12G2103	GH_D05G1777		GH_D07G1328			GH_D03G1017	GH_scaffold268_objG0002	GH_D06G0373	GH_D07G0968			GH_D04G0135		GH_D02G2110
	GH_D08G0180		GH_D05G1908		GH_A13G1646	GH_D12G2320	GH_D05G1822		GH_D07G1375			GH_D03G1093	GH_scaffold268_objG0003	GH_D06G0453	GH_D07G1007			GH_D04G0239		GH_D02G2130
	GH_D08G0248		GH_D05G2037		GH_A13G1827	GH_D12G2331	GH_D05G1834		GH_D07G1381			GH_D03G1142	GH_scaffold42177_objG0001	GH_D06G0648	GH_D07G1065			GH_D04G0335		GH_D02G2158
	GH_D08G0284		GH_D05G2061		GH_A13G1859	GH_D12G2372	GH_D05G1835		GH_D07G1448			GH_D03G1406	GH_scaffold45786_objG0001	GH_D06G0704	GH_D07G1080			GH_D04G0449		GH_D02G2365
	GH_D08G0556		GH_D05G2089		GH_A13G1932	GH_D12G2604	GH_D05G1845		GH_D07G1507			GH_D03G1407	GH_scaffold4622_objG0001	GH_D06G0708	GH_D07G1237			GH_D04G0549		GH_D02G2392
	GH_D08G0582		GH_D05G2161		GH_A13G1935	GH_D12G2681	GH_D05G1900		GH_D07G1526			GH_D03G1575	GH_scaffold7085_objG0001	GH_D06G0779	GH_D07G1283			GH_D04G0580		GH_D02G2448
	GH_D08G0943		GH_D05G2174		GH_A13G1984	GH_D12G2732	GH_D05G1908		GH_D07G1595			GH_D03G1591		GH_D06G0809	GH_D07G1342			GH_D04G0629		GH_D02G2452
	GH_D08G0944		GH_D05G2279		GH_A13G2026	GH_D12G2888	GH_D05G1936		GH_D07G1685			GH_D03G1592		GH_D06G0820	GH_D07G1457			GH_D04G0633		GH_D02G2460
	GH_D08G1015		GH_D05G2363		GH_A13G2071	GH_D13G0026	GH_D05G1977		GH_D07G1698			GH_D03G1634		GH_D06G0851	GH_D07G1501			GH_D04G0675		GH_D02G2487
	GH_D08G1135		GH_D05G2423		GH_A13G2110	GH_D13G0189	GH_D05G1995		GH_D07G1985			GH_D03G1746		GH_D06G0861	GH_D07G1591			GH_D04G0832		GH_D02G2492
	GH_D08G1233		GH_D05G2573		GH_A13G2171	GH_D13G0223	GH_D05G2063		GH_D07G1986			GH_D03G1778		GH_D06G0943	GH_D07G1690			GH_D04G0848		GH_D02G2500
	GH_D08G1351		GH_D05G2653		GH_A13G2264	GH_D13G0330	GH_D05G2098		GH_D07G1995			GH_D03G1834		GH_D06G1043	GH_D07G1709			GH_D04G1091		GH_D02G2557
	GH_D08G1380		GH_D05G2657		GH_A13G2295	GH_D13G0450	GH_D05G2121		GH_D07G1997			GH_D03G1921		GH_D06G1061	GH_D07G1799			GH_D04G1210		GH_D02G2588
	GH_D08G1394		GH_D05G2661		GH_A13G2298	GH_D13G0604	GH_D05G2123		GH_D07G1998			GH_D03G1924		GH_D06G1116	GH_D07G2016			GH_D04G1262		GH_D02G2589
	GH_D08G1507		GH_D05G2859		GH_A13G2311	GH_D13G0683	GH_D05G2192		GH_D07G2124			GH_D04G0067		GH_D06G1443	GH_D07G2019			GH_D04G1271		GH_D02G2635
	GH_D08G1541		GH_D05G2862		GH_A13G2397	GH_D13G0686	GH_D05G2252		GH_D07G2125			GH_D04G0135		GH_D06G1675	GH_D07G2057			GH_D04G1272		GH_D03G0006
	GH_D08G1598		GH_D05G3018		GH_A13G2425	GH_D13G0693	GH_D05G2275		GH_D07G2188			GH_D04G0140		GH_D06G1703	GH_D07G2071			GH_D04G1332		GH_D03G0019
	GH_D08G1731		GH_D05G3101		GH_A13G2546	GH_D13G0696	GH_D05G2276		GH_D07G2412			GH_D04G0160		GH_D06G1762	GH_D07G2089			GH_D04G1365		GH_D03G0033
	GH_D08G1767		GH_D05G3322		GH_A13G2647	GH_D13G0779	GH_D05G2279		GH_D07G2415			GH_D04G0239		GH_D06G1846	GH_D07G2134			GH_D04G1380		GH_D03G0035
	GH_D08G1910		GH_D05G3825		GH_D01G0027	GH_D13G0830	GH_D05G2283		GH_D07G2506			GH_D04G0270		GH_D06G1892	GH_D07G2135			GH_D04G1408		GH_D03G0058
	GH_D08G1919		GH_D05G3862		GH_D01G0103	GH_D13G0850	GH_D05G2315		GH_D07G2524			GH_D04G0449		GH_D06G2051	GH_D07G2264			GH_D04G1426		GH_D03G0097
	GH_D08G1979		GH_D05G3925		GH_D01G0174	GH_D13G1030	GH_D05G2371		GH_D07G2555			GH_D04G0546		GH_D06G2070	GH_D07G2276			GH_D04G1444		GH_D03G0242
	GH_D08G2058		GH_D05G3929		GH_D01G0175	GH_D13G1054	GH_D05G2373		GH_D08G0248			GH_D04G0629		GH_D06G2203	GH_D07G2338			GH_D04G1468		GH_D03G0274
	GH_D08G2219		GH_D05G4015		GH_D01G0181	GH_D13G1100	GH_D05G2376		GH_D08G0287			GH_D04G0832		GH_D06G2239	GH_D07G2480			GH_D04G1630		GH_D03G0284
	GH_D08G2289		GH_D06G0011		GH_D01G0227	GH_D13G1162	GH_D05G2403		GH_D08G0444			GH_D04G0875		GH_D07G0010	GH_D07G2543			GH_D04G1631		GH_D03G0448
	GH_D08G2382		GH_D06G0196		GH_D01G0233	GH_D13G1279	GH_D05G2423		GH_D08G0556			GH_D04G0893		GH_D07G0069	GH_D08G0417			GH_D04G1634		GH_D03G0450
	GH_D08G2452		GH_D06G0216		GH_D01G0305	GH_D13G1284	GH_D05G2553		GH_D08G0745			GH_D04G1190		GH_D07G0105	GH_D08G0500			GH_D04G1688		GH_D03G0476
	GH_D08G2459		GH_D06G0235		GH_D01G0321	GH_D13G1352	GH_D05G2825		GH_D08G0959			GH_D04G1247		GH_D07G0231	GH_D08G0701			GH_D04G1709		GH_D03G0489
	GH_D08G2460		GH_D06G0250		GH_D01G0325	GH_D13G1509	GH_D05G2845		GH_D08G0961			GH_D04G1304		GH_D07G0242	GH_D08G0716			GH_D04G1719		GH_D03G0502
	GH_D08G2611		GH_D06G0307		GH_D01G0351	GH_D13G1537	GH_D05G2862		GH_D08G1001			GH_D04G1332		GH_D07G0339	GH_D08G0861			GH_D04G1896		GH_D03G0526
	GH_D08G2764		GH_D06G0373		GH_D01G0359	GH_D13G1591	GH_D05G2877		GH_D08G1012			GH_D04G1348		GH_D07G0358	GH_D08G0902			GH_D04G1998		GH_D03G0528
	GH_D08G2811		GH_D06G0453		GH_D01G0381	GH_D13G1614	GH_D05G2958		GH_D08G1135			GH_D04G1404		GH_D07G0374	GH_D08G1076			GH_D04G2031		GH_D03G0589
	GH_D08G2832		GH_D06G0543		GH_D01G0382	GH_D13G1664	GH_D05G3118		GH_D08G1222			GH_D04G1420		GH_D07G0375	GH_D08G1104			GH_D04G2112		GH_D03G0592
	GH_D09G0029		GH_D06G0607		GH_D01G0441	GH_D13G1718	GH_D05G3276		GH_D08G1378			GH_D04G1426		GH_D07G0419	GH_D08G1167			GH_D05G0035		GH_D03G0757
	GH_D09G0090		GH_D06G0615		GH_D01G0463	GH_D13G1724	GH_D05G3381		GH_D08G1435			GH_D04G1468		GH_D07G0439	GH_D08G1212			GH_D05G0048		GH_D03G0836
	GH_D09G0121		GH_D06G0704		GH_D01G0469	GH_D13G1736	GH_D05G3503		GH_D08G1458			GH_D04G1510		GH_D07G0481	GH_D08G1275			GH_D05G0061		GH_D03G0905
	GH_D09G0147		GH_D06G0712		GH_D01G0511	GH_D13G1744	GH_D05G3793		GH_D08G1545			GH_D04G1593		GH_D07G0565	GH_D08G1287			GH_D05G0070		GH_D03G0934
	GH_D09G0167		GH_D06G0761		GH_D01G0513	GH_D13G1747	GH_D05G3803		GH_D08G1574			GH_D04G1630		GH_D07G0629	GH_D08G1328			GH_D05G0135		GH_D03G0990
	GH_D09G0176		GH_D06G0779		GH_D01G0524	GH_D13G1974	GH_D05G3822		GH_D08G1598			GH_D04G1639		GH_D07G0689	GH_D08G1414			GH_D05G0145		GH_D03G1005
	GH_D09G0443		GH_D06G0791		GH_D01G0544	GH_D13G1988	GH_D05G3829		GH_D08G1708			GH_D04G1658		GH_D07G0792	GH_D08G1450			GH_D05G0201		GH_D03G1014
	GH_D09G0584		GH_D06G0809		GH_D01G0617	GH_D13G1993	GH_D05G3848		GH_D08G1742			GH_D04G1688		GH_D07G0822	GH_D08G1778			GH_D05G0361		GH_D03G1016
	GH_D09G0598		GH_D06G0943		GH_D01G0667	GH_D13G2054	GH_D05G4037		GH_D08G1767			GH_D04G1696		GH_D07G0843	GH_D08G1794			GH_D05G0533		GH_D03G1345
	GH_D09G0870		GH_D06G1043		GH_D01G0766	GH_D13G2179	GH_D05G4103		GH_D08G1875			GH_D04G1719		GH_D07G0845	GH_D08G1972			GH_D05G0707		GH_D03G1407
	GH_D09G0874		GH_D06G1116		GH_D01G0775	GH_D13G2221	GH_D06G0022		GH_D08G1910			GH_D04G1910		GH_D07G0851	GH_D08G2178			GH_D05G0755		GH_D03G1517
	GH_D09G0937		GH_D06G1262		GH_D01G0787	GH_D13G2232	GH_D06G0026		GH_D08G1919			GH_D04G1941		GH_D07G1055	GH_D08G2327			GH_D05G0797		GH_D03G1521
	GH_D09G1018		GH_D06G1443		GH_D01G0796	GH_D13G2261	GH_D06G0093		GH_D08G2024			GH_D04G1992		GH_D07G1097	GH_D08G2336			GH_D05G0827		GH_D03G1570
	GH_D09G1028		GH_D06G1444		GH_D01G0850	GH_D13G2388	GH_D06G0235		GH_D08G2099			GH_D04G2035		GH_D07G1165	GH_D08G2347			GH_D05G1028		GH_D03G1592
	GH_D09G1061		GH_D06G1510		GH_D01G0861	GH_D13G2394	GH_D06G0254		GH_D08G2247			GH_D04G2056		GH_D07G1177	GH_D08G2403			GH_D05G1061		GH_D03G1594
	GH_D09G1129		GH_D06G1703		GH_D01G0977	GH_D13G2495	GH_D06G0262		GH_D08G2289			GH_D04G2080		GH_D07G1196	GH_D08G2426			GH_D05G1178		GH_D03G1680
	GH_D09G1240		GH_D06G1740		GH_D01G0987	GH_D13G2524	GH_D06G0307		GH_D08G2299			GH_D04G2082		GH_D07G1198	GH_D08G2694			GH_D05G1268		GH_D03G1719
	GH_D09G1260		GH_D06G1762		GH_D01G1135	GH_D13G2525	GH_D06G0373		GH_D08G2346			GH_D05G0019		GH_D07G1252	GH_D08G2710			GH_D05G1311		GH_D03G1921
	GH_D09G1458		GH_D06G1860		GH_D01G1355	GH_D13G2565	GH_D06G0389		GH_D08G2350			GH_D05G0035		GH_D07G1305	GH_D08G2762			GH_D05G1346		GH_D04G0133
	GH_D09G1521		GH_D06G1870		GH_D01G1383	GH_scaffold4622_objG0001	GH_D06G0445		GH_D08G2452			GH_D05G0061		GH_D07G1379	GH_D08G2777			GH_D05G1347		GH_D04G0268
	GH_D09G1625		GH_D06G1874		GH_D01G1425	GH_scaffold6798_objG0001	GH_D06G0458		GH_D08G2459			GH_D05G0096		GH_D07G1381	GH_D08G2822			GH_D05G1364		GH_D04G0347
	GH_D09G1721		GH_D06G2014		GH_D01G1460		GH_D06G0572		GH_D08G2460			GH_D05G0145		GH_D07G1399	GH_D09G0045			GH_D05G1382		GH_D04G0423
	GH_D09G1725		GH_D06G2049		GH_D01G1617		GH_D06G0658		GH_D08G2534			GH_D05G0152		GH_D07G1416	GH_D09G0089			GH_D05G1406		GH_D04G0499
	GH_D09G1769		GH_D06G2051		GH_D01G1657		GH_D06G0778		GH_D08G2611			GH_D05G0159		GH_D07G1506	GH_D09G0111			GH_D05G1441		GH_D04G0525
	GH_D09G1797		GH_D06G2053		GH_D01G1692		GH_D06G0809		GH_D08G2682			GH_D05G0230		GH_D07G1515	GH_D09G0193			GH_D05G1555		GH_D04G0546
	GH_D09G1981		GH_D06G2057		GH_D01G1693		GH_D06G0814		GH_D08G2784			GH_D05G0249		GH_D07G1629	GH_D09G0200			GH_D05G1613		GH_D04G0629
	GH_D09G2041		GH_D06G2059		GH_D01G1696		GH_D06G0958		GH_D08G2818			GH_D05G0386		GH_D07G1650	GH_D09G0326			GH_D05G1649		GH_D04G0683
	GH_D09G2049		GH_D06G2070		GH_D01G1882		GH_D06G1061		GH_D08G2841			GH_D05G0430		GH_D07G1685	GH_D09G0327			GH_D05G1735		GH_D04G0771
	GH_D09G2118		GH_D06G2079		GH_D01G1918		GH_D06G1126		GH_D09G0073			GH_D05G0438		GH_D07G1698	GH_D09G0332			GH_D05G1750		GH_D04G0832
	GH_D09G2151		GH_D06G2203		GH_D01G1958		GH_D06G1184		GH_D09G0090			GH_D05G0452		GH_D07G1985	GH_D09G0333			GH_D05G1786		GH_D04G0875
	GH_D09G2155		GH_D06G2239		GH_D01G1965		GH_D06G1193		GH_D09G0141			GH_D05G0505		GH_D07G1986	GH_D09G0425			GH_D05G1835		GH_D04G0893
	GH_D09G2267		GH_D06G2345		GH_D01G1985		GH_D06G1555		GH_D09G0147			GH_D05G0700		GH_D07G1995	GH_D09G0554			GH_D05G1977		GH_D04G0939
	GH_D09G2553		GH_D07G0010		GH_D01G2029		GH_D06G1560		GH_D09G0219			GH_D05G0716		GH_D07G2037	GH_D09G0747			GH_D05G2061		GH_D04G0977
	GH_D09G2566		GH_D07G0105		GH_D01G2032		GH_D06G1599		GH_D09G0323			GH_D05G0720		GH_D07G2087	GH_D09G0749			GH_D05G2063		GH_D04G1348
	GH_D10G0047		GH_D07G0187		GH_D01G2040		GH_D06G1601		GH_D09G0479			GH_D05G0827		GH_D07G2103	GH_D09G0796			GH_D05G2089		GH_D04G1350
	GH_D10G0113		GH_D07G0193		GH_D01G2095		GH_D06G1602		GH_D09G0584			GH_D05G0829		GH_D07G2108	GH_D09G0897			GH_D05G2098		GH_D04G1409
	GH_D10G0178		GH_D07G0210		GH_D01G2137		GH_D06G1604		GH_D09G0792			GH_D05G0846		GH_D07G2124	GH_D09G1424			GH_D05G2123		GH_D04G1469
	GH_D10G0291		GH_D07G0231		GH_D01G2224		GH_D06G1605		GH_D09G0793			GH_D05G0964		GH_D07G2178	GH_D09G1610			GH_D05G2192		GH_D04G1473
	GH_D10G0359		GH_D07G0242		GH_D01G2280		GH_D06G1606		GH_D09G0838			GH_D05G1039		GH_D07G2188	GH_D09G1695			GH_D05G2275		GH_D04G1566
	GH_D10G0490		GH_D07G0278		GH_D01G2303		GH_D06G1639		GH_D09G0874			GH_D05G1063		GH_D07G2193	GH_D09G1699			GH_D05G2276		GH_D04G1576
	GH_D10G0612		GH_D07G0339		GH_D01G2307		GH_D06G1693		GH_D09G0937			GH_D05G1184		GH_D07G2252	GH_D09G1738			GH_D05G2279		GH_D04G1683
	GH_D10G0640		GH_D07G0348		GH_D01G2317		GH_D06G1760		GH_D09G1018			GH_D05G1186		GH_D07G2262	GH_D09G1787			GH_D05G2283		GH_D04G1688
	GH_D10G0651		GH_D07G0358		GH_D01G2391		GH_D06G1938		GH_D09G1028			GH_D05G1347		GH_D07G2294	GH_D09G1900			GH_D05G2285		GH_D04G1702
	GH_D10G0675		GH_D07G0419		GH_D01G2400		GH_D06G2171		GH_D09G1074			GH_D05G1364		GH_D07G2440	GH_D09G1970			GH_D05G2315		GH_D04G1713
	GH_D10G0707		GH_D07G0481		GH_D01G2462		GH_D06G2182		GH_D09G1096			GH_D05G1411		GH_D07G2572	GH_D09G1985			GH_D05G2363		GH_D04G1719
	GH_D10G0929		GH_D07G0511		GH_D01G2464		GH_D06G2239		GH_D09G1129			GH_D05G1413		GH_D08G0044	GH_D09G2051			GH_D05G2371		GH_D04G1740
	GH_D10G0981		GH_D07G0565		GH_D01G2573		GH_D06G2404		GH_D09G1150			GH_D05G1510		GH_D08G0067	GH_D09G2148			GH_D05G2373		GH_D04G1784
	GH_D10G1014		GH_D07G0629		GH_D02G0059		GH_D06G2414		GH_D09G1223			GH_D05G1659		GH_D08G0283	GH_D09G2253			GH_D05G2423		GH_D04G1789
	GH_D10G1208		GH_D07G0689		GH_D02G0075		GH_D06G2429		GH_D09G1451			GH_D05G1666		GH_D08G0284	GH_D09G2286			GH_D05G2825		GH_D04G1873
	GH_D10G1225		GH_D07G0792		GH_D02G0128		GH_D07G0010		GH_D09G1459			GH_D05G1667		GH_D08G0287	GH_D09G2360			GH_D05G2845		GH_D04G1941
	GH_D10G1236		GH_D07G0843		GH_D02G0183		GH_D07G0065		GH_D09G1518			GH_D05G1711		GH_D08G0414	GH_D10G0115			GH_D05G2862		GH_D04G1963
	GH_D10G1247		GH_D07G0845		GH_D02G0187		GH_D07G0093		GH_D09G1541			GH_D05G1780		GH_D08G0525	GH_D10G0169			GH_D05G2877		GH_D04G1997
	GH_D10G1257		GH_D07G0851		GH_D02G0204		GH_D07G0094		GH_D09G1610			GH_D05G1863		GH_D08G0556	GH_D10G0192			GH_D05G2891		GH_D04G2056
	GH_D10G1282		GH_D07G0988		GH_D02G0236		GH_D07G0278		GH_D09G1700			GH_D05G1874		GH_D08G0582	GH_D10G0386			GH_D05G3381		GH_D04G2080
	GH_D10G1397		GH_D07G1055		GH_D02G0264		GH_D07G0323		GH_D09G1725			GH_D05G1887		GH_D08G0689	GH_D10G0398			GH_D05G3793		GH_D05G0019
	GH_D10G1564		GH_D07G1238		GH_D02G0268		GH_D07G0346		GH_D09G1747			GH_D05G1912		GH_D08G0745	GH_D10G0440			GH_D05G3822		GH_D05G0061
	GH_D10G1574		GH_D07G1305		GH_D02G0283		GH_D07G0348		GH_D09G1748			GH_D05G1938		GH_D08G0771	GH_D10G0581			GH_D05G3825		GH_D05G0096
	GH_D10G1723		GH_D07G1318		GH_D02G0295		GH_D07G0382		GH_D09G1786			GH_D05G1959		GH_D08G0943	GH_D10G1077			GH_D05G3829		GH_D05G0132
	GH_D10G1864		GH_D07G1375		GH_D02G0318		GH_D07G0411		GH_D09G1789			GH_D05G1981		GH_D08G0944	GH_D10G1152			GH_D05G3925		GH_D05G0145
	GH_D10G1944		GH_D07G1378		GH_D02G0356		GH_D07G0412		GH_D09G1795			GH_D05G2030		GH_D08G0989	GH_D10G1215			GH_D05G3929		GH_D05G0187
	GH_D10G2024		GH_D07G1379		GH_D02G0359		GH_D07G0481		GH_D09G1902			GH_D05G2071		GH_D08G1001	GH_D10G1267			GH_D05G4037		GH_D05G0215
	GH_D10G2069		GH_D07G1399		GH_D02G0365		GH_D07G0628		GH_D09G2000			GH_D05G2075		GH_D08G1015	GH_D10G1305			GH_D05G4071		GH_D05G0229
	GH_D10G2210		GH_D07G1416		GH_D02G0390		GH_D07G0629		GH_D09G2049			GH_D05G2089		GH_D08G1135	GH_D10G1437			GH_D05G4103		GH_D05G0242
	GH_D10G2263		GH_D07G1507		GH_D02G0571		GH_D07G0728		GH_D09G2226			GH_D05G2092		GH_D08G1351	GH_D10G1444			GH_D06G0022		GH_D05G0275
	GH_D10G2280		GH_D07G1515		GH_D02G0591		GH_D07G0775		GH_D09G2273			GH_D05G2161		GH_D08G1491	GH_D10G1498			GH_D06G0026		GH_D05G0500
	GH_D10G2360		GH_D07G1595		GH_D02G0620		GH_D07G0776		GH_D09G2304			GH_D05G2189		GH_D08G1507	GH_D10G1536			GH_D06G0093		GH_D05G0579
	GH_D10G2423		GH_D07G1629		GH_D02G0660		GH_D07G0817		GH_D09G2403			GH_D05G2197		GH_D08G1511	GH_D10G1901			GH_D06G0196		GH_D05G0580
	GH_D10G2466		GH_D07G1650		GH_D02G0664		GH_D07G0845		GH_D09G2504			GH_D05G2251		GH_D08G1541	GH_D10G1975			GH_D06G0216		GH_D05G0585
	GH_D10G2470		GH_D07G1685		GH_D02G0685		GH_D07G0898		GH_D09G2622			GH_D05G2256		GH_D08G1545	GH_D10G1985			GH_D06G0235		GH_D05G0600
	GH_D10G2737		GH_D07G1698		GH_D02G0756		GH_D07G0979		GH_D10G0075			GH_D05G2276		GH_D08G1598	GH_D10G1995			GH_D06G0254		GH_D05G0601
	GH_D10G2771		GH_D07G1835		GH_D02G0763		GH_D07G0980		GH_D10G0178			GH_D05G2309		GH_D08G1724	GH_D10G2097			GH_D06G0262		GH_D05G0690
	GH_D10G2818		GH_D07G1985		GH_D02G0764		GH_D07G0983		GH_D10G0359			GH_D05G2403		GH_D08G1742	GH_D10G2134			GH_D06G0297		GH_D05G0716
	GH_D11G0062		GH_D07G1986		GH_D02G0772		GH_D07G1177		GH_D10G0513			GH_D05G2427		GH_D08G1767	GH_D10G2144			GH_D06G0307		GH_D05G0720
	GH_D11G0093		GH_D07G2037		GH_D02G0849		GH_D07G1252		GH_D10G0514			GH_D05G2573		GH_D08G1910	GH_D10G2198			GH_D06G0342		GH_D05G0737
	GH_D11G0200		GH_D07G2065		GH_D02G0865		GH_D07G1305		GH_D10G0612			GH_D05G2653		GH_D08G1919	GH_D10G2228			GH_D06G0373		GH_D05G0797
	GH_D11G0256		GH_D07G2082		GH_D02G0940		GH_D07G1307		GH_D10G0641			GH_D05G2655		GH_D08G2058	GH_D10G2473			GH_D06G0445		GH_D05G0810
	GH_D11G0439		GH_D07G2087		GH_D02G0941		GH_D07G1341		GH_D10G0651			GH_D05G2661		GH_D08G2219	GH_D10G2478			GH_D06G0458		GH_D05G0903
	GH_D11G0452		GH_D07G2124		GH_D02G0962		GH_D07G1375		GH_D10G0678			GH_D05G2825		GH_D08G2230	GH_D10G2490			GH_D06G0572		GH_D05G0911
	GH_D11G0492		GH_D07G2178		GH_D02G1010		GH_D07G1381		GH_D10G0976			GH_D05G2927		GH_D08G2285	GH_D10G2505			GH_D06G0586		GH_D05G0961
	GH_D11G0650		GH_D07G2193		GH_D02G1024		GH_D07G1515		GH_D10G1037			GH_D05G2948		GH_D08G2289	GH_D10G2538			GH_D06G0658		GH_D05G0964
	GH_D11G0740		GH_D07G2252		GH_D02G1026		GH_D07G1530		GH_D10G1125			GH_D05G3018		GH_D08G2292	GH_D10G2540			GH_D06G0778		GH_D05G0980
	GH_D11G0779		GH_D07G2253		GH_D02G1164		GH_D07G1595		GH_D10G1208			GH_D05G3021		GH_D08G2382	GH_D10G2543			GH_D06G0809		GH_D05G1059
	GH_D11G0785		GH_D07G2262		GH_D02G1165		GH_D07G1698		GH_D10G1236			GH_D05G3118		GH_D08G2422	GH_D10G2544			GH_D06G0814		GH_D05G1061
	GH_D11G0809		GH_D07G2372		GH_D02G1217		GH_D07G1817		GH_D10G1284			GH_D05G3137		GH_D08G2452	GH_D10G2592			GH_D06G0820		GH_D05G1063
	GH_D11G0822		GH_D07G2415		GH_D02G1269		GH_D07G1995		GH_D10G1336			GH_D05G3152		GH_D08G2459	GH_D10G2593			GH_D06G0823		GH_D05G1247
	GH_D11G0858		GH_D07G2440		GH_D02G1328		GH_D07G2082		GH_D10G1338			GH_D05G3357		GH_D08G2460	GH_D10G2640			GH_D06G1061		GH_D05G1297
	GH_D11G0884		GH_D07G2572		GH_D02G1351		GH_D07G2087		GH_D10G1574			GH_D05G3522		GH_D08G2611	GH_D10G2767			GH_D06G1193		GH_D05G1298
	GH_D11G0933		GH_D08G0012		GH_D02G1362		GH_D07G2108		GH_D10G1713			GH_D05G3552		GH_D08G2615	GH_D11G0009			GH_D06G1510		GH_D05G1382
	GH_D11G0960		GH_D08G0038		GH_D02G1517		GH_D07G2193		GH_D10G1762			GH_D05G3581		GH_D08G2682	GH_D11G0010			GH_D06G1555		GH_D05G1413
	GH_D11G0978		GH_D08G0067		GH_D02G1562		GH_D07G2239		GH_D10G1981			GH_D05G3862		GH_D08G2739	GH_D11G0016			GH_D06G1560		GH_D05G1459
	GH_D11G0980		GH_D08G0180		GH_D02G1665		GH_D07G2278		GH_D10G2024			GH_D05G3951		GH_D08G2811	GH_D11G0120			GH_D06G1599		GH_D05G1475
	GH_D11G0998		GH_D08G0194		GH_D02G1669		GH_D07G2294		GH_D10G2066			GH_D05G4052		GH_D08G2817	GH_D11G0153			GH_D06G1601		GH_D05G1510
	GH_D11G1028		GH_D08G0266		GH_D02G1695		GH_D07G2440		GH_D10G2138			GH_D05G4073		GH_D08G2818	GH_D11G0156			GH_D06G1602		GH_D05G1532
	GH_D11G1086		GH_D08G0284		GH_D02G1719		GH_D07G2511		GH_D10G2263			GH_D06G0014		GH_D08G2832	GH_D11G0216			GH_D06G1604		GH_D05G1615
	GH_D11G1215		GH_D08G0414		GH_D02G1720		GH_D07G2524		GH_D10G2280			GH_D06G0066		GH_D08G2841	GH_D11G0287			GH_D06G1639		GH_D05G1662
	GH_D11G1237		GH_D08G0556		GH_D02G1781		GH_D07G2563		GH_D10G2299			GH_D06G0184		GH_D09G0090	GH_D11G0301			GH_D06G1693		GH_D05G1696
	GH_D11G1300		GH_D08G0582		GH_D02G1832		GH_D08G0087		GH_D10G2360			GH_D06G0235		GH_D09G0092	GH_D11G0331			GH_D06G1735		GH_D05G1705
	GH_D11G1341		GH_D08G0745		GH_D02G1887		GH_D08G0154		GH_D10G2423			GH_D06G0244		GH_D09G0121	GH_D11G0356			GH_D06G1740		GH_D05G1852
	GH_D11G1342		GH_D08G0771		GH_D02G1899		GH_D08G0281		GH_D10G2579			GH_D06G0250		GH_D09G0147	GH_D11G0381			GH_D06G1760		GH_D05G1863
	GH_D11G1455		GH_D08G0859		GH_D02G1935		GH_D08G0284		GH_D10G2715			GH_D06G0307		GH_D09G0167	GH_D11G0400			GH_D06G1870		GH_D05G1874
	GH_D11G1487		GH_D08G0943		GH_D02G2005		GH_D08G0287		GH_D11G0032			GH_D06G0325		GH_D09G0219	GH_D11G0483			GH_D06G2028		GH_D05G1894
	GH_D11G1492		GH_D08G1001		GH_D02G2008		GH_D08G0397		GH_D11G0062			GH_D06G0349		GH_D09G0320	GH_D11G0504			GH_D06G2049		GH_D05G1908
	GH_D11G1520		GH_D08G1012		GH_D02G2021		GH_D08G0499		GH_D11G0093			GH_D06G0373		GH_D09G0607	GH_D11G0541			GH_D06G2171		GH_D05G1938
	GH_D11G1526		GH_D08G1015		GH_D02G2026		GH_D08G0721		GH_D11G0142			GH_D06G0389		GH_D09G0784	GH_D11G0575			GH_D06G2182		GH_D05G2061
	GH_D11G1527		GH_D08G1135		GH_D02G2064		GH_D08G0899		GH_D11G0200			GH_D06G0543		GH_D09G0937	GH_D11G0659			GH_D06G2239		GH_D05G2075
	GH_D11G1582		GH_D08G1351		GH_D02G2119		GH_D08G0944		GH_D11G0249			GH_D06G0607		GH_D09G1018	GH_D11G0688			GH_D06G2277		GH_D05G2089
	GH_D11G1654		GH_D08G1507		GH_D02G2213		GH_D08G0989		GH_D11G0254			GH_D06G0798		GH_D09G1028	GH_D11G0868			GH_D06G2404		GH_D05G2092
	GH_D11G1665		GH_D08G1511		GH_D02G2230		GH_D08G1001		GH_D11G0377			GH_D06G0820		GH_D09G1062	GH_D11G0914			GH_D06G2414		GH_D05G2098
	GH_D11G1682		GH_D08G1541		GH_D02G2251		GH_D08G1083		GH_D11G0439			GH_D06G0861		GH_D09G1074	GH_D11G1156			GH_D06G2429		GH_D05G2123
	GH_D11G1697		GH_D08G1598		GH_D02G2258		GH_D08G1135		GH_D11G0452			GH_D06G0889		GH_D09G1096	GH_D11G1159			GH_D07G0010		GH_D05G2161
	GH_D11G1700		GH_D08G1767		GH_D02G2367		GH_D08G1233		GH_D11G0488			GH_D06G0890		GH_D09G1117	GH_D11G1346			GH_D07G0039		GH_D05G2162
	GH_D11G1788		GH_D08G1910		GH_D02G2417		GH_D08G1351		GH_D11G0498			GH_D06G0987		GH_D09G1129	GH_D11G1530			GH_D07G0065		GH_D05G2174
	GH_D11G1828		GH_D08G1919		GH_D02G2492		GH_D08G1433		GH_D11G0652			GH_D06G1061		GH_D09G1223	GH_D11G1532			GH_D07G0069		GH_D05G2186
	GH_D11G1881		GH_D08G1979		GH_D02G2537		GH_D08G1446		GH_D11G0809			GH_D06G1090		GH_D09G1255	GH_D11G1572			GH_D07G0093		GH_D05G2198
	GH_D11G1894		GH_D08G2025		GH_D02G2590		GH_D08G1469		GH_D11G0820			GH_D06G1163		GH_D09G1260	GH_D11G1578			GH_D07G0278		GH_D05G2251
	GH_D11G2015		GH_D08G2058		GH_D02G2637		GH_D08G1486		GH_D11G0856			GH_D06G1240		GH_D09G1438	GH_D11G1617			GH_D07G0323		GH_D05G2256
	GH_D11G2128		GH_D08G2157		GH_D02G2644		GH_D08G1511		GH_D11G0858			GH_D06G1262		GH_D09G1474	GH_D11G1707			GH_D07G0339		GH_D05G2276
	GH_D11G2315		GH_D08G2219		GH_D03G0006		GH_D08G1755		GH_D11G0960			GH_D06G1426		GH_D09G1541	GH_D11G1731			GH_D07G0346		GH_D05G2279
	GH_D11G2422		GH_D08G2230		GH_D03G0028		GH_D08G1767		GH_D11G0980			GH_D06G1443		GH_D09G1616	GH_D11G1779			GH_D07G0348		GH_D05G2423
	GH_D11G2425		GH_D08G2289		GH_D03G0033		GH_D08G1786		GH_D11G1066			GH_D06G1449		GH_D09G1797	GH_D11G1938			GH_D07G0366		GH_D05G2427
	GH_D11G2483		GH_D08G2382		GH_D03G0035		GH_D08G1868		GH_D11G1123			GH_D06G1555		GH_D09G1981	GH_D11G2076			GH_D07G0411		GH_D05G2627
	GH_D11G2556		GH_D08G2422		GH_D03G0097		GH_D08G1870		GH_D11G1183			GH_D06G1599		GH_D09G2041	GH_D11G2077			GH_D07G0481		GH_D05G2651
	GH_D11G2602		GH_D08G2452		GH_D03G0106		GH_D08G1919		GH_D11G1193			GH_D06G1609		GH_D09G2049	GH_D11G2149			GH_D07G0629		GH_D05G2653
	GH_D11G2654		GH_D08G2459		GH_D03G0113		GH_D08G1932		GH_D11G1208			GH_D06G1616		GH_D09G2099	GH_D11G2283			GH_D07G0689		GH_D05G2654
	GH_D11G2656		GH_D08G2460		GH_D03G0155		GH_D08G1969		GH_D11G1314			GH_D06G1634		GH_D09G2216	GH_D11G2502			GH_D07G0728		GH_D05G2655
	GH_D11G2724		GH_D08G2611		GH_D03G0174		GH_D08G1974		GH_D11G1341			GH_D06G1703		GH_D09G2273	GH_D11G2688			GH_D07G0775		GH_D05G2657
	GH_D11G2886		GH_D08G2682		GH_D03G0276		GH_D08G1976		GH_D11G1431			GH_D06G1735		GH_D09G2342	GH_D11G2703			GH_D07G0792		GH_D05G2661
	GH_D11G2889		GH_D08G2718		GH_D03G0324		GH_D08G1979		GH_D11G1455			GH_D06G1860		GH_D09G2463	GH_D11G2799			GH_D07G0845		GH_D05G2821
	GH_D11G3020		GH_D08G2811		GH_D03G0442		GH_D08G2292		GH_D11G1519			GH_D06G1870		GH_D09G2553	GH_D11G2858			GH_D07G0898		GH_D05G2859
	GH_D11G3021		GH_D08G2817		GH_D03G0444		GH_D08G2321		GH_D11G1520			GH_D06G1931		GH_D09G2581	GH_D11G2972			GH_D07G0983		GH_D05G2891
	GH_D11G3046		GH_D08G2818		GH_D03G0453		GH_D08G2584		GH_D11G1526			GH_D06G1996		GH_D10G0178	GH_D11G2991			GH_D07G0988		GH_D05G2932
	GH_D11G3129		GH_D09G0029		GH_D03G0477		GH_D08G2647		GH_D11G1546			GH_D06G2028		GH_D10G0245	GH_D11G3052			GH_D07G1055		GH_D05G2938
	GH_D11G3268		GH_D09G0121		GH_D03G0489		GH_D08G2785		GH_D11G1582			GH_D06G2043		GH_D10G0314	GH_D11G3068			GH_D07G1177		GH_D05G2948
	GH_D11G3415		GH_D09G0147		GH_D03G0502		GH_D08G2817		GH_D11G1631			GH_D06G2140		GH_D10G0359	GH_D11G3116			GH_D07G1307		GH_D05G3018
	GH_D11G3519		GH_D09G0167		GH_D03G0515		GH_D08G2818		GH_D11G1655			GH_D06G2182		GH_D10G0384	GH_D11G3190			GH_D07G1341		GH_D05G3112
	GH_D11G3578		GH_D09G0176		GH_D03G0562		GH_D09G0068		GH_D11G1682			GH_D06G2360		GH_D10G0549	GH_D11G3241			GH_D07G1416		GH_D05G3173
	GH_D11G3771		GH_D09G0219		GH_D03G0582		GH_D09G0088		GH_D11G1788			GH_D06G2391		GH_D10G0612	GH_D11G3248			GH_D07G1427		GH_D05G3348
	GH_D12G0030		GH_D09G0320		GH_D03G0648		GH_D09G0162		GH_D11G1818			GH_D06G2414		GH_D10G0640	GH_D11G3271			GH_D07G1515		GH_D05G3372
	GH_D12G0065		GH_D09G0443		GH_D03G0649		GH_D09G0167		GH_D11G2015			GH_D07G0010		GH_D10G0675	GH_D11G3296			GH_D07G1595		GH_D05G3402
	GH_D12G0104		GH_D09G0479		GH_D03G0680		GH_D09G0224		GH_D11G2128			GH_D07G0032		GH_D10G0707	GH_D11G3302			GH_D07G1685		GH_D05G3847
	GH_D12G0158		GH_D09G0598		GH_D03G0689		GH_D09G0320		GH_D11G2144			GH_D07G0051		GH_D10G0810	GH_D11G3403			GH_D07G1698		GH_D05G3848
	GH_D12G0246		GH_D09G0768		GH_D03G0757		GH_D09G0479		GH_D11G2228			GH_D07G0073		GH_D10G0908	GH_D11G3501			GH_D07G1817		GH_D05G3862
	GH_D12G0265		GH_D09G0870		GH_D03G0768		GH_D09G0511		GH_D11G2240			GH_D07G0087		GH_D10G0981	GH_D11G3535			GH_D07G1986		GH_D05G3929
	GH_D12G0316		GH_D09G0937		GH_D03G0791		GH_D09G0598		GH_D11G2315			GH_D07G0093		GH_D10G1125	GH_D11G3596			GH_D07G1995		GH_D05G3951
	GH_D12G0372		GH_D09G1018		GH_D03G0831		GH_D09G0614		GH_D11G2354			GH_D07G0194		GH_D10G1163	GH_D11G3615			GH_D07G2087		GH_D05G3992
	GH_D12G0505		GH_D09G1062		GH_D03G0860		GH_D09G0726		GH_D11G2383			GH_D07G0348		GH_D10G1207	GH_D11G3637			GH_D07G2108		GH_D05G4004
	GH_D12G0526		GH_D09G1074		GH_D03G0903		GH_D09G1074		GH_D11G2449			GH_D07G0403		GH_D10G1218	GH_D11G3638			GH_D07G2188		GH_D05G4040
	GH_D12G0628		GH_D09G1096		GH_D03G0905		GH_D09G1096		GH_D11G2642			GH_D07G0406		GH_D10G1236	GH_D11G3649			GH_D07G2193		GH_D05G4057
	GH_D12G0632		GH_D09G1117		GH_D03G0914		GH_D09G1225		GH_D11G2654			GH_D07G0419		GH_D10G1275	GH_D11G3655			GH_D07G2239		GH_D06G0108
	GH_D12G0637		GH_D09G1129		GH_D03G0934		GH_D09G1257		GH_D11G2656			GH_D07G0421		GH_D10G1282	GH_D11G3670			GH_D07G2262		GH_D06G0198
	GH_D12G0640		GH_D09G1182		GH_D03G0992		GH_D09G1259		GH_D11G3021			GH_D07G0616		GH_D10G1325	GH_D11G3714			GH_D07G2294		GH_D06G0244
	GH_D12G0666		GH_D09G1223		GH_D03G1005		GH_D09G1260		GH_D11G3051			GH_D07G0623		GH_D10G1338	GH_D11G3797			GH_D07G2310		GH_D06G0262
	GH_D12G0729		GH_D09G1240		GH_D03G1024		GH_D09G1316		GH_D11G3192			GH_D07G0689		GH_D10G1397	GH_D11G3804			GH_D07G2360		GH_D06G0303
	GH_D12G0771		GH_D09G1260		GH_D03G1057		GH_D09G1334		GH_D11G3268			GH_D07G0731		GH_D10G1574	GH_D12G0052			GH_D07G2440		GH_D06G0366
	GH_D12G0937		GH_D09G1316		GH_D03G1063		GH_D09G1409		GH_D11G3299			GH_D07G0775		GH_D10G1659	GH_D12G0107			GH_D07G2457		GH_D06G0453
	GH_D12G0965		GH_D09G1438		GH_D03G1260		GH_D09G1451		GH_D11G3329			GH_D07G0787		GH_D10G1723	GH_D12G0165			GH_D07G2467		GH_D06G0607
	GH_D12G1187		GH_D09G1446		GH_D03G1285		GH_D09G1480		GH_D11G3415			GH_D07G0792		GH_D10G1771	GH_D12G0202			GH_D07G2511		GH_D06G0648
	GH_D12G1190		GH_D09G1474		GH_D03G1365		GH_D09G1541		GH_D11G3694			GH_D07G0815		GH_D10G1815	GH_D12G0230			GH_D07G2523		GH_D06G0704
	GH_D12G1272		GH_D09G1541		GH_D03G1376		GH_D09G1577		GH_D11G3695			GH_D07G0845		GH_D10G1944	GH_D12G0254			GH_D07G2532		GH_D06G0712
	GH_D12G1284		GH_D09G1616		GH_D03G1478		GH_D09G1616		GH_D11G3698			GH_D07G0851		GH_D10G1950	GH_D12G0295			GH_D07G2563		GH_D06G0779
	GH_D12G1382		GH_D09G1747		GH_D03G1572		GH_D09G1624		GH_D11G3741			GH_D07G0916		GH_D10G2024	GH_D12G0300			GH_D08G0154		GH_D06G0791
	GH_D12G1412		GH_D09G1786		GH_D03G1675		GH_D09G1643		GH_D11G3771			GH_D07G0952		GH_D10G2066	GH_D12G0314			GH_D08G0283		GH_D06G0809
	GH_D12G1443		GH_D09G1797		GH_D03G1749		GH_D09G1718		GH_D12G0027			GH_D07G0988		GH_D10G2069	GH_D12G0550			GH_D08G0287		GH_D06G0819
	GH_D12G1458		GH_D09G1902		GH_D03G1771		GH_D09G1756		GH_D12G0143			GH_D07G1099		GH_D10G2089	GH_D12G0562			GH_D08G0324		GH_D06G0820
	GH_D12G1472		GH_D09G1981		GH_D03G1772		GH_D09G1845		GH_D12G0152			GH_D07G1106		GH_D10G2263	GH_D12G0597			GH_D08G0397		GH_D06G0842
	GH_D12G1487		GH_D09G2041		GH_D03G1827		GH_D09G1852		GH_D12G0158			GH_D07G1113		GH_D10G2280	GH_D12G0842			GH_D08G0444		GH_D06G0890
	GH_D12G1537		GH_D09G2049		GH_D03G1921		GH_D09G1902		GH_D12G0243			GH_D07G1177		GH_D10G2305	GH_D12G0846			GH_D08G0499		GH_D06G1043
	GH_D12G1542		GH_D09G2099		GH_D03G1939		GH_D09G1926		GH_D12G0246			GH_D07G1198		GH_D10G2360	GH_D12G0848			GH_D08G0582		GH_D06G1102
	GH_D12G1559		GH_D09G2118		GH_D03G1961		GH_D09G1968		GH_D12G0265			GH_D07G1302		GH_D10G2423	GH_D12G0969			GH_D08G0684		GH_D06G1116
	GH_D12G1560		GH_D09G2155		GH_D03G1962		GH_D09G1976		GH_D12G0336			GH_D07G1328		GH_D10G2518	GH_D12G1157			GH_D08G0899		GH_D06G1252
	GH_D12G1588		GH_D09G2245		GH_D03G1968		GH_D09G2000		GH_D12G0372			GH_D07G1381		GH_D10G2574	GH_D12G1291			GH_D08G0944		GH_D06G1262
	GH_D12G1621		GH_D09G2246		GH_D04G0008		GH_D09G2036		GH_D12G0417			GH_D07G1416		GH_D10G2737	GH_D12G1292			GH_D08G1001		GH_D06G1443
	GH_D12G1702		GH_D09G2267		GH_D04G0067		GH_D09G2129		GH_D12G0479			GH_D07G1427		GH_D10G2771	GH_D12G1339			GH_D08G1083		GH_D06G1605
	GH_D12G1895		GH_D09G2273		GH_D04G0159		GH_D09G2204		GH_D12G0505			GH_D07G1458		GH_D11G0086	GH_D12G1438			GH_D08G1135		GH_D06G1609
	GH_D12G2039		GH_D09G2342		GH_D04G0175		GH_D09G2214		GH_D12G0590			GH_D07G1520		GH_D11G0093	GH_D12G1575			GH_D08G1149		GH_D06G1613
	GH_D12G2069		GH_D09G2496		GH_D04G0268		GH_D09G2215		GH_D12G0632			GH_D07G1526		GH_D11G0200	GH_D12G1667			GH_D08G1232		GH_D06G1634
	GH_D12G2136		GH_D09G2553		GH_D04G0335		GH_D09G2228		GH_D12G0640			GH_D07G1601		GH_D11G0256	GH_D12G1711			GH_D08G1233		GH_D06G1675
	GH_D12G2209		GH_D09G2594		GH_D04G0423		GH_D09G2342		GH_D12G0729			GH_D07G1663		GH_D11G0424	GH_D12G1712			GH_D08G1351		GH_D06G1703
	GH_D12G2346		GH_D10G0178		GH_D04G0430		GH_D09G2369		GH_D12G0881			GH_D07G1698		GH_D11G0439	GH_D12G1816			GH_D08G1433		GH_D06G1755
	GH_D12G2348		GH_D10G0188		GH_D04G0471		GH_D09G2378		GH_D12G0965			GH_D07G1986		GH_D11G0452	GH_D12G1836			GH_D08G1469		GH_D06G1758
	GH_D12G2381		GH_D10G0291		GH_D04G0546		GH_D09G2423		GH_D12G0995			GH_D07G2006		GH_D11G0492	GH_D12G1866			GH_D08G1486		GH_D06G1762
	GH_D12G2399		GH_D10G0359		GH_D04G0549		GH_D09G2495		GH_D12G1150			GH_D07G2011		GH_D11G0529	GH_D12G1912			GH_D08G1511		GH_D06G1860
	GH_D12G2401		GH_D10G0549		GH_D04G0580		GH_D10G0075		GH_D12G1190			GH_D07G2073		GH_D11G0652	GH_D12G1970			GH_D08G1598		GH_D06G2013
	GH_D12G2417		GH_D10G0612		GH_D04G0675		GH_D10G0166		GH_D12G1387			GH_D07G2108		GH_D11G0785	GH_D12G2054			GH_D08G1755		GH_D06G2028
	GH_D12G2449		GH_D10G0637		GH_D04G0822		GH_D10G0168		GH_D12G1412			GH_D07G2175		GH_D11G0809	GH_D12G2059			GH_D08G1767		GH_D06G2049
	GH_D12G2478		GH_D10G0640		GH_D04G0832		GH_D10G0178		GH_D12G1443			GH_D07G2443		GH_D11G0858	GH_D12G2088			GH_D08G1786		GH_D06G2051
	GH_D12G2500		GH_D10G0651		GH_D04G0875		GH_D10G0309		GH_D12G1458			GH_D07G2524		GH_D11G0884	GH_D12G2342			GH_D08G1868		GH_D06G2053
	GH_D12G2504		GH_D10G0658		GH_D04G0878		GH_D10G0354		GH_D12G1461			GH_D07G2532		GH_D11G0933	GH_D12G2427			GH_D08G1919		GH_D06G2057
	GH_D12G2523		GH_D10G0675		GH_D04G0937		GH_D10G0408		GH_D12G1466			GH_D07G2570		GH_D11G0960	GH_D12G2475			GH_D08G1932		GH_D06G2059
	GH_D12G2555		GH_D10G0707		GH_D04G0976		GH_D10G0420		GH_D12G1472			GH_D08G0026		GH_D11G0978	GH_D12G2476			GH_D08G1974		GH_D06G2070
	GH_D12G2559		GH_D10G0810		GH_D04G1030		GH_D10G0554		GH_D12G1588			GH_D08G0044		GH_D11G0980	GH_D12G2683			GH_D08G1976		GH_D06G2111
	GH_D12G2614		GH_D10G0873		GH_D04G1147		GH_D10G0738		GH_D12G1719			GH_D08G0066		GH_D11G0989	GH_D12G2684			GH_D08G1979		GH_D06G2141
	GH_D12G2716		GH_D10G0929		GH_D04G1192		GH_D10G0994		GH_D12G1823			GH_D08G0087		GH_D11G1089	GH_D12G2687			GH_D08G2247		GH_D06G2192
	GH_D12G2781		GH_D10G0981		GH_D04G1193		GH_D10G1125		GH_D12G1870			GH_D08G0194		GH_D11G1147	GH_D12G2726			GH_D08G2289		GH_D06G2203
	GH_D12G2807		GH_D10G0994		GH_D04G1304		GH_D10G1208		GH_D12G1877			GH_D08G0266		GH_D11G1152	GH_D12G2774			GH_D08G2292		GH_D06G2283
	GH_D12G2833		GH_D10G1014		GH_D04G1325		GH_D10G1225		GH_D12G2006			GH_D08G0285		GH_D11G1342	GH_D12G2839			GH_D08G2422		GH_D06G2345
	GH_D12G2869		GH_D10G1125		GH_D04G1350		GH_D10G1282		GH_D12G2058			GH_D08G0397		GH_D11G1487	GH_D12G2880			GH_D08G2444		GH_D07G0010
	GH_D12G2916		GH_D10G1207		GH_D04G1443		GH_D10G1294		GH_D12G2136			GH_D08G0405		GH_D11G1492	GH_D13G0009			GH_D08G2459		GH_D07G0048
	GH_D13G0012		GH_D10G1208		GH_D04G1454		GH_D10G1295		GH_D12G2203			GH_D08G0444		GH_D11G1520	GH_D13G0026			GH_D08G2584		GH_D07G0051
	GH_D13G0081		GH_D10G1218		GH_D04G1465		GH_D10G1403		GH_D12G2230			GH_D08G0597		GH_D11G1526	GH_D13G0127			GH_D08G2615		GH_D07G0105
	GH_D13G0108		GH_D10G1225		GH_D04G1468		GH_D10G1489		GH_D12G2317			GH_D08G0689		GH_D11G1582	GH_D13G0189			GH_D08G2647		GH_D07G0187
	GH_D13G0193		GH_D10G1236		GH_D04G1479		GH_D10G1564		GH_D12G2403			GH_D08G0973		GH_D11G1631	GH_D13G0223			GH_D08G2818		GH_D07G0339
	GH_D13G0219		GH_D10G1257		GH_D04G1491		GH_D10G1625		GH_D12G2412			GH_D08G0983		GH_D11G1654	GH_D13G0239			GH_D09G0068		GH_D07G0358
	GH_D13G0268		GH_D10G1282		GH_D04G1564		GH_D10G1659		GH_D12G2554			GH_D08G1135		GH_D11G1682	GH_D13G0330			GH_D09G0162		GH_D07G0374
	GH_D13G0395		GH_D10G1325		GH_D04G1719		GH_D10G1771		GH_D12G2555			GH_D08G1184		GH_D11G1727	GH_D13G0342			GH_D09G0195		GH_D07G0375
	GH_D13G0402		GH_D10G1338		GH_D04G1784		GH_D10G1961		GH_D12G2564			GH_D08G1486		GH_D11G1788	GH_D13G0492			GH_D09G0320		GH_D07G0419
	GH_D13G0417		GH_D10G1390		GH_D04G1789		GH_D10G2066		GH_D12G2764			GH_D08G1598		GH_D11G1822	GH_D13G0551			GH_D09G0802		GH_D07G0565
	GH_D13G0424		GH_D10G1574		GH_D04G1873		GH_D10G2280		GH_D12G2771			GH_D08G1710		GH_D11G1828	GH_D13G0557			GH_D09G0870		GH_D07G0764
	GH_D13G0533		GH_D10G1713		GH_D04G1891		GH_D10G2305		GH_D13G0012			GH_D08G1731		GH_D11G1859	GH_D13G0604			GH_D09G1062		GH_D07G0792
	GH_D13G0811		GH_D10G1771		GH_D04G1941		GH_D10G2389		GH_D13G0024			GH_D08G1760		GH_D11G1864	GH_D13G0632			GH_D09G1074		GH_D07G0843
	GH_D13G1128		GH_D10G1773		GH_D04G1963		GH_D10G2423		GH_D13G0128			GH_D08G1767		GH_D11G1881	GH_D13G0641			GH_D09G1096		GH_D07G0845
	GH_D13G1338		GH_D10G1944		GH_D04G1997		GH_D10G2454		GH_D13G0217			GH_D08G1805		GH_D11G2015	GH_D13G0693			GH_D09G1223		GH_D07G0851
	GH_D13G1508		GH_D10G1950		GH_D04G2045		GH_D10G2518		GH_D13G0219			GH_D08G1834		GH_D11G2128	GH_D13G0756			GH_D09G1225		GH_D07G0859
	GH_D13G1517		GH_D10G2024		GH_D04G2122		GH_D10G2555		GH_D13G0265			GH_D08G1879		GH_D11G2241	GH_D13G0775			GH_D09G1257		GH_D07G0988
	GH_D13G1542		GH_D10G2066		GH_D04G2123		GH_D10G2562		GH_D13G0268			GH_D08G1910		GH_D11G2315	GH_D13G0779			GH_D09G1259		GH_D07G1157
	GH_D13G1701		GH_D10G2069		GH_D04G2128		GH_D10G2574		GH_D13G0273			GH_D08G1945		GH_D11G2347	GH_D13G0830			GH_D09G1260		GH_D07G1191
	GH_D13G1711		GH_D10G2280		GH_D05G0019		GH_D10G2686		GH_D13G0283			GH_D08G1979		GH_D11G2383	GH_D13G1030			GH_D09G1316		GH_D07G1196
	GH_D13G1765		GH_D10G2360		GH_D05G0035		GH_D10G2687		GH_D13G0289			GH_D08G1982		GH_D11G2425	GH_D13G1054			GH_D09G1317		GH_D07G1381
	GH_D13G1893		GH_D10G2423		GH_D05G0061		GH_D10G2688		GH_D13G0329			GH_D08G2039		GH_D11G2483	GH_D13G1162			GH_D09G1334		GH_D07G1399
	GH_D13G2049		GH_D10G2466		GH_D05G0070		GH_D10G2734		GH_D13G0353			GH_D08G2099		GH_D11G2490	GH_D13G1323			GH_D09G1474		GH_D07G1416
	GH_D13G2091		GH_D10G2470		GH_D05G0145		GH_D10G2740		GH_D13G0424			GH_D08G2136		GH_D11G2556	GH_D13G1398			GH_D09G1480		GH_D07G1646
	GH_D13G2127		GH_D10G2528		GH_D05G0169		GH_D10G2756		GH_D13G0444			GH_D08G2219		GH_D11G2654	GH_D13G1416			GH_D09G1541		GH_D07G1650
	GH_D13G2177		GH_D10G2566		GH_D05G0230		GH_D10G2818		GH_D13G0655			GH_D08G2257		GH_D11G2656	GH_D13G1509			GH_D09G1616		GH_D07G1685
	GH_D13G2225		GH_D10G2574		GH_D05G0361		GH_D11G0062		GH_D13G0694			GH_D08G2289		GH_D11G2697	GH_D13G1537			GH_D09G1643		GH_D07G1694
	GH_D13G2267		GH_D10G2737		GH_D05G0461		GH_D11G0093		GH_D13G0995			GH_D08G2452		GH_D11G2757	GH_D13G1614			GH_D09G1712		GH_D07G1985
	GH_D13G2406		GH_D10G2771		GH_D05G0579		GH_D11G0180		GH_D13G1054			GH_D08G2459		GH_D11G2896	GH_D13G1643			GH_D09G1718		GH_D07G1986
	GH_D13G2418		GH_D10G2818		GH_D05G0681		GH_D11G0247		GH_D13G1338			GH_D08G2460		GH_D11G2970	GH_D13G1664			GH_D09G1756		GH_D07G1995
	GH_D13G2425		GH_D11G0093		GH_D05G0903		GH_D11G0249		GH_D13G1351			GH_D08G2576		GH_D11G3046	GH_D13G1724			GH_D09G1761		GH_D07G2103
	GH_D13G2439		GH_D11G0172		GH_D05G0925		GH_D11G0254		GH_D13G1442			GH_D08G2598		GH_D11G3311	GH_D13G1726			GH_D09G1845		GH_D07G2124
	GH_D13G2550		GH_D11G0200		GH_D05G0964		GH_D11G0324		GH_D13G1472			GH_D08G2832		GH_D11G3538	GH_D13G1988			GH_D09G1968		GH_D07G2157
	GH_D13G2617		GH_D11G0234		GH_D05G1031		GH_D11G0571		GH_D13G1649			GH_D09G0073		GH_D11G3578	GH_D13G1993			GH_D09G1976		GH_D07G2187
	GH_D13G2627		GH_D11G0240		GH_D05G1041		GH_D11G0608		GH_D13G1701			GH_D09G0147		GH_D11G3584	GH_D13G2054			GH_D09G2000		GH_D07G2198
	GH_D13G2628		GH_D11G0256		GH_D05G1063		GH_D11G0652		GH_D13G1761			GH_D09G0176		GH_D11G3694	GH_D13G2179			GH_D09G2036		GH_D07G2262
	GH_scaffold19847_objG0001		GH_D11G0392		GH_D05G1205		GH_D11G0751		GH_D13G1765			GH_D09G0193		GH_D11G3695	GH_D13G2211			GH_D09G2049		GH_D07G2412
	GH_scaffold31414_objG0001		GH_D11G0425		GH_D05G1346		GH_D11G0752		GH_D13G1845			GH_D09G0195		GH_D11G3698	GH_D13G2255			GH_D09G2129		GH_D07G2555
	GH_scaffold48242_objG0001		GH_D11G0452		GH_D05G1347		GH_D11G0770		GH_D13G1884			GH_D09G0219		GH_D11G3716	GH_D13G2257			GH_D09G2204		GH_D07G2562
	GH_scaffold548_objG0001		GH_D11G0492		GH_D05G1373		GH_D11G0836		GH_D13G1893			GH_D09G0509		GH_D11G3771	GH_D13G2274			GH_D09G2214		GH_D08G0248
			GH_D11G0529		GH_D05G1374		GH_D11G0840		GH_D13G1925			GH_D09G0520		GH_D12G0030	GH_D13G2335			GH_D09G2215		GH_D08G0266
			GH_D11G0650		GH_D05G1382		GH_D11G0943		GH_D13G1998			GH_D09G0541		GH_D12G0127	GH_D13G2370			GH_D09G2216		GH_D08G0283
			GH_D11G0652		GH_D05G1510		GH_D11G1035		GH_D13G2091			GH_D09G0584		GH_D12G0246	GH_D13G2388			GH_D09G2228		GH_D08G0284
			GH_D11G0765		GH_D05G1590		GH_D11G1075		GH_D13G2202			GH_D09G0792		GH_D12G0265	GH_D13G2525			GH_D09G2283		GH_D08G0285
			GH_D11G0785		GH_D05G1613		GH_D11G1084		GH_D13G2225			GH_D09G0793		GH_D12G0307	GH_D13G2565			GH_D09G2342		GH_D08G0414
			GH_D11G0809		GH_D05G1615		GH_D11G1089		GH_D13G2239			GH_D09G0851		GH_D12G0372	GH_scaffold1185_objG0001			GH_D09G2423		GH_D08G0415
			GH_D11G0822		GH_D05G1649		GH_D11G1136		GH_D13G2277			GH_D09G1028		GH_D12G0505	GH_scaffold15293_objG0001			GH_D09G2481		GH_D08G0484
			GH_D11G0884		GH_D05G1667		GH_D11G1147		GH_D13G2550			GH_D09G1096		GH_D12G0526	GH_scaffold22930_objG0001			GH_D09G2639		GH_D08G0556
			GH_D11G0933		GH_D05G1834		GH_D11G1152		GH_D13G2627			GH_D09G1122		GH_D12G0632	GH_scaffold38643_objG0001			GH_D10G0075		GH_D08G0668
			GH_D11G0960		GH_D05G1835		GH_D11G1181		GH_scaffold4610_objG0001			GH_D09G1129		GH_D12G0637	GH_scaffold4622_objG0001			GH_D10G0166		GH_D08G0689
			GH_D11G0978		GH_D05G1852		GH_D11G1193		GH_scaffold48242_objG0001			GH_D09G1133		GH_D12G0640	GH_scaffold7085_objG0001			GH_D10G0178		GH_D08G0745
			GH_D11G0980		GH_D05G1908		GH_D11G1295					GH_D09G1239		GH_D12G0693				GH_D10G0354		GH_D08G0865
			GH_D11G0989		GH_D05G2030		GH_D11G1329					GH_D09G1260		GH_D12G0729				GH_D10G0420		GH_D08G0959
			GH_D11G1086		GH_D05G2037		GH_D11G1332					GH_D09G1395		GH_D12G0937				GH_D10G0594		GH_D08G1001
			GH_D11G1089		GH_D05G2075		GH_D11G1335					GH_D09G1465		GH_D12G0965				GH_D10G0669		GH_D08G1015
			GH_D11G1215		GH_D05G2098		GH_D11G1455					GH_D09G1480		GH_D12G1055				GH_D10G0994		GH_D08G1135
			GH_D11G1262		GH_D05G2147		GH_D11G1492					GH_D09G1548		GH_D12G1190				GH_D10G1208		GH_D08G1200
			GH_D11G1300		GH_D05G2161		GH_D11G1557					GH_D09G1606		GH_D12G1195				GH_D10G1225		GH_D08G1216
			GH_D11G1309		GH_D05G2162		GH_D11G1558					GH_D09G1608		GH_D12G1289				GH_D10G1276		GH_D08G1262
			GH_D11G1329		GH_D05G2276		GH_D11G1560					GH_D09G1643		GH_D12G1358				GH_D10G1282		GH_D08G1351
			GH_D11G1341		GH_D05G2301		GH_D11G1594					GH_D09G1689		GH_D12G1382				GH_D10G1294		GH_D08G1435
			GH_D11G1342		GH_D05G2350		GH_D11G1736					GH_D09G1712		GH_D12G1412				GH_D10G1295		GH_D08G1511
			GH_D11G1448		GH_D05G2404		GH_D11G1864					GH_D09G1747		GH_D12G1443				GH_D10G1325		GH_D08G1598
			GH_D11G1487		GH_D05G2423		GH_D11G1896					GH_D09G1748		GH_D12G1458				GH_D10G1355		GH_D08G1711
			GH_D11G1492		GH_D05G2573		GH_D11G2128					GH_D09G1751		GH_D12G1461				GH_D10G1390		GH_D08G1767
			GH_D11G1520		GH_D05G2604		GH_D11G2148					GH_D09G1795		GH_D12G1464				GH_D10G1489		GH_D08G1805
			GH_D11G1526		GH_D05G2651		GH_D11G2209					GH_D09G1833		GH_D12G1472				GH_D10G1564		GH_D08G1877
			GH_D11G1582		GH_D05G2657		GH_D11G2243					GH_D09G1938		GH_D12G1559				GH_D10G1625		GH_D08G1879
			GH_D11G1631		GH_D05G2661		GH_D11G2315					GH_D09G1981		GH_D12G1560				GH_D10G1659		GH_D08G1910
			GH_D11G1682		GH_D05G2677		GH_D11G2347					GH_D09G2041		GH_D12G1588				GH_D10G1713		GH_D08G1919
			GH_D11G1700		GH_D05G2678		GH_D11G2490					GH_D09G2122		GH_D12G1593				GH_D10G1771		GH_D08G1930
			GH_D11G1788		GH_D05G2862		GH_D11G2504					GH_D09G2129		GH_D12G1702				GH_D10G1788		GH_D08G2024
			GH_D11G1813		GH_D05G2877		GH_D11G2522					GH_D09G2155		GH_D12G1720				GH_D10G1887		GH_D08G2031
			GH_D11G1822		GH_D05G2914		GH_D11G2654					GH_D09G2228		GH_D12G1877				GH_D10G2037		GH_D08G2219
			GH_D11G1859		GH_D05G2939		GH_D11G2656					GH_D09G2283		GH_D12G2039				GH_D10G2066		GH_D08G2257
			GH_D11G1864		GH_D05G2946		GH_D11G2889					GH_D09G2342		GH_D12G2126				GH_D10G2076		GH_D08G2292
			GH_D11G1875		GH_D05G3037		GH_D11G3251					GH_D09G2384		GH_D12G2141				GH_D10G2280		GH_D08G2346
			GH_D11G1881		GH_D05G3038		GH_D11G3356					GH_D09G2387		GH_D12G2209				GH_D10G2305		GH_D08G2350
			GH_D11G2015		GH_D05G3056		GH_D11G3515					GH_D09G2475		GH_D12G2348				GH_D10G2342		GH_D08G2368
			GH_D11G2128		GH_D05G3101		GH_D11G3608					GH_D09G2504		GH_D12G2352				GH_D10G2349		GH_D08G2382
			GH_D11G2166		GH_D05G3112		GH_D11G3741					GH_D10G0075		GH_D12G2399				GH_D10G2389		GH_D08G2452
			GH_D11G2173		GH_D05G3276		GH_D11G3753					GH_D10G0111		GH_D12G2400				GH_D10G2423		GH_D08G2459
			GH_D11G2315		GH_D05G3280		GH_D11G3756					GH_D10G0113		GH_D12G2401				GH_D10G2454		GH_D08G2460
			GH_D11G2347		GH_D05G3458		GH_D11G3765					GH_D10G0178		GH_D12G2504				GH_D10G2555		GH_D08G2534
			GH_D11G2383		GH_D05G3459		GH_D12G0060					GH_D10G0291		GH_D12G2532				GH_D10G2562		GH_D08G2611
			GH_D11G2483		GH_D05G3460		GH_D12G0132					GH_D10G0408		GH_D12G2555				GH_D10G2574		GH_D08G2682
			GH_D11G2490		GH_D05G3594		GH_D12G0146					GH_D10G0449		GH_D12G2781				GH_D10G2686		GH_D08G2739
			GH_D11G2556		GH_D05G3761		GH_D12G0217					GH_D10G0457		GH_D12G2889				GH_D10G2687		GH_D08G2785
			GH_D11G2654		GH_D05G3862		GH_D12G0358					GH_D10G0548		GH_D12G2923				GH_D10G2688		GH_D08G2793
			GH_D11G2656		GH_D05G3873		GH_D12G0372					GH_D10G0581		GH_D13G0012				GH_D10G2756		GH_D08G2817
			GH_D11G2724		GH_D05G3923		GH_D12G0493					GH_D10G0594		GH_D13G0081				GH_D10G2786		GH_D08G2818
			GH_D11G2889		GH_D05G3929		GH_D12G0589					GH_D10G0658		GH_D13G0128				GH_D10G2818		GH_D08G2841
			GH_D11G2970		GH_D05G3936		GH_D12G0600					GH_D10G0895		GH_D13G0152				GH_D11G0062		GH_D09G0073
			GH_D11G3020		GH_D05G3976		GH_D12G0629					GH_D10G1014		GH_D13G0159				GH_D11G0093		GH_D09G0090
			GH_D11G3021		GH_D05G3979		GH_D12G0647					GH_D10G1215		GH_D13G0193				GH_D11G0180		GH_D09G0147
			GH_D11G3129		GH_D05G3992		GH_D12G0648					GH_D10G1218		GH_D13G0265				GH_D11G0247		GH_D09G0167
			GH_D11G3487		GH_D05G4035		GH_D12G1024					GH_D10G1397		GH_D13G0289				GH_D11G0249		GH_D09G0176
			GH_D11G3519		GH_D05G4040		GH_D12G1108					GH_D10G1568		GH_D13G0317				GH_D11G0254		GH_D09G0219
			GH_D11G3584		GH_D05G4103		GH_D12G1116					GH_D10G1574		GH_D13G0329				GH_D11G0324		GH_D09G0323
			GH_D11G3588		GH_D06G0066		GH_D12G1131					GH_D10G1742		GH_D13G0395				GH_D11G0455		GH_D09G0584
			GH_D11G3694		GH_D06G0196		GH_D12G1132					GH_D10G1771		GH_D13G0533				GH_D11G0608		GH_D09G0598
			GH_D11G3695		GH_D06G0216		GH_D12G1201					GH_D10G1981		GH_D13G0958				GH_D11G0652		GH_D09G0610
			GH_D11G3698		GH_D06G0262		GH_D12G1289					GH_D10G2246		GH_D13G0999				GH_D11G0747		GH_D09G0784
			GH_D11G3754		GH_D06G0307		GH_D12G1296					GH_D10G2280		GH_D13G1341				GH_D11G0751		GH_D09G0792
			GH_D11G3756		GH_D06G0342		GH_D12G1358					GH_D10G2360		GH_D13G1524				GH_D11G0770		GH_D09G0793
			GH_D11G3771		GH_D06G0373		GH_D12G1359					GH_D10G2454		GH_D13G1542				GH_D11G0836		GH_D09G0841
			GH_D12G0029		GH_D06G0375		GH_D12G1412					GH_D10G2591		GH_D13G1667				GH_D11G0933		GH_D09G0842
			GH_D12G0104		GH_D06G0376		GH_D12G1464					GH_D10G2660		GH_D13G1701				GH_D11G0978		GH_D09G0874
			GH_D12G0127		GH_D06G0648		GH_D12G1472					GH_D10G2729		GH_D13G1739				GH_D11G1025		GH_D09G0937
			GH_D12G0143		GH_D06G0680		GH_D12G1594					GH_D10G2771		GH_D13G1877				GH_D11G1035		GH_D09G1003
			GH_D12G0158		GH_D06G0708		GH_D12G1720					GH_D10G2776		GH_D13G1893				GH_D11G1063		GH_D09G1018
			GH_D12G0246		GH_D06G0740		GH_D12G1834					GH_D10G2818		GH_D13G2043				GH_D11G1066		GH_D09G1028
			GH_D12G0493		GH_D06G0791		GH_D12G1886					GH_D11G0093		GH_D13G2046				GH_D11G1075		GH_D09G1061
			GH_D12G0526		GH_D06G0801		GH_D12G1965					GH_D11G0140		GH_D13G2049				GH_D11G1084		GH_D09G1062
			GH_D12G0574		GH_D06G0805		GH_D12G1968					GH_D11G0452		GH_D13G2091				GH_D11G1089		GH_D09G1074
			GH_D12G0628		GH_D06G0809		GH_D12G2050					GH_D11G0473		GH_D13G2239				GH_D11G1136		GH_D09G1096
			GH_D12G0632		GH_D06G0819		GH_D12G2098					GH_D11G0488		GH_D13G2418				GH_D11G1152		GH_D09G1129
			GH_D12G0637		GH_D06G0820		GH_D12G2126					GH_D11G0571		GH_D13G2467				GH_D11G1181		GH_D09G1133
			GH_D12G0640		GH_D06G1061		GH_D12G2208					GH_D11G0766		GH_scaffold3056_objG0001				GH_D11G1199		GH_D09G1150
			GH_D12G0647		GH_D06G1252		GH_D12G2239					GH_D11G0809		GH_scaffold315_objG0001				GH_D11G1232		GH_D09G1223
			GH_D12G0729		GH_D06G1262		GH_D12G2348					GH_D11G0822		GH_scaffold40267_objG0001				GH_D11G1295		GH_D09G1239
			GH_D12G0771		GH_D06G1402		GH_D12G2352					GH_D11G0860		GH_scaffold548_objG0001				GH_D11G1329		GH_D09G1240
			GH_D12G0937		GH_D06G1426		GH_D12G2400					GH_D11G0933						GH_D11G1332		GH_D09G1317
			GH_D12G0965		GH_D06G1611		GH_D12G2431					GH_D11G0943						GH_D11G1426		GH_D09G1395
			GH_D12G0995		GH_D06G1613		GH_D12G2633					GH_D11G0989						GH_D11G1440		GH_D09G1451
			GH_D12G1138		GH_D06G1616		GH_D12G2644					GH_D11G0999						GH_D11G1455		GH_D09G1466
			GH_D12G1190		GH_D06G1639		GH_D12G2682					GH_D11G1063						GH_D11G1492		GH_D09G1518
			GH_D12G1335		GH_D06G1663		GH_D12G2706					GH_D11G1066						GH_D11G1557		GH_D09G1521
			GH_D12G1358		GH_D06G1703		GH_D12G2737					GH_D11G1123						GH_D11G1560		GH_D09G1541
			GH_D12G1382		GH_D06G1740		GH_D12G2833					GH_D11G1147						GH_D11G1582		GH_D09G1625
			GH_D12G1412		GH_D06G1762		GH_D12G2835					GH_D11G1199						GH_D11G1594		GH_D09G1725
			GH_D12G1443		GH_D06G1964		GH_D12G2875					GH_D11G1237						GH_D11G1631		GH_D09G1747
			GH_D12G1458		GH_D06G2007		GH_D12G2915					GH_D11G1262						GH_D11G1655		GH_D09G1748
			GH_D12G1461		GH_D06G2043		GH_D12G2955					GH_D11G1386						GH_D11G1736		GH_D09G1786
			GH_D12G1462		GH_D06G2044		GH_D12G2967					GH_D11G1455						GH_D11G1847		GH_D09G1789
			GH_D12G1464		GH_D06G2051		GH_D13G0012					GH_D11G1526						GH_D11G1864		GH_D09G1870
			GH_D12G1472		GH_D06G2070		GH_D13G0087					GH_D11G1631						GH_D11G1896		GH_D09G1871
			GH_D12G1559		GH_D06G2192		GH_D13G0098					GH_D11G1637						GH_D11G1903		GH_D09G1934
			GH_D12G1560		GH_D06G2194		GH_D13G0128					GH_D11G1655						GH_D11G2128		GH_D09G1981
			GH_D12G1588		GH_D06G2203		GH_D13G0196					GH_D11G1664						GH_D11G2243		GH_D09G2000
			GH_D12G1593		GH_D06G2239		GH_D13G0265					GH_D11G1665						GH_D11G2315		GH_D09G2041
			GH_D12G1702		GH_D06G2326		GH_D13G0273					GH_D11G1682						GH_D11G2347		GH_D09G2049
			GH_D12G1720		GH_D06G2437		GH_D13G0289					GH_D11G1697						GH_D11G2422		GH_D09G2064
			GH_D12G1874		GH_D06G2438		GH_D13G0395					GH_D11G1847						GH_D11G2490		GH_D09G2118
			GH_D12G1877		GH_D07G0010		GH_D13G0406					GH_D11G1913						GH_D11G2522		GH_D09G2214
			GH_D12G1920		GH_D07G0121		GH_D13G0427					GH_D11G2033						GH_D11G2654		GH_D09G2226
			GH_D12G1937		GH_D07G0177		GH_D13G0467					GH_D11G2089						GH_D11G2656		GH_D09G2273
			GH_D12G2039		GH_D07G0231		GH_D13G0558					GH_D11G2096						GH_D11G2757		GH_D09G2278
			GH_D12G2058		GH_D07G0278		GH_D13G0648					GH_D11G2142						GH_D11G2889		GH_D09G2463
			GH_D12G2126		GH_D07G0280		GH_D13G0659					GH_D11G2202						GH_D11G3311		GH_D09G2504
			GH_D12G2136		GH_D07G0318		GH_D13G0680					GH_D11G2257						GH_D11G3428		GH_D09G2538
			GH_D12G2202		GH_D07G0419		GH_D13G1293					GH_D11G2347						GH_D11G3515		GH_D10G0075
			GH_D12G2209		GH_D07G0481		GH_D13G1338					GH_D11G2425						GH_D11G3608		GH_D10G0219
			GH_D12G2348		GH_D07G0565		GH_D13G1442					GH_D11G2522						GH_D11G3753		GH_D10G0234
			GH_D12G2381		GH_D07G0572		GH_D13G1566					GH_D11G2654						GH_D11G3756		GH_D10G0291
			GH_D12G2399		GH_D07G0652		GH_D13G1660					GH_D11G2656						GH_D11G3765		GH_D10G0314
			GH_D12G2400		GH_D07G0680		GH_D13G1680					GH_D11G2724						GH_D12G0027		GH_D10G0343
			GH_D12G2415		GH_D07G0689		GH_D13G1812					GH_D11G2757						GH_D12G0060		GH_D10G0359
			GH_D12G2417		GH_D07G0737		GH_D13G1817					GH_D11G2830						GH_D12G0132		GH_D10G0435
			GH_D12G2449		GH_D07G0820		GH_D13G1853					GH_D11G2865						GH_D12G0146		GH_D10G0490
			GH_D12G2478		GH_D07G0843		GH_D13G1877					GH_D11G2889						GH_D12G0217		GH_D10G0585
			GH_D12G2500		GH_D07G0845		GH_D13G1944					GH_D11G2890						GH_D12G0246		GH_D10G0594
			GH_D12G2504		GH_D07G0851		GH_D13G2019					GH_D11G2958						GH_D12G0316		GH_D10G0612
			GH_D12G2555		GH_D07G0865		GH_D13G2046					GH_D11G2970						GH_D12G0317		GH_D10G0640
			GH_D12G2564		GH_D07G0880		GH_D13G2049					GH_D11G2983						GH_D12G0372		GH_D10G0707
			GH_D12G2720		GH_D07G1004		GH_D13G2056					GH_D11G3020						GH_D12G0493		GH_D10G0809
			GH_D12G2807		GH_D07G1005		GH_D13G2091					GH_D11G3129						GH_D12G0600		GH_D10G0929
			GH_D12G2833		GH_D07G1068		GH_D13G2107					GH_D11G3180						GH_D12G0629		GH_D10G1014
			GH_D12G2967		GH_D07G1097		GH_D13G2153					GH_D11G3311						GH_D12G0647		GH_D10G1125
			GH_D13G0012		GH_D07G1177		GH_D13G2192					GH_D11G3341						GH_D12G0648		GH_D10G1207
			GH_D13G0128		GH_D07G1299		GH_D13G2239					GH_D11G3393						GH_D12G0693		GH_D10G1208
			GH_D13G0159		GH_D07G1318		GH_D13G2467					GH_D11G3428						GH_D12G0965		GH_D10G1236
			GH_D13G0193		GH_D07G1337		GH_D13G2468					GH_D11G3643						GH_D12G1024		GH_D10G1257
			GH_D13G0219		GH_D07G1357		GH_D13G2513					GH_D11G3698						GH_D12G1116		GH_D10G1284
			GH_D13G0265		GH_D07G1375		GH_scaffold3935_objG0001					GH_D11G3741						GH_D12G1132		GH_D10G1338
			GH_D13G0268		GH_D07G1416		GH_scaffold40267_objG0001					GH_D11G3753						GH_D12G1190		GH_D10G1574
			GH_D13G0289		GH_D07G1478		GH_scaffold4874_objG0001					GH_D11G3756						GH_D12G1201		GH_D10G1702
			GH_D13G0395		GH_D07G1506		GH_scaffold548_objG0001					GH_D12G0132						GH_D12G1289		GH_D10G1713
			GH_D13G0402		GH_D07G1507		GH_scaffold7397_objG0001					GH_D12G0209						GH_D12G1358		GH_D10G1742
			GH_D13G0443		GH_D07G1515							GH_D12G0265						GH_D12G1359		GH_D10G1876
			GH_D13G0462		GH_D07G1557							GH_D12G0307						GH_D12G1412		GH_D10G1898
			GH_D13G0840		GH_D07G1622							GH_D12G0316						GH_D12G1464		GH_D10G2024
			GH_D13G0873		GH_D07G1629							GH_D12G0317						GH_D12G1472		GH_D10G2103
			GH_D13G1128		GH_D07G1685							GH_D12G0372						GH_D12G1702		GH_D10G2138
			GH_D13G1338		GH_D07G1698							GH_D12G0582						GH_D12G1720		GH_D10G2246
			GH_D13G1517		GH_D07G1924							GH_D12G0609						GH_D12G1863		GH_D10G2263
			GH_D13G1524		GH_D07G1985							GH_D12G0616						GH_D12G1968		GH_D10G2280
			GH_D13G1542		GH_D07G1986							GH_D12G0632						GH_D12G2039		GH_D10G2731
			GH_D13G1549		GH_D07G1995							GH_D12G0716						GH_D12G2126		GH_D10G2818
			GH_D13G1701		GH_D07G1997							GH_D12G0937						GH_D12G2136		GH_D11G0062
			GH_D13G1765		GH_D07G2009							GH_D12G0965						GH_D12G2208		GH_D11G0093
			GH_D13G1893		GH_D07G2011							GH_D12G1179						GH_D12G2244		GH_D11G0142
			GH_D13G1918		GH_D07G2017							GH_D12G1296						GH_D12G2348		GH_D11G0190
			GH_D13G2049		GH_D07G2021							GH_D12G1315						GH_D12G2352		GH_D11G0200
			GH_D13G2091		GH_D07G2033							GH_D12G1397						GH_D12G2400		GH_D11G0256
			GH_D13G2127		GH_D07G2074							GH_D12G1408						GH_D12G2431		GH_D11G0433
			GH_D13G2155		GH_D07G2103							GH_D12G1472						GH_D12G2449		GH_D11G0439
			GH_D13G2177		GH_D07G2108							GH_D12G1537						GH_D12G2518		GH_D11G0441
			GH_D13G2225		GH_D07G2144							GH_D12G1559						GH_D12G2564		GH_D11G0442
			GH_D13G2239		GH_D07G2156							GH_D12G1560						GH_D12G2633		GH_D11G0498
			GH_D13G2418		GH_D07G2193							GH_D12G1575						GH_D12G2644		GH_D11G0529
			GH_D13G2429		GH_D07G2250							GH_D12G1588						GH_D12G2682		GH_D11G0569
			GH_D13G2627		GH_D07G2262							GH_D12G1621						GH_D12G2706		GH_D11G0650
			GH_D13G2628		GH_D07G2399							GH_D12G1641						GH_D12G2737		GH_D11G0652
			GH_scaffold19847_objG0001		GH_D07G2524							GH_D12G1645						GH_D12G2833		GH_D11G0740
			GH_scaffold548_objG0001		GH_D07G2532							GH_D12G1866						GH_D12G2835		GH_D11G0765
					GH_D08G0087							GH_D12G1894						GH_D12G2843		GH_D11G0809
					GH_D08G0110							GH_D12G1895						GH_D12G2875		GH_D11G0821
					GH_D08G0194							GH_D12G2039						GH_D12G2915		GH_D11G0839
					GH_D08G0284							GH_D12G2209						GH_D12G2955		GH_D11G0858
					GH_D08G0285							GH_D12G2315						GH_D13G0012		GH_D11G0933
					GH_D08G0287							GH_D12G2333						GH_D13G0098		GH_D11G0960
					GH_D08G0416							GH_D12G2348						GH_D13G0128		GH_D11G0976
					GH_D08G0528							GH_D12G2460						GH_D13G0177		GH_D11G0989
					GH_D08G0668							GH_D12G2478						GH_D13G0196		GH_D11G1123
					GH_D08G0706							GH_D12G2523						GH_D13G0265		GH_D11G1147
					GH_D08G0899							GH_D12G2564						GH_D13G0394		GH_D11G1183
					GH_D08G1082							GH_D12G2571						GH_D13G0395		GH_D11G1262
					GH_D08G1125							GH_D12G2681						GH_D13G0406		GH_D11G1314
					GH_D08G1145							GH_D12G2880						GH_D13G0467		GH_D11G1341
					GH_D08G1258							GH_D13G0012						GH_D13G0558		GH_D11G1342
					GH_D08G1300							GH_D13G0030						GH_D13G0648		GH_D11G1492
					GH_D08G1319							GH_D13G0108						GH_D13G0659		GH_D11G1520
					GH_D08G1351							GH_D13G0128						GH_D13G0673		GH_D11G1526
					GH_D08G1387							GH_D13G0188						GH_D13G0680		GH_D11G1582
					GH_D08G1388							GH_D13G0190						GH_D13G1303		GH_D11G1644
					GH_D08G1389							GH_D13G0214						GH_D13G1454		GH_D11G1655
					GH_D08G1468							GH_D13G0234						GH_D13G1655		GH_D11G1682
					GH_D08G1469							GH_D13G0270						GH_D13G1667		GH_D11G1697
					GH_D08G1511							GH_D13G0329						GH_D13G1680		GH_D11G1700
					GH_D08G1598							GH_D13G0673						GH_D13G1701		GH_D11G1788
					GH_D08G1735							GH_D13G0710						GH_D13G1765		GH_D11G1818
					GH_D08G1736							GH_D13G0877						GH_D13G1811		GH_D11G1976
					GH_D08G1834							GH_D13G1454						GH_D13G1812		GH_D11G2015
					GH_D08G1879							GH_D13G1508						GH_D13G1817		GH_D11G2033
					GH_D08G1880							GH_D13G1533						GH_D13G1853		GH_D11G2128
					GH_D08G1910							GH_D13G1667						GH_D13G1938		GH_D11G2144
					GH_D08G1919							GH_D13G1701						GH_D13G2019		GH_D11G2164
					GH_D08G1970							GH_D13G1739						GH_D13G2046		GH_D11G2311
					GH_D08G1979							GH_D13G1744						GH_D13G2048		GH_D11G2315
					GH_D08G2025							GH_D13G1853						GH_D13G2049		GH_D11G2449
					GH_D08G2031							GH_D13G1877						GH_D13G2091		GH_D11G2483
					GH_D08G2058							GH_D13G1893						GH_D13G2192		GH_D11G2504
					GH_D08G2126							GH_D13G1925						GH_D13G2467		GH_D11G2612
					GH_D08G2219							GH_D13G1991						GH_D13G2513		GH_D11G2642
					GH_D08G2289							GH_D13G2019						GH_D13G2627		GH_D11G2654
					GH_D08G2290							GH_D13G2091						GH_scaffold268_objG0001		GH_D11G2656
					GH_D08G2292							GH_D13G2283						GH_scaffold40267_objG0001		GH_D11G2697
					GH_D08G2318							GH_D13G2324						GH_scaffold4874_objG0001		GH_D11G2757
					GH_D08G2382							GH_D13G2400						GH_scaffold548_objG0001		GH_D11G2866
					GH_D08G2422							GH_D13G2525						GH_scaffold7397_objG0001		GH_D11G3013
					GH_D08G2444							GH_D13G2562								GH_D11G3020
					GH_D08G2446							GH_D13G2625								GH_D11G3021
					GH_D08G2459							GH_scaffold4874_objG0001								GH_D11G3046
					GH_D08G2460															GH_D11G3268
					GH_D08G2611															GH_D11G3329
					GH_D08G2615															GH_D11G3341
					GH_D08G2811															GH_D11G3356
					GH_D08G2817															GH_D11G3363
					GH_D08G2818															GH_D11G3377
					GH_D09G0090															GH_D11G3415
					GH_D09G0147															GH_D11G3432
					GH_D09G0176															GH_D11G3538
					GH_D09G0203															GH_D11G3694
					GH_D09G0320															GH_D11G3695
					GH_D09G0336															GH_D11G3741
					GH_D09G0421															GH_D11G3771
					GH_D09G0443															GH_D12G0152
					GH_D09G0479															GH_D12G0265
					GH_D09G0598															GH_D12G0336
					GH_D09G0605															GH_D12G0372
					GH_D09G0631															GH_D12G0505
					GH_D09G0688															GH_D12G0511
					GH_D09G0731															GH_D12G0573
					GH_D09G0732															GH_D12G0590
					GH_D09G0733															GH_D12G0604
					GH_D09G0789															GH_D12G0632
					GH_D09G0790															GH_D12G0637
					GH_D09G0802															GH_D12G0640
					GH_D09G0837															GH_D12G0648
					GH_D09G0858															GH_D12G0729
					GH_D09G0874															GH_D12G0937
					GH_D09G0912															GH_D12G0965
					GH_D09G1007															GH_D12G0995
					GH_D09G1061															GH_D12G1137
					GH_D09G1072															GH_D12G1138
					GH_D09G1096															GH_D12G1217
					GH_D09G1129															GH_D12G1284
					GH_D09G1135															GH_D12G1341
					GH_D09G1136															GH_D12G1387
					GH_D09G1255															GH_D12G1406
					GH_D09G1395															GH_D12G1412
					GH_D09G1420															GH_D12G1443
					GH_D09G1451															GH_D12G1472
					GH_D09G1466															GH_D12G1487
					GH_D09G1474															GH_D12G1537
					GH_D09G1521															GH_D12G1560
					GH_D09G1548															GH_D12G1588
					GH_D09G1552															GH_D12G1720
					GH_D09G1616															GH_D12G1870
					GH_D09G1631															GH_D12G1877
					GH_D09G1747															GH_D12G1908
					GH_D09G1748															GH_D12G2006
					GH_D09G1769															GH_D12G2058
					GH_D09G1797															GH_D12G2230
					GH_D09G1902															GH_D12G2320
					GH_D09G1934															GH_D12G2381
					GH_D09G1938															GH_D12G2401
					GH_D09G1981															GH_D12G2412
					GH_D09G2036															GH_D12G2449
					GH_D09G2049															GH_D12G2478
					GH_D09G2118															GH_D12G2532
					GH_D09G2214															GH_D12G2555
					GH_D09G2342															GH_D12G2563
					GH_D09G2402															GH_D12G2614
					GH_D09G2553															GH_D12G2758
					GH_D10G0178															GH_D12G2833
					GH_D10G0265															GH_D12G2846
					GH_D10G0291															GH_D12G2889
					GH_D10G0323															GH_D12G2923
					GH_D10G0324															GH_D13G0012
					GH_D10G0359															GH_D13G0081
					GH_D10G0594															GH_D13G0128
					GH_D10G0638															GH_D13G0150
					GH_D10G0651															GH_D13G0161
					GH_D10G0658															GH_D13G0185
					GH_D10G0659															GH_D13G0193
					GH_D10G0702															GH_D13G0219
					GH_D10G0707															GH_D13G0261
					GH_D10G0934															GH_D13G0268
					GH_D10G0981															GH_D13G0353
					GH_D10G0994															GH_D13G0413
					GH_D10G1014															GH_D13G0417
					GH_D10G1019															GH_D13G0424
					GH_D10G1037															GH_D13G0444
					GH_D10G1054															GH_D13G0462
					GH_D10G1062															GH_D13G0694
					GH_D10G1143															GH_D13G0696
					GH_D10G1208															GH_D13G0853
					GH_D10G1282															GH_D13G0999
					GH_D10G1284															GH_D13G1128
					GH_D10G1294															GH_D13G1247
					GH_D10G1295															GH_D13G1634
					GH_D10G1495															GH_D13G1680
					GH_D10G1607															GH_D13G1701
					GH_D10G1771															GH_D13G1765
					GH_D10G1912															GH_D13G1782
					GH_D10G1944															GH_D13G1845
					GH_D10G2024															GH_D13G1877
					GH_D10G2065															GH_D13G1884
					GH_D10G2066															GH_D13G1893
					GH_D10G2167															GH_D13G1918
					GH_D10G2263															GH_D13G1925
					GH_D10G2280															GH_D13G1991
					GH_D10G2295															GH_D13G2029
					GH_D10G2360															GH_D13G2091
					GH_D10G2383															GH_D13G2155
					GH_D10G2423															GH_D13G2178
					GH_D10G2466															GH_D13G2202
					GH_D10G2470															GH_D13G2239
					GH_D10G2574															GH_D13G2297
					GH_D10G2591															GH_D13G2396
					GH_D10G2741															GH_D13G2406
					GH_D10G2792															GH_D13G2418
					GH_D10G2818															GH_D13G2550
					GH_D11G0002															GH_D13G2627
					GH_D11G0093															GH_D13G2628
					GH_D11G0299															GH_scaffold3935_objG0001
					GH_D11G0430															GH_scaffold418_objG0001
					GH_D11G0439															GH_scaffold4610_objG0001
					GH_D11G0492															GH_scaffold48242_objG0001
					GH_D11G0652															GH_scaffold515_objG0005
					GH_D11G0732															GH_scaffold548_objG0001
					GH_D11G0733
					GH_D11G0740
					GH_D11G0809
					GH_D11G0822
					GH_D11G0823
					GH_D11G0836
					GH_D11G0884
					GH_D11G0933
					GH_D11G0960
					GH_D11G0978
					GH_D11G0989
					GH_D11G1089
					GH_D11G1112
					GH_D11G1147
					GH_D11G1152
					GH_D11G1193
					GH_D11G1232
					GH_D11G1262
					GH_D11G1383
					GH_D11G1386
					GH_D11G1429
					GH_D11G1455
					GH_D11G1479
					GH_D11G1492
					GH_D11G1520
					GH_D11G1526
					GH_D11G1553
					GH_D11G1582
					GH_D11G1637
					GH_D11G1665
					GH_D11G1682
					GH_D11G1690
					GH_D11G1700
					GH_D11G1727
					GH_D11G1760
					GH_D11G1814
					GH_D11G1822
					GH_D11G1864
					GH_D11G1875
					GH_D11G1881
					GH_D11G1917
					GH_D11G2128
					GH_D11G2166
					GH_D11G2173
					GH_D11G2199
					GH_D11G2202
					GH_D11G2315
					GH_D11G2347
					GH_D11G2422
					GH_D11G2483
					GH_D11G2490
					GH_D11G2504
					GH_D11G2532
					GH_D11G2654
					GH_D11G2656
					GH_D11G2697
					GH_D11G2716
					GH_D11G2724
					GH_D11G2822
					GH_D11G2850
					GH_D11G2896
					GH_D11G2970
					GH_D11G2980
					GH_D11G3021
					GH_D11G3169
					GH_D11G3268
					GH_D11G3291
					GH_D11G3331
					GH_D11G3356
					GH_D11G3357
					GH_D11G3363
					GH_D11G3396
					GH_D11G3487
					GH_D11G3538
					GH_D11G3643
					GH_D11G3685
					GH_D11G3694
					GH_D11G3695
					GH_D11G3756
					GH_D11G3785
					GH_D11G3786
					GH_D11G3792
					GH_D12G0030
					GH_D12G0102
					GH_D12G0125
					GH_D12G0132
					GH_D12G0158
					GH_D12G0212
					GH_D12G0246
					GH_D12G0265
					GH_D12G0316
					GH_D12G0372
					GH_D12G0465
					GH_D12G0481
					GH_D12G0526
					GH_D12G0573
					GH_D12G0574
					GH_D12G0632
					GH_D12G0640
					GH_D12G0647
					GH_D12G0648
					GH_D12G0673
					GH_D12G0693
					GH_D12G0994
					GH_D12G1117
					GH_D12G1137
					GH_D12G1138
					GH_D12G1284
					GH_D12G1289
					GH_D12G1335
					GH_D12G1358
					GH_D12G1389
					GH_D12G1412
					GH_D12G1443
					GH_D12G1458
					GH_D12G1462
					GH_D12G1464
					GH_D12G1492
					GH_D12G1516
					GH_D12G1528
					GH_D12G1542
					GH_D12G1559
					GH_D12G1560
					GH_D12G1588
					GH_D12G1621
					GH_D12G1628
					GH_D12G1698
					GH_D12G1702
					GH_D12G1720
					GH_D12G1771
					GH_D12G1870
					GH_D12G1877
					GH_D12G1920
					GH_D12G2039
					GH_D12G2133
					GH_D12G2209
					GH_D12G2381
					GH_D12G2478
					GH_D12G2504
					GH_D12G2563
					GH_D12G2564
					GH_D12G2755
					GH_D12G2781
					GH_D12G2853
					GH_D12G2854
					GH_D12G2915
					GH_D12G2958
					GH_D12G2967
					GH_D13G0030
					GH_D13G0081
					GH_D13G0108
					GH_D13G0128
					GH_D13G0185
					GH_D13G0202
					GH_D13G0265
					GH_D13G0268
					GH_D13G0402
					GH_D13G0406
					GH_D13G0413
					GH_D13G0432
					GH_D13G0444
					GH_D13G0545
					GH_D13G0710
					GH_D13G0928
					GH_D13G1128
					GH_D13G1253
					GH_D13G1303
					GH_D13G1338
					GH_D13G1367
					GH_D13G1500
					GH_D13G1506
					GH_D13G1524
					GH_D13G1536
					GH_D13G1542
					GH_D13G1577
					GH_D13G1680
					GH_D13G1701
					GH_D13G1765
					GH_D13G1782
					GH_D13G1801
					GH_D13G1810
					GH_D13G1812
					GH_D13G1878
					GH_D13G1893
					GH_D13G1938
					GH_D13G2043
					GH_D13G2046
					GH_D13G2091
					GH_D13G2225
					GH_D13G2239
					GH_D13G2249
					GH_D13G2250
					GH_D13G2251
					GH_D13G2283
					GH_D13G2339
					GH_D13G2384
					GH_D13G2422
					GH_D13G2540
					GH_D13G2617
					GH_scaffold1001_objG0001
					GH_scaffold1-4_objG0001
					GH_scaffold158-9_objG0003
					GH_scaffold19847_objG0001
					GH_scaffold21460_objG0001
					GH_scaffold25896_objG0001
					GH_scaffold268_objG0001
					GH_scaffold3193_objG0001
					GH_scaffold3458_objG0001
					GH_scaffold418_objG0001
					GH_scaffold41877_objG0001
					GH_scaffold4610_objG0001
					GH_scaffold47226_objG0001
					GH_scaffold48242_objG0001
					GH_scaffold4874_objG0001
					GH_scaffold515_objG0002
					GH_scaffold515_objG0003
					GH_scaffold515_objG0006
					GH_scaffold548_objG0001
					GH_scaffold6167_objG0001
					GH_scaffold6259_objG0002
					GH_scaffold7397_objG0001
					GH_scaffold7261_objG0001
