# Supplementary material for: A Comprehensive Gene Co-Expression Network Analysis Reveals a Role of GhWRKY46 in Responding to Drought and Salt Stresses
Source: Int J Mol Sci. 2022 Oct 12;23(20):12181. doi: 10.3390/ijms232012181 (PMC9603583; doi:10.3390/ijms232012181)
Supplement: Supplementary file 1 [file ijms-23-12181-s001.zip › Table S4 .xlsx]

## Sheet: Sheet1
Table S4. The prediction of transcription factor through the PlantTFDB
Treat	Module	Transcription factor ID	Family	Best hit in A.thalinana	Blast e-value	Description for the best hit
PEG	brown	GH_D03G0245	AP2	AT4G36920.1	1e-132	AP2 family protein
		GH_D10G2355	ARF	AT4G30080.1	0	auxin response factor 16
		GH_D06G2305	BES1	AT1G78700.1	1e-132	BES1/BZR1 homolog 4
		GH_A08G1821	bHLH	AT1G32640.1	0	bHLH family protein
		GH_A12G1314	bHLH	AT4G17880.1	3e-88	bHLH family protein
		GH_A13G1421	bHLH	AT1G35460.1	1e-103	bHLH family protein
		GH_D05G0257	bHLH	AT4G29100.1	1e-73	bHLH family protein
		GH_D09G2092	bHLH	AT1G32640.1	0	bHLH family protein
		GH_A01G2030	bZIP	AT1G77920.1	1e-159	bZIP family protein
		GH_A05G1841	bZIP	AT4G35900.1	1e-49	bZIP family protein
		GH_A05G2038	bZIP	AT1G45249.1	1e-141	abscisic acid responsive elements-binding factor 2
		GH_A12G0623	bZIP	AT1G75390.1	1e-45	basic leucine-zipper 44
		GH_D01G1996	bZIP	AT5G44080.1	3e-34	bZIP family protein
		GH_D06G1196	bZIP	AT5G24800.1	1e-52	basic leucine zipper 9
		GH_A05G3007	C2H2	AT5G04240.1	0	C2H2 family protein
		GH_A10G0594	C2H2	AT1G55110.1	1e-128	indeterminate(ID)-domain 7
		GH_A13G0215	C2H2	AT2G37430.1	6e-40	C2H2 family protein
		GH_D13G2221	C3H	AT4G29190.1	1e-125	C3H family protein
		GH_A09G0650	CO-like	AT1G25440.1	9e-94	B-box type zinc finger protein with CCT domain
		GH_D07G0393	CO-like	AT5G24930.1	1e-111	CONSTANS-like 4
		GH_A01G0437	DBB	AT1G78600.1	1e-105	light-regulated zinc finger protein 1
		GH_D01G0428	DBB	AT1G78600.1	1e-103	light-regulated zinc finger protein 1
		GH_A03G0725	ERF	AT5G51190.1	3e-76	ERF family protein
		GH_A06G0201	ERF	AT2G23340.1	7e-52	DREB and EAR motif protein 3
		GH_A09G2066	ERF	AT4G23750.1	5e-65	cytokinin response factor 2
		GH_A12G0758	ERF	AT2G23340.1	4e-65	DREB and EAR motif protein 3
		GH_A13G0568	ERF	AT1G68550.1	2e-48	ERF family protein
		GH_D02G1944	ERF	AT5G44210.1	5e-60	erf domain protein 9
		GH_D11G0441	ERF	AT4G17500.1	4e-61	ethylene responsive element binding factor 1
		GH_D11G0442	ERF	AT5G07580.1	9e-50	ERF family protein
		GH_D12G0984	ERF	AT2G23340.1	3e-65	DREB and EAR motif protein 3
		GH_D11G2920	G2-like	AT3G04030.3	1e-152	G2-like family protein
		GH_A10G2264	GATA	AT3G54810.2	2e-70	GATA family protein
		GH_D09G0521	GRAS	AT5G52510.1	0	SCARECROW-like 8
		GH_D10G2550	GRAS	AT2G37650.1	0	GRAS family protein
		GH_A10G0038	HD-ZIP	AT2G34710.1	0	HD-ZIP family protein
		GH_A12G0920	HD-ZIP	AT4G37790.1	1e-107	HD-ZIP family protein
		GH_D08G2068	HSF	AT4G11660.1	1e-106	HSF family protein
		GH_D09G1171	LBD	AT1G07900.1	3e-76	LOB domain-containing protein 1
		GH_D03G1119	MIKC_MADS	AT5G60910.1	9e-96	AGAMOUS-like 8
		GH_A05G2002	MYB	AT4G37260.1	6e-59	myb domain protein 73
		GH_A07G0205	MYB	AT5G35550.1	7e-60	MYB family protein
		GH_A08G0383	MYB	AT1G22640.1	1e-69	myb domain protein 3
		GH_A08G1248	MYB	AT5G49330.1	2e-67	myb domain protein 111
		GH_A08G2274	MYB	AT5G57620.1	2e-77	myb domain protein 36
		GH_D07G0217	MYB	AT5G35550.1	2e-60	MYB family protein
		GH_D07G0218	MYB	AT5G35550.1	9e-64	MYB family protein
		GH_D08G0405	MYB	AT1G22640.1	3e-70	myb domain protein 3
		GH_D12G0590	MYB	AT5G16600.1	1e-107	myb domain protein 43
		GH_A05G0291	MYB_related	AT5G56840.1	2e-60	MYB_related family protein
		GH_A09G1436	MYB_related	AT3G57980.1	1e-127	DNA-binding bromodomain-containing protein
		GH_A11G0465	MYB_related	AT1G75250.2	4e-34	RAD-like 6
		GH_A05G1960	NAC	AT1G65910.1	1e-14	NAC domain containing protein 28
		GH_A09G0182	NAC	AT5G39820.1	1e-103	NAC domain containing protein 94
		GH_A11G1068	NAC	AT3G49530.1	1e-36	NAC domain containing protein 62
		GH_A11G2688	NAC	AT5G18270.1	1e-123	Arabidopsis NAC domain containing protein 87
		GH_A11G2692	NAC	AT3G04070.1	1e-122	NAC domain containing protein 47
		GH_D01G0311	NAC	AT1G56010.2	1e-106	NAC domain containing protein 1
		GH_D02G1383	NAC	AT1G69490.1	1e-114	NAC-like, activated by AP3/PI
		GH_D10G0560	NF-YA	AT1G72830.1	3e-84	nuclear factor Y, subunit A3
		GH_A13G1563	NF-YB	AT4G14540.1	6e-71	nuclear factor Y, subunit B3
		GH_D13G1511	NF-YB	AT4G14540.1	1e-70	nuclear factor Y, subunit B3
		GH_D11G2990	NF-YC	AT1G08970.3	7e-89	nuclear factor Y, subunit C9
		GH_A02G0476	SBP	AT5G18830.2	0	squamosa promoter binding protein-like 7
		GH_D02G1632	SBP	AT5G43270.1	3e-88	squamosa promoter binding protein-like 2
		GH_A06G0539	TALE	AT5G11060.1	1e-149	KNOTTED1-like homeobox gene 4
		GH_D08G1395	TALE	AT5G41410.1	1e-139	TALE family protein
		GH_A09G1946	TCP	AT5G51910.2	3e-87	TCP family protein
		GH_A13G1748	TCP	AT3G15030.2	1e-111	TCP family protein
		GH_D12G2026	TCP	AT5G60970.1	4e-58	TEOSINTE BRANCHED 1, cycloidea and PCF transcription factor 5
		GH_A11G1141	WRKY	AT4G01250.1	2e-38	WRKY family protein
		GH_A12G1363	WRKY	AT4G04450.1	4e-88	WRKY family protein
		GH_D11G1169	WRKY	AT4G01250.1	2e-37	WRKY family protein
		GH_D12G1380	WRKY	AT4G01720.1	3e-85	WRKY family protein
		GH_A01G0497	YABBY	AT2G26580.1	2e-80	YABBY family protein
	yellow	GH_A03G1147	bHLH	AT1G26945.1	7e-41	bHLH family protein
		GH_A12G1576	bHLH	AT4G20970.1	2e-38	bHLH family protein
		GH_D06G1090	ERF	AT5G25390.2	1e-81	ERF family protein
		GH_D12G1315	MYB	AT3G13540.1	7e-72	myb domain protein 5
		GH_D01G0723	MYB_related	AT1G01380.1	1e-17	MYB_related family protein
		GH_D06G2111	WRKY	AT3G56400.1	4e-49	WRKY DNA-binding protein 70
	blue	GH_A07G0302	ARR-B	AT2G25180.1	1e-133	response regulator 12
		GH_A04G1614	B3	AT1G16640.1	1e-05	B3 family protein
		GH_A02G1387	bHLH	AT3G21330.1	2e-81	bHLH family protein
		GH_A03G0826	bHLH	AT5G61270.1	4e-43	phytochrome-interacting factor7
		GH_A04G1643	bHLH	AT1G10586.1	2e-19	bHLH family protein
		GH_A05G0017	bHLH	AT5G57150.1	5e-77	bHLH family protein
		GH_A05G0252	bHLH	AT4G29100.1	7e-75	bHLH family protein
		GH_A07G2631	bHLH	AT3G26744.1	1e-153	bHLH family protein
		GH_A08G2121	bHLH	AT4G09820.1	1e-100	bHLH family protein
		GH_A09G0225	bHLH	AT3G28857.1	2e-44	bHLH family protein
		GH_A13G0532	bHLH	AT1G68810.1	2e-99	bHLH family protein
		GH_D05G0019	bHLH	AT5G57150.1	3e-78	bHLH family protein
		GH_D08G1840	bHLH	AT1G32640.1	0	bHLH family protein
		GH_D08G2138	bHLH	AT4G09820.1	1e-99	bHLH family protein
		GH_D09G0221	bHLH	AT3G28857.1	6e-45	bHLH family protein
		GH_D11G1302	bHLH	AT4G09820.1	1e-101	bHLH family protein
		GH_D12G1335	bHLH	AT4G00870.1	5e-85	bHLH family protein
		GH_D12G1575	bHLH	AT4G20970.1	7e-38	bHLH family protein
		GH_A07G1975	bZIP	AT3G30530.1	2e-49	basic leucine-zipper 42
		GH_A12G0664	bZIP	AT4G36730.1	1e-114	G-box binding factor 1
		GH_D02G0987	bZIP	AT4G34590.1	6e-41	G-box binding factor 6
		GH_D12G0640	bZIP	AT1G75390.1	1e-46	basic leucine-zipper 44
		GH_D12G1433	bZIP	AT3G62420.1	1e-53	basic region/leucine zipper motif 53
		GH_A02G0892	C2H2	AT1G27730.1	2e-62	salt tolerance zinc finger
		GH_D01G1249	C2H2	AT1G27730.1	1e-60	salt tolerance zinc finger
		GH_D05G2128	C2H2	AT1G27730.1	1e-67	salt tolerance zinc finger
		GH_A01G2080	C3H	AT5G06770.1	9e-99	C3H family protein
		GH_A07G0100	C3H	AT4G29190.1	1e-149	C3H family protein
		GH_A07G0247	C3H	AT4G29190.1	1e-110	C3H family protein
		GH_A13G0154	C3H	AT2G40140.2	0	C3H family protein
		GH_D07G0106	C3H	AT4G29190.1	1e-147	C3H family protein
		GH_D07G0254	C3H	AT4G29190.1	1e-110	C3H family protein
		GH_D08G2822	C3H	AT2G19810.1	1e-118	C3H family protein
		GH_A10G1869	CAMTA	AT4G16150.1	0	calmodulin binding;transcription regulators
		GH_A08G1390	CO-like	AT2G47890.1	8e-88	B-box type zinc finger protein with CCT domain
		GH_D13G2387	CO-like	AT5G57660.1	1e-60	CONSTANS-like 5
		GH_A11G3299	DBB	AT1G78600.1	2e-90	light-regulated zinc finger protein 1
		GH_D11G3310	DBB	AT1G78600.1	1e-89	light-regulated zinc finger protein 1
		GH_A04G1763	Dof	AT5G62430.1	5e-48	cycling DOF factor 1
		GH_D06G1463	Dof	AT5G60200.1	5e-31	TARGET OF MONOPTEROS 6
		GH_D12G1834	Dof	AT5G62430.1	7e-60	cycling DOF factor 1
		GH_A02G0409	ERF	AT3G23240.1	2e-78	ethylene response factor 1
		GH_A06G1004	ERF	AT5G11590.1	1e-75	ERF family protein
		GH_A06G1071	ERF	AT5G25390.2	3e-81	ERF family protein
		GH_A07G1512	ERF	AT2G46310.1	2e-56	cytokinin response factor 5
		GH_A08G2170	ERF	AT3G23240.1	4e-60	ethylene response factor 1
		GH_A12G2349	ERF	AT4G17500.1	4e-90	ethylene responsive element binding factor 1
		GH_A12G2351	ERF	AT5G47230.1	6e-67	ethylene responsive element binding factor 5
		GH_D02G0425	ERF	AT3G23240.1	7e-78	ethylene response factor 1
		GH_D03G1860	ERF	AT5G47230.1	3e-65	ethylene responsive element binding factor 5
		GH_D05G0585	ERF	AT5G25190.1	2e-77	ERF family protein
		GH_D05G3685	ERF	AT3G15210.1	8e-47	ethylene responsive element binding factor 4
		GH_D09G2000	ERF	AT1G64380.1	3e-68	ERF family protein
		GH_D09G2064	ERF	AT4G17500.1	8e-92	ethylene responsive element binding factor 1
		GH_D12G2181	ERF	AT5G51190.1	2e-57	ERF family protein
		GH_D12G2366	ERF	AT5G47230.1	2e-64	ethylene responsive element binding factor 5
		GH_D02G0139	FAR1	AT3G59470.2	2e-98	FAR1 family protein
		GH_D01G0197	G2-like	AT2G20570.1	1e-113	GBF's pro-rich region-interacting factor 1
		GH_A12G0159	GATA	AT3G21175.2	4e-80	ZIM-like 1
		GH_D10G2354	GATA	AT3G54810.2	2e-70	GATA family protein
		GH_A05G0205	GRAS	AT1G14920.1	1e-169	GRAS family protein
		GH_D12G1100	GRAS	AT4G00150.1	1e-171	GRAS family protein
		GH_A01G0578	HD-ZIP	AT5G53980.1	2e-43	homeobox protein 52
		GH_A02G1747	HD-ZIP	AT4G37790.1	2e-85	HD-ZIP family protein
		GH_A03G1278	HD-ZIP	AT1G05230.4	0	homeodomain GLABROUS 2
		GH_A03G1675	HD-ZIP	AT3G01470.1	4e-41	homeobox 1
		GH_A08G1926	HD-ZIP	AT5G47370.1	1e-117	Homeobox-leucine zipper protein 4 (HB-4) / HD-ZIP protein
		GH_D02G1840	HD-ZIP	AT3G01470.1	2e-41	homeobox 1
		GH_D11G0270	HD-ZIP	AT5G47370.1	1e-114	Homeobox-leucine zipper protein 4 (HB-4) / HD-ZIP protein
		GH_scaffold2215_objG0001	HRT-like	AT5G56780.1	8e-14	effector of transcription2
		GH_D08G0699	HSF	AT3G22830.1	1e-129	heat shock transcription factor A6B
		GH_A06G1943	LBD	AT1G07900.1	1e-76	LOB domain-containing protein 1
		GH_A05G3983	MIKC_MADS	AT3G58780.1	1e-126	MIKC_MADS family protein
		GH_D11G0898	MIKC_MADS	AT2G45660.1	1e-91	AGAMOUS-like 20
		GH_A01G1651	MYB	AT4G38620.1	2e-78	myb domain protein 4
		GH_A06G1487	MYB	AT2G31180.1	5e-52	myb domain protein 14
		GH_A07G0207	MYB	AT5G35550.1	4e-64	MYB family protein
		GH_A08G2652	MYB	AT1G79180.1	8e-82	myb domain protein 63
		GH_A09G1798	MYB	AT2G38090.1	1e-111	MYB family protein
		GH_D02G2008	MYB	AT3G23250.1	3e-63	myb domain protein 15
		GH_D08G2647	MYB	AT1G79180.1	4e-83	myb domain protein 63
		GH_D11G0529	MYB	AT4G37260.1	1e-109	myb domain protein 73
		GH_D13G0650	MYB	AT2G31180.1	2e-54	myb domain protein 14
		GH_A01G0726	MYB_related	AT1G01380.1	7e-18	MYB_related family protein
		GH_D05G0296	MYB_related	AT5G56840.1	3e-59	MYB_related family protein
		GH_D08G1942	MYB_related	AT5G47390.1	1e-134	MYB_related family protein
		GH_D09G1385	MYB_related	AT3G57980.1	1e-129	DNA-binding bromodomain-containing protein
		GH_D10G1004	MYB_related	AT1G75250.2	2e-35	RAD-like 6
		GH_D11G0488	MYB_related	AT1G75250.2	5e-34	RAD-like 6
		GH_A01G0326	NAC	AT1G56010.2	1e-110	NAC domain containing protein 1
		GH_A01G0644	NAC	AT4G27410.2	1e-138	NAC family protein
		GH_A02G1052	NAC	AT1G33060.2	1e-136	NAC 014
		GH_A03G1198	NAC	AT1G69490.1	1e-114	NAC-like, activated by AP3/PI
		GH_A04G0281	NAC	AT3G15510.1	1e-127	NAC domain containing protein 2
		GH_A05G3518	NAC	AT5G13180.1	1e-43	NAC domain containing protein 83
		GH_A10G0687	NAC	AT2G02450.2	1e-125	NAC domain containing protein 35
		GH_A11G0592	NAC	AT5G09330.3	1e-93	NAC domain containing protein 82
		GH_D01G0636	NAC	AT4G27410.2	1e-137	NAC family protein
		GH_D04G0767	NAC	AT5G13180.1	3e-42	NAC domain containing protein 83
		GH_D05G3803	NAC	AT3G15510.1	1e-125	NAC domain containing protein 2
		GH_A01G0871	NF-YB	AT4G14540.1	1e-70	nuclear factor Y, subunit B3
		GH_A01G1022	Nin-like	AT1G20640.2	0	Nin-like family protein
		GH_D01G1052	Nin-like	AT1G20640.2	0	Nin-like family protein
		GH_A03G1130	RAV	AT1G13260.1	1e-141	related to ABI3/VP1 1
		GH_D12G1890	RAV	AT1G13260.1	1e-158	related to ABI3/VP1 1
		GH_A03G0853	SBP	AT1G69170.1	7e-54	SBP family protein
		GH_A10G1062	SBP	AT5G18830.1	0	squamosa promoter binding protein-like 7
		GH_A13G1725	SBP	AT1G53160.1	2e-48	squamosa promoter binding protein-like 4
		GH_D01G0576	SBP	AT1G53160.1	2e-49	squamosa promoter binding protein-like 4
		GH_A05G0583	TALE	AT5G25220.2	0	KNOTTED1-like homeobox gene 3
		GH_D05G0581	TALE	AT5G25220.2	0	KNOTTED1-like homeobox gene 3
		GH_A09G0576	TCP	AT3G27010.1	5e-83	TCP family protein
		GH_D13G1705	TCP	AT3G15030.2	1e-111	TCP family protein
		GH_D01G0209	Trihelix	AT2G33550.1	1e-121	Trihelix family protein
		GH_D10G2142	Trihelix	AT3G54390.1	1e-102	sequence-specific DNA binding transcription factors
		GH_A03G0350	WRKY	AT2G38470.1	1e-124	WRKY DNA-binding protein 33
		GH_A04G1157	WRKY	AT2G38470.1	1e-140	WRKY DNA-binding protein 33
		GH_A05G0603	WRKY	AT1G80840.1	1e-86	WRKY DNA-binding protein 40
		GH_A05G4243	WRKY	AT3G56400.1	5e-49	WRKY DNA-binding protein 70
		GH_A06G2073	WRKY	AT3G56400.1	4e-47	WRKY DNA-binding protein 70
		GH_A07G0217	WRKY	AT5G26170.1	9e-43	WRKY DNA-binding protein 50
		GH_A07G1503	WRKY	AT2G46400.1	4e-62	WRKY DNA-binding protein 46
		GH_A07G1853	WRKY	AT2G04880.2	3e-98	zinc-dependent activator protein-1
		GH_D04G0133	WRKY	AT3G56400.1	2e-49	WRKY DNA-binding protein 70
		GH_D04G1498	WRKY	AT2G38470.1	1e-143	WRKY DNA-binding protein 33
		GH_D05G0600	WRKY	AT1G80840.1	3e-85	WRKY DNA-binding protein 40
		GH_D06G2141	WRKY	AT1G80840.1	1e-100	WRKY DNA-binding protein 40
		GH_D07G0374	WRKY	AT4G31800.1	1e-81	WRKY DNA-binding protein 18
		GH_D07G1505	WRKY	AT2G46400.1	9e-60	WRKY DNA-binding protein 46
		GH_D11G1027	WRKY	AT2G46400.1	7e-58	WRKY DNA-binding protein 46
		GH_D12G2563	WRKY	AT4G23810.1	3e-68	WRKY family protein
		GH_D13G0081	WRKY	AT2G40750.1	6e-45	WRKY DNA-binding protein 54
		GH_D01G0490	YABBY	AT2G26580.1	9e-80	YABBY family protein
	turqoise	GH_D05G1182	AP2	AT1G16060.1	1e-123	ARIA-interacting double AP2 domain protein
		GH_D03G1891	ARR-B	AT4G18020.3	1e-147	ARR-B family protein
		GH_A01G1979	B3	AT4G01500.1	4e-10	B3 family protein
		GH_A10G1637	B3	AT4G32010.1	0	HSI2-like 1
		GH_D02G2308	B3	AT3G19184.1	3e-38	B3 family protein
		GH_D12G2640	B3	AT2G46870.1	9e-77	B3 family protein
		GH_A03G1359	BES1	AT1G75080.2	1e-144	BES1 family protein
		GH_A05G0693	bHLH	AT1G51140.1	2e-89	bHLH family protein
		GH_A07G0773	bHLH	AT4G00050.1	6e-42	bHLH family protein
		GH_A08G2395	bHLH	AT1G22490.1	4e-77	bHLH family protein
		GH_A11G1316	bHLH	AT4G02590.2	1e-136	bHLH family protein
		GH_D04G1576	bHLH	AT4G20970.1	8e-34	bHLH family protein
		GH_D11G1348	bHLH	AT4G02590.2	1e-135	bHLH family protein
		GH_D13G0327	bHLH	AT4G34530.1	9e-64	cryptochrome-interacting basic-helix-loop-helix 1
		GH_A08G2424	bZIP	AT5G28770.2	2e-78	bZIP family protein
		GH_A11G0976	bZIP	AT2G46270.1	1e-106	G-box binding factor 3
		GH_D01G2184	bZIP	AT1G77920.1	1e-157	bZIP family protein
		GH_D02G2413	bZIP	AT4G38900.3	0	bZIP family protein
		GH_D08G2430	bZIP	AT5G28770.2	2e-78	bZIP family protein
		GH_D12G0671	bZIP	AT4G36730.1	1e-115	G-box binding factor 1
		GH_A01G1539	C2H2	AT2G02070.1	1e-135	indeterminate(ID)-domain 5
		GH_A06G0202	C2H2	AT5G52010.1	1e-176	C2H2-like zinc finger protein
		GH_A06G0235	C2H2	AT1G27730.1	1e-67	salt tolerance zinc finger
		GH_A13G0454	C2H2	AT1G27730.1	6e-66	salt tolerance zinc finger
		GH_D07G1264	C2H2	AT3G45260.1	1e-119	C2H2-like zinc finger protein
		GH_A13G2238	C3H	AT4G29190.1	1e-121	C3H family protein
		GH_D08G2569	C3H	AT3G02830.1	0	zinc finger protein 1
		GH_D11G1249	C3H	AT2G47850.1	0	C3H family protein
		GH_D13G1770	C3H	AT3G02830.1	0	zinc finger protein 1
		GH_A01G2011	CO-like	AT1G25440.1	1e-108	B-box type zinc finger protein with CCT domain
		GH_A12G0567	CO-like	AT3G02380.1	1e-156	CONSTANS-like 2
		GH_D01G2107	CO-like	AT1G25440.1	1e-101	B-box type zinc finger protein with CCT domain
		GH_D12G0589	CO-like	AT3G02380.1	1e-158	CONSTANS-like 2
		GH_A06G1018	CPP	AT4G29000.1	1e-147	Tesmin/TSO1-like CXC domain-containing protein
		GH_A06G0054	DBB	AT1G75540.1	7e-83	salt tolerance homolog2
		GH_A11G1862	DBB	AT4G38960.1	6e-71	DBB family protein
		GH_D11G1896	DBB	AT4G38960.1	6e-73	DBB family protein
		GH_A05G0767	Dof	AT2G28510.1	2e-46	Dof family protein
		GH_A10G0619	Dof	AT1G51700.1	1e-45	DOF zinc finger protein 1
		GH_A11G0718	Dof	AT5G39660.1	1e-115	cycling DOF factor 2
		GH_D02G0953	Dof	AT3G50410.1	2e-42	OBF binding protein 1
		GH_A09G1638	E2F/DP	AT5G03415.1	1e-168	Transcription factor DP
		GH_A08G2834	ERF	AT5G11590.1	1e-76	ERF family protein
		GH_A10G1822	ERF	AT3G16770.1	1e-66	ethylene-responsive element binding protein
		GH_A13G1961	ERF	AT3G23240.1	8e-74	ethylene response factor 1
		GH_D06G1508	ERF	AT5G44210.1	5e-39	erf domain protein 9
		GH_D12G1116	ERF	AT2G44940.1	2e-63	ERF family protein
		GH_D04G0202	FAR1	AT2G27110.2	0	FAR1-related sequence 3
		GH_D07G1772	FAR1	AT2G43280.1	2e-43	FAR1 family protein
		GH_A02G0259	G2-like	AT3G24120.1	1e-138	G2-like family protein
		GH_A05G1169	G2-like	AT3G13040.1	1e-130	G2-like family protein
		GH_A13G0372	G2-like	AT2G03500.1	5e-55	G2-like family protein
		GH_D13G0364	G2-like	AT4G37180.1	2e-54	G2-like family protein
		GH_A06G0779	GATA	AT4G26150.1	9e-38	cytokinin-responsive gata factor 1
		GH_A06G0971	GATA	AT4G26150.1	7e-32	cytokinin-responsive gata factor 1
		GH_D05G0430	GATA	AT4G26150.1	1e-30	cytokinin-responsive gata factor 1
		GH_D06G0760	GATA	AT4G26150.1	2e-38	cytokinin-responsive gata factor 1
		GH_A01G0837	GRAS	AT5G48150.1	0	GRAS family protein
		GH_A02G1914	GRAS	AT5G66770.1	0	GRAS family protein
		GH_A08G0572	GRAS	AT5G41920.1	0	GRAS family protein
		GH_D08G2694	HB-other	AT5G11270.1	4e-81	overexpressor of cationic peroxidase 3
		GH_A05G2236	HD-ZIP	AT4G40060.1	3e-53	homeobox protein 16
		GH_A09G2713	HD-ZIP	AT3G01220.1	1e-100	homeobox protein 20
		GH_A12G1309	HD-ZIP	AT2G46680.1	3e-68	homeobox 7
		GH_A02G1830	HSF	AT4G36990.1	7e-98	heat shock factor 4
		GH_A06G0672	HSF	AT3G24520.1	1e-97	heat shock transcription factor C1
		GH_A11G1303	HSF	AT3G22830.1	1e-119	heat shock transcription factor A6B
		GH_A12G2462	HSF	AT4G11660.1	1e-99	HSF family protein
		GH_D11G1332	HSF	AT3G22830.1	1e-122	heat shock transcription factor A6B
		GH_D13G1792	HSF	AT5G16820.2	1e-136	heat shock factor 3
		GH_D13G2148	HSF	AT2G26150.1	1e-128	heat shock transcription factor A2
		GH_A12G0781	LBD	AT4G37540.1	9e-87	LOB domain-containing protein 39
		GH_D11G2148	LBD	AT3G49940.1	9e-93	LOB domain-containing protein 38
		GH_D12G0953	LBD	AT4G37540.1	2e-85	LOB domain-containing protein 39
		GH_D13G2046	M-type_MADS	AT5G48670.1	2e-44	AGAMOUS-like 80
		GH_A03G1906	MYB	AT5G08520.1	1e-125	MYB family protein
		GH_A04G1311	MYB	AT5G08520.1	1e-130	MYB family protein
		GH_A09G0633	MYB	AT1G49010.1	1e-97	MYB family protein
		GH_A09G1143	MYB	AT5G04760.1	1e-61	MYB family protein
		GH_D04G1653	MYB	AT5G08520.1	1e-128	MYB family protein
		GH_D05G0902	MYB	AT2G38090.1	1e-110	MYB family protein
		GH_D05G2774	MYB	AT4G09460.1	2e-99	myb domain protein 6
		GH_D09G2551	MYB	AT5G49620.1	8e-92	myb domain protein 78
		GH_D11G0016	MYB	AT5G14750.1	2e-66	myb domain protein 66
		GH_D11G2108	MYB	AT4G37260.1	1e-115	myb domain protein 73
		GH_D13G1368	MYB	AT4G09460.1	1e-100	myb domain protein 6
		GH_A03G2192	MYB_related	AT4G39250.1	1e-39	RAD-like 1
		GH_A07G1502	MYB_related	AT5G53200.1	5e-41	MYB_related family protein
		GH_A08G1929	MYB_related	AT5G47390.1	1e-137	MYB_related family protein
		GH_A09G1769	MYB_related	AT3G09600.1	1e-147	MYB_related family protein
		GH_A11G0117	MYB_related	AT5G52660.1	1e-130	MYB_related family protein
		GH_A11G3684	MYB_related	AT1G70000.2	8e-78	MYB_related family protein
		GH_A12G2750	MYB_related	AT5G52660.1	1e-139	MYB_related family protein
		GH_D09G1718	MYB_related	AT3G09600.1	1e-147	MYB_related family protein
		GH_D11G0120	MYB_related	AT5G52660.1	1e-132	MYB_related family protein
		GH_D11G1947	MYB_related	AT1G75250.2	2e-33	RAD-like 6
		GH_D12G1359	MYB_related	AT1G01060.4	1e-160	MYB_related family protein
		GH_D12G2374	MYB_related	AT5G47390.1	1e-134	MYB_related family protein
		GH_A07G1211	NAC	AT3G44350.2	4e-98	NAC domain containing protein 61
		GH_A08G1318	NAC	AT4G35580.1	1e-92	NAC transcription factor-like 9
		GH_A08G2661	NAC	AT2G43000.1	9e-87	NAC domain containing protein 42
		GH_A12G0337	NAC	AT2G17040.1	1e-121	NAC domain containing protein 36
		GH_D03G0035	NAC	AT2G17040.1	1e-81	NAC domain containing protein 36
		GH_D08G1225	NAC	AT4G35580.1	2e-94	NAC transcription factor-like 9
		GH_D11G0619	NAC	AT5G09330.3	1e-93	NAC domain containing protein 82
		GH_D12G1829	NAC	AT1G69490.1	1e-114	NAC-like, activated by AP3/PI
		GH_D13G1884	NAC	AT3G04070.1	1e-114	NAC domain containing protein 47
		GH_A11G3710	NF-YB	AT2G37060.1	2e-83	nuclear factor Y, subunit B8
		GH_A10G1528	Nin-like	AT2G43500.1	0	Nin-like family protein
		GH_A01G0588	SBP	AT1G53160.1	7e-48	squamosa promoter binding protein-like 4
		GH_A08G1373	TALE	AT5G41410.1	1e-134	TALE family protein
		GH_D12G0691	TALE	AT4G36870.2	1e-161	BEL1-like homeodomain 2
		GH_A03G1895	TCP	AT5G23280.1	3e-98	TCP family protein
		GH_A04G1588	TCP	AT1G58100.1	6e-90	TCP family protein
		GH_A11G0865	TCP	AT2G45680.1	1e-98	TCP family protein
		GH_A13G0642	TCP	AT5G23280.1	7e-97	TCP family protein
		GH_D01G2072	TCP	AT1G58100.1	2e-90	TCP family protein
		GH_D11G2885	Trihelix	AT5G28300.1	1e-111	Trihelix family protein
		GH_A08G2618	Whirly	AT1G71260.1	1e-92	WHIRLY 2
		GH_D08G2612	Whirly	AT1G71260.1	1e-89	WHIRLY 2
		GH_A06G1055	WRKY	AT4G30935.1	1e-133	WRKY DNA-binding protein 32
		GH_A06G2099	WRKY	AT1G80840.1	1e-99	WRKY DNA-binding protein 40
		GH_A08G2151	WRKY	AT3G04670.1	1e-103	WRKY DNA-binding protein 39
		GH_A11G0997	WRKY	AT2G46400.1	5e-60	WRKY DNA-binding protein 46
		GH_D05G2806	WRKY	AT3G56400.1	5e-45	WRKY DNA-binding protein 70
		GH_D06G1074	WRKY	AT4G30935.1	1e-135	WRKY DNA-binding protein 32
		GH_D06G1599	WRKY	AT1G29860.1	4e-55	WRKY DNA-binding protein 71
		GH_D07G0027	WRKY	AT4G31550.1	1e-144	WRKY DNA-binding protein 11
		GH_D07G1824	WRKY	AT2G04880.2	6e-98	zinc-dependent activator protein-1
		GH_D07G2048	WRKY	AT1G62300.1	1e-146	WRKY family protein
		GH_D10G0381	WRKY	AT1G29280.1	4e-82	WRKY DNA-binding protein 65
		GH_D11G1949	ZF-HD	AT2G18350.1	1e-72	homeobox protein 24
NaCl	green	GH_A09G0225	bHLH	AT3G28857.1	2e-44	bHLH family protein
		GH_D05G0633	CO-like	AT5G24930.1	1e-151	CONSTANS-like 4
		GH_D09G2215	DBB	AT1G06040.1	1e-100	DBB family protein
	yellow	GH_A05G1013	AP2	AT2G28550.1	1e-126	related to AP2.7
		GH_A08G0016	AP2	AT2G28550.3	1e-130	related to AP2.7
		GH_A11G0412	ARF	AT5G62000.3	0	auxin response factor 2
		GH_D10G0906	ARF	AT1G59750.4	0	auxin response factor 1
		GH_A01G1979	B3	AT4G01500.1	4e-10	B3 family protein
		GH_A01G1980	B3	AT4G01500.1	2e-10	B3 family protein
		GH_D01G1221	B3	AT4G33280.1	2e-86	B3 family protein
		GH_D12G2640	B3	AT2G46870.1	9e-77	B3 family protein
		GH_A03G1147	bHLH	AT1G26945.1	7e-41	bHLH family protein
		GH_D03G1091	bHLH	AT5G61270.1	4e-43	phytochrome-interacting factor7
		GH_D04G1992	bHLH	AT1G10585.1	2e-20	bHLH family protein
		GH_D11G1302	bHLH	AT4G09820.1	1e-101	bHLH family protein
		GH_D12G1575	bHLH	AT4G20970.1	7e-38	bHLH family protein
		GH_A03G0826	bHLH	AT5G61270.1	4e-43	phytochrome-interacting factor7
		GH_A07G0773	bHLH	AT4G00050.1	6e-42	bHLH family protein
		GH_A11G0657	bHLH	AT3G26744.1	1e-165	bHLH family protein
		GH_D07G0770	bHLH	AT4G00050.1	5e-41	bHLH family protein
		GH_A05G3499	bZIP	AT4G35040.1	2e-52	bZIP family protein
		GH_A11G2791	bZIP	AT5G28770.2	6e-80	bZIP family protein
		GH_D11G2825	bZIP	AT5G28770.2	5e-81	bZIP family protein
		GH_A03G2169	bZIP	AT1G58110.1	1e-117	bZIP family protein
		GH_A03G2209	bZIP	AT1G75390.1	2e-50	basic leucine-zipper 44
		GH_A06G0068	bZIP	AT4G34590.1	2e-43	G-box binding factor 6
		GH_A06G0436	bZIP	AT1G77920.1	1e-166	bZIP family protein
		GH_A10G1510	bZIP	AT1G06070.1	1e-157	bZIP family protein
		GH_A11G1146	bZIP	AT3G62420.1	9e-62	basic region/leucine zipper motif 53
		GH_D01G1996	bZIP	AT5G44080.1	3e-34	bZIP family protein
		GH_D03G1942	bZIP	AT2G35530.1	1e-171	basic region/leucine zipper transcription factor 16
		GH_D06G0054	bZIP	AT1G75390.1	2e-45	basic leucine-zipper 44
		GH_D08G2693	bZIP	AT5G11260.1	3e-65	bZIP family protein
		GH_A07G1282	C2H2	AT2G02080.1	1e-117	indeterminate(ID)-domain 4
		GH_A08G0935	C2H2	AT5G57520.1	4e-35	zinc finger protein 2
		GH_D07G1264	C2H2	AT3G45260.1	1e-119	C2H2-like zinc finger protein
		GH_A02G0652	C2H2	AT1G34370.2	0	C2H2 family protein
		GH_A05G3007	C2H2	AT5G04240.1	0	C2H2 family protein
		GH_A09G1617	C2H2	AT5G03510.1	5e-59	C2H2 family protein
		GH_D07G0609	C2H2	AT3G48430.1	0	relative of early flowering 6
		GH_D13G0454	C2H2	AT1G27730.1	2e-68	salt tolerance zinc finger
		GH_A07G0247	C3H	AT4G29190.1	1e-110	C3H family protein
		GH_D08G2822	C3H	AT2G19810.1	1e-118	C3H family protein
		GH_D12G2838	C3H	AT5G51980.1	0	C3H family protein
		GH_D08G1412	CO-like	AT2G47890.1	9e-95	B-box type zinc finger protein with CCT domain
		GH_A13G2390	CO-like	AT5G57660.1	4e-61	CONSTANS-like 5
		GH_D01G2107	CO-like	AT1G25440.1	1e-101	B-box type zinc finger protein with CCT domain
		GH_D08G0281	CO-like	AT5G57660.1	1e-106	CONSTANS-like 5
		GH_A11G3299	DBB	AT1G78600.1	2e-90	light-regulated zinc finger protein 1
		GH_D11G1896	DBB	AT4G38960.1	6e-73	DBB family protein
		GH_A05G1629	Dof	AT1G51700.1	8e-32	DOF zinc finger protein 1
		GH_D12G1834	Dof	AT5G62430.1	7e-60	cycling DOF factor 1
		GH_D05G1011	EIL	AT3G20770.1	0	EIL family protein
		GH_A12G1290	ERF	AT1G01250.1	9e-63	ERF family protein
		GH_D02G1944	ERF	AT5G44210.1	5e-60	erf domain protein 9
		GH_A06G1004	ERF	AT5G11590.1	1e-75	ERF family protein
		GH_A08G2170	ERF	AT3G23240.1	4e-60	ethylene response factor 1
		GH_A09G2129	ERF	AT4G17500.1	4e-92	ethylene responsive element binding factor 1
		GH_A10G1822	ERF	AT3G16770.1	1e-66	ethylene-responsive element binding protein
		GH_A12G2349	ERF	AT4G17500.1	4e-90	ethylene responsive element binding factor 1
	blue	GH_A12G2351	ERF	AT5G47230.1	6e-67	ethylene responsive element binding factor 5
		GH_D05G0585	ERF	AT5G25190.1	2e-77	ERF family protein
		GH_D07G0335	ERF	AT5G25390.2	2e-85	ERF family protein
		GH_D09G2064	ERF	AT4G17500.1	8e-92	ethylene responsive element binding factor 1
		GH_D10G0303	ERF	AT1G28360.1	2e-50	ERF domain protein 12
		GH_D10G1125	ERF	AT5G25810.1	4e-36	ERF family protein
		GH_A08G1796	G2-like	AT1G32240.1	3e-84	G2-like family protein
		GH_A11G3490	G2-like	AT3G10760.1	3e-90	G2-like family protein
		GH_D05G0430	GATA	AT4G26150.1	1e-30	cytokinin-responsive gata factor 1
		GH_D11G2923	GATA	AT4G32890.1	9e-42	GATA transcription factor 9
		GH_D07G1133	GeBP	AT1G61730.1	3e-11	DNA-binding storekeeper protein-related transcriptional regulator
		GH_D13G0139	GRAS	AT1G50420.1	0	scarecrow-like 3
		GH_A05G2409	GRAS	AT1G21450.1	0	SCARECROW-like 1
		GH_A12G2406	GRAS	AT4G00150.1	1e-113	GRAS family protein
		GH_D08G2694	HB-other	AT5G11270.1	4e-81	overexpressor of cationic peroxidase 3
		GH_D07G0719	HD-ZIP	AT3G01470.1	5e-47	homeobox 1
		GH_D10G1104	HD-ZIP	AT4G40060.1	4e-74	homeobox protein 16
		GH_A03G1675	HD-ZIP	AT3G01470.1	4e-41	homeobox 1
		GH_A09G2713	HD-ZIP	AT3G01220.1	1e-100	homeobox protein 20
		GH_scaffold2215_objG0001	HRT-like	AT5G56780.1	8e-14	effector of transcription2
		GH_A05G3971	HSF	AT4G18880.1	6e-67	heat shock transcription factor A4A
		GH_D02G0227	HSF	AT4G13980.1	1e-174	HSF family protein
		GH_D11G0100	HSF	AT5G62020.1	1e-107	heat shock transcription factor B2A
		GH_D11G2148	LBD	AT3G49940.1	9e-93	LOB domain-containing protein 38
		GH_A08G0118	LBD	AT2G28500.1	2e-78	LOB domain-containing protein 11
		GH_D09G1171	LBD	AT1G07900.1	3e-76	LOB domain-containing protein 1
		GH_D03G1755	MIKC_MADS	AT4G22950.1	3e-75	AGAMOUS-like 19
		GH_A03G0209	MIKC_MADS	AT4G22950.1	1e-78	AGAMOUS-like 19
		GH_A05G1417	MYB	AT5G35550.1	6e-54	MYB family protein
		GH_A07G0205	MYB	AT5G35550.1	7e-60	MYB family protein
		GH_A07G0207	MYB	AT5G35550.1	4e-64	MYB family protein
		GH_A08G0383	MYB	AT1G22640.1	1e-69	myb domain protein 3
		GH_A08G1934	MYB	AT5G14750.1	2e-55	myb domain protein 66
		GH_A10G2285	MYB	AT3G52250.1	0	MYB family protein
		GH_D01G1909	MYB	AT4G38620.1	1e-115	myb domain protein 4
		GH_D06G0201	MYB	AT4G37260.1	4e-95	myb domain protein 73
		GH_D07G0218	MYB	AT5G35550.1	9e-64	MYB family protein
		GH_D08G0405	MYB	AT1G22640.1	3e-70	myb domain protein 3
		GH_D12G1315	MYB	AT3G13540.1	7e-72	myb domain protein 5
		GH_A09G0633	MYB	AT1G49010.1	1e-97	MYB family protein
		GH_D05G2774	MYB	AT4G09460.1	2e-99	myb domain protein 6
		GH_D09G1151	MYB	AT5G04760.1	1e-84	MYB family protein
		GH_D11G0529	MYB	AT4G37260.1	1e-109	myb domain protein 73
		GH_D11G2637	MYB	AT3G13540.1	6e-85	myb domain protein 5
		GH_D13G0243	MYB	AT3G52250.1	0	MYB family protein
		GH_A01G0726	MYB_related	AT1G01380.1	7e-18	MYB_related family protein
		GH_A06G0769	MYB_related	AT5G56840.1	1e-63	MYB_related family protein
		GH_A13G0333	MYB_related	AT4G39250.1	7e-35	RAD-like 1
		GH_D01G0723	MYB_related	AT1G01380.1	1e-17	MYB_related family protein
		GH_D02G2364	MYB_related	AT4G39250.1	4e-39	RAD-like 1
		GH_D07G1503	MYB_related	AT5G53200.1	3e-40	MYB_related family protein
		GH_D13G0329	MYB_related	AT4G39250.1	7e-35	RAD-like 1
		GH_A11G3684	MYB_related	AT1G70000.2	8e-78	MYB_related family protein
		GH_D12G2374	MYB_related	AT5G47390.1	1e-134	MYB_related family protein
		GH_A03G1732	NAC	AT5G13180.1	1e-99	NAC domain containing protein 83
		GH_A11G1068	NAC	AT3G49530.1	1e-36	NAC domain containing protein 62
		GH_D01G2302	NAC	AT5G22380.1	2e-76	NAC domain containing protein 90
		GH_D05G2000	NAC	AT1G65910.1	3e-13	NAC domain containing protein 28
		GH_A01G0644	NAC	AT4G27410.2	1e-138	NAC family protein
		GH_A05G1960	NAC	AT1G65910.1	1e-14	NAC domain containing protein 28
		GH_A07G2255	NAC	AT5G24590.2	1e-34	TCV-interacting protein
		GH_D01G0636	NAC	AT4G27410.2	1e-137	NAC family protein
		GH_D02G1383	NAC	AT1G69490.1	1e-114	NAC-like, activated by AP3/PI
		GH_D08G1225	NAC	AT4G35580.1	2e-94	NAC transcription factor-like 9
		GH_D11G0461	NAC	AT2G18060.1	1e-159	vascular related NAC-domain protein 1
		GH_D11G1095	NAC	AT3G03200.1	5e-35	NAC domain containing protein 45
		GH_D13G1884	NAC	AT3G04070.1	1e-114	NAC domain containing protein 47
		GH_D06G0794	NF-YA	AT1G72830.1	1e-43	nuclear factor Y, subunit A3
		GH_D13G2195	NF-YA	AT1G72830.1	3e-42	nuclear factor Y, subunit A3
		GH_A02G1059	Nin-like	AT4G24020.1	0	NIN like protein 7
		GH_A01G0988	SBP	AT1G20980.1	0	squamosa promoter binding protein-like 14
		GH_A04G1588	TCP	AT1G58100.1	6e-90	TCP family protein
		GH_A09G0576	TCP	AT3G27010.1	5e-83	TCP family protein
		GH_A12G1604	TCP	AT3G27010.1	4e-71	TCP family protein
		GH_A13G0787	TCP	AT1G69690.1	7e-57	TCP family protein
		GH_D07G0704	TCP	AT3G47620.1	4e-69	TEOSINTE BRANCHED, cycloidea and PCF (TCP) 14
		GH_scaffold26729_objG0001	TCP	AT1G69690.1	2e-58	TCP family protein
		GH_A05G1400	Trihelix	AT3G14180.1	1e-116	sequence-specific DNA binding transcription factors
		GH_D01G0209	Trihelix	AT2G33550.1	1e-121	Trihelix family protein
		GH_A03G1767	VOZ	AT1G28520.2	1e-180	vascular plant one zinc finger protein
		GH_A10G0109	WRKY	AT1G62300.1	1e-171	WRKY family protein
		GH_D06G0921	WRKY	AT5G26170.1	1e-45	WRKY DNA-binding protein 50
		GH_A02G0035	WRKY	AT3G56400.1	1e-38	WRKY DNA-binding protein 70
		GH_A06G0931	WRKY	AT5G26170.1	4e-46	WRKY DNA-binding protein 50
		GH_A06G2073	WRKY	AT3G56400.1	4e-47	WRKY DNA-binding protein 70
		GH_A07G1503	WRKY	AT2G46400.1	4e-62	WRKY DNA-binding protein 46
		GH_A08G1594	WRKY	AT4G01250.1	6e-92	WRKY family protein
		GH_A09G2620	WRKY	AT2G47260.1	5e-53	WRKY DNA-binding protein 23
		GH_A11G1091	WRKY	AT4G01720.1	1e-89	WRKY family protein
		GH_A13G0923	WRKY	AT1G13960.1	0	WRKY DNA-binding protein 4
		GH_D04G0133	WRKY	AT3G56400.1	2e-49	WRKY DNA-binding protein 70
		GH_D04G0374	WRKY	AT4G18170.1	4e-61	WRKY DNA-binding protein 28
		GH_D07G0374	WRKY	AT4G31800.1	1e-81	WRKY DNA-binding protein 18
		GH_D07G0375	WRKY	AT4G31800.2	2e-38	WRKY DNA-binding protein 18
		GH_D07G1505	WRKY	AT2G46400.1	9e-60	WRKY DNA-binding protein 46
		GH_D05G1968	ZF-HD	AT1G75240.1	3e-70	homeobox protein 33
		GH_D11G1949	ZF-HD	AT2G18350.1	1e-72	homeobox protein 24
	brown	GH_D08G0020	AP2	AT2G28550.3	1e-134	related to AP2.7
		GH_A06G0864	ARF	AT1G19220.1	0	auxin response factor 19
		GH_A07G0170	ARF	AT1G19220.1	0	auxin response factor 19
		GH_D07G1483	ARF	AT3G61830.1	0	auxin response factor 18
		GH_A05G3462	bHLH	AT2G40200.1	8e-20	bHLH family protein
		GH_A10G2651	bHLH	AT2G40200.1	5e-56	bHLH family protein
		GH_A12G1314	bHLH	AT4G17880.1	3e-88	bHLH family protein
		GH_D05G0019	bHLH	AT5G57150.1	3e-78	bHLH family protein
		GH_D12G1335	bHLH	AT4G00870.1	5e-85	bHLH family protein
		GH_D13G0327	bHLH	AT4G34530.1	9e-64	cryptochrome-interacting basic-helix-loop-helix 1
		GH_A03G2127	bZIP	AT4G34000.1	1e-121	abscisic acid responsive elements-binding factor 3
		GH_A04G1492	bZIP	AT4G34590.1	1e-45	G-box binding factor 6
		GH_D02G2380	bZIP	AT1G75390.1	1e-50	basic leucine-zipper 44
		GH_D04G0743	bZIP	AT2G16770.1	1e-51	bZIP family protein
		GH_D04G1831	bZIP	AT4G34590.1	4e-45	G-box binding factor 6
		GH_A12G0877	C2H2	AT5G67450.1	1e-50	zinc-finger protein 1
		GH_D11G3707	C2H2	AT5G03740.1	1e-45	histone deacetylase 2C
		GH_A10G2627	C3H	AT2G40140.2	0	C3H family protein
		GH_D01G2134	C3H	AT5G06770.1	1e-101	C3H family protein
		GH_D09G0585	CO-like	AT1G25440.1	6e-97	B-box type zinc finger protein with CCT domain
		GH_D02G0953	Dof	AT3G50410.1	2e-42	OBF binding protein 1
		GH_A06G0201	ERF	AT2G23340.1	7e-52	DREB and EAR motif protein 3
		GH_A09G2066	ERF	AT4G23750.1	5e-65	cytokinin response factor 2
		GH_D06G0186	ERF	AT1G46768.1	2e-51	related to AP2 1
		GH_D07G0504	ERF	AT5G07580.1	2e-44	ERF family protein
		GH_D09G2005	ERF	AT4G23750.1	3e-65	cytokinin response factor 2
		GH_D12G2181	ERF	AT5G51190.1	2e-57	ERF family protein
		GH_D08G1819	G2-like	AT1G32240.1	3e-85	G2-like family protein
		GH_D10G2748	G2-like	AT2G38300.1	6e-51	G2-like family protein
		GH_D11G2920	G2-like	AT3G04030.3	1e-152	G2-like family protein
		GH_D13G0364	G2-like	AT4G37180.1	2e-54	G2-like family protein
		GH_A05G0297	GATA	AT4G26150.1	1e-40	cytokinin-responsive gata factor 1
		GH_D05G0302	GATA	AT4G26150.1	1e-40	cytokinin-responsive gata factor 1
		GH_A12G0657	GRAS	AT5G66770.1	0	GRAS family protein
		GH_D09G0521	GRAS	AT5G52510.1	0	SCARECROW-like 8
		GH_A13G2589	HD-ZIP	AT5G60690.1	0	HD-ZIP family protein
		GH_D11G0270	HD-ZIP	AT5G47370.1	1e-114	Homeobox-leucine zipper protein 4 (HB-4) / HD-ZIP protein
		GH_D11G1069	HD-ZIP	AT2G46680.1	2e-75	homeobox 7
		GH_A08G2055	HSF	AT4G11660.1	1e-107	HSF family protein
		GH_A12G1737	HSF	AT1G67970.1	1e-105	heat shock transcription factor A8
		GH_D08G2068	HSF	AT4G11660.1	1e-106	HSF family protein
		GH_D06G1967	LBD	AT1G07900.1	2e-76	LOB domain-containing protein 1
		GH_A03G0856	MIKC_MADS	AT5G60910.1	6e-95	AGAMOUS-like 8
		GH_A07G1568	MIKC_MADS	AT2G45650.1	1e-110	AGAMOUS-like 6
		GH_D03G1119	MIKC_MADS	AT5G60910.1	9e-96	AGAMOUS-like 8
		GH_A03G1439	MYB	AT4G38620.1	2e-83	myb domain protein 4
		GH_A04G1311	MYB	AT5G08520.1	1e-130	MYB family protein
		GH_A05G2002	MYB	AT4G37260.1	6e-59	myb domain protein 73
		GH_D04G1653	MYB	AT5G08520.1	1e-128	MYB family protein
		GH_D11G0016	MYB	AT5G14750.1	2e-66	myb domain protein 66
		GH_A08G1929	MYB_related	AT5G47390.1	1e-137	MYB_related family protein
		GH_D11G0120	MYB_related	AT5G52660.1	1e-132	MYB_related family protein
		GH_A08G2661	NAC	AT2G43000.1	9e-87	NAC domain containing protein 42
		GH_D02G1891	NAC	AT5G13180.1	1e-102	NAC domain containing protein 83
		GH_D07G0894	NAC	AT2G43000.1	2e-88	NAC domain containing protein 42
		GH_D08G2656	NAC	AT2G43000.1	2e-85	NAC domain containing protein 42
		GH_D10G2304	NAC	AT3G10490.2	1e-152	NAC domain containing protein 52
		GH_D11G0755	NAC	AT5G61430.1	1e-121	NAC domain containing protein 100
		GH_A13G1563	NF-YB	AT4G14540.1	6e-71	nuclear factor Y, subunit B3
		GH_D13G1511	NF-YB	AT4G14540.1	1e-70	nuclear factor Y, subunit B3
		GH_D11G2990	NF-YC	AT1G08970.3	7e-89	nuclear factor Y, subunit C9
		GH_A12G1890	RAV	AT1G13260.1	1e-159	related to ABI3/VP1 1
		GH_A12G1691	SBP	AT5G50670.1	1e-47	SBP family protein
		GH_A13G0642	TCP	AT5G23280.1	7e-97	TCP family protein
		GH_A13G1748	TCP	AT3G15030.2	1e-111	TCP family protein
		GH_D13G1705	TCP	AT3G15030.2	1e-111	TCP family protein
		GH_A06G1055	WRKY	AT4G30935.1	1e-133	WRKY DNA-binding protein 32
		GH_A11G1141	WRKY	AT4G01250.1	2e-38	WRKY family protein
		GH_D11G1169	WRKY	AT4G01250.1	2e-37	WRKY family protein
		GH_A03G1183	ZF-HD	AT1G69600.1	2e-76	zinc finger homeodomain 1
	truquoise	GH_A09G2565	ARR-B	AT4G16110.1	0	response regulator 2
		GH_A03G1359	BES1	AT1G75080.2	1e-144	BES1 family protein
		GH_A01G0715	bHLH	AT5G54680.1	1e-114	bHLH family protein
		GH_A04G1643	bHLH	AT1G10586.1	2e-19	bHLH family protein
		GH_A05G0017	bHLH	AT5G57150.1	5e-77	bHLH family protein
		GH_A05G2670	bHLH	AT5G50915.2	2e-10	bHLH family protein
		GH_A09G0660	bHLH	AT1G73830.1	1e-66	BR enhanced expression 3
		GH_A10G0181	bHLH	AT1G61660.1	1e-74	bHLH family protein
		GH_A12G0502	bHLH	AT1G59640.1	1e-91	BIG PETAL P
		GH_D07G0077	bHLH	AT4G29100.1	2e-94	bHLH family protein
		GH_A11G0976	bZIP	AT2G46270.1	1e-106	G-box binding factor 3
		GH_D02G0132	bZIP	AT1G06070.1	1e-160	bZIP family protein
		GH_D02G0987	bZIP	AT4G34590.1	6e-41	G-box binding factor 6
		GH_D02G2413	bZIP	AT4G38900.3	0	bZIP family protein
		GH_A02G0892	C2H2	AT1G27730.1	2e-62	salt tolerance zinc finger
		GH_A03G2023	C2H2	No hit	-
		GH_A06G0202	C2H2	AT5G52010.1	1e-176	C2H2-like zinc finger protein
		GH_A06G0235	C2H2	AT1G27730.1	1e-67	salt tolerance zinc finger
		GH_D01G1249	C2H2	AT1G27730.1	1e-60	salt tolerance zinc finger
		GH_D01G2347	C2H2	AT5G03740.1	4e-54	histone deacetylase 2C
		GH_A07G0603	C3H	AT3G48440.1	1e-137	C3H family protein
		GH_A07G1141	C3H	AT5G58620.1	0	C3H family protein
		GH_A13G1814	C3H	AT3G02830.1	0	zinc finger protein 1
		GH_D11G1249	C3H	AT2G47850.1	0	C3H family protein
		GH_A01G2011	CO-like	AT1G25440.1	1e-108	B-box type zinc finger protein with CCT domain
		GH_A09G0650	CO-like	AT1G25440.1	9e-94	B-box type zinc finger protein with CCT domain
		GH_A12G0567	CO-like	AT3G02380.1	1e-156	CONSTANS-like 2
		GH_D08G1083	CO-like	AT1G25440.1	2e-85	B-box type zinc finger protein with CCT domain
		GH_A01G0036	DBB	AT4G38960.1	1e-88	DBB family protein
		GH_A11G0366	Dof	AT5G60850.1	4e-60	OBF binding protein 4
		GH_A12G1297	Dof	AT3G61850.1	2e-61	Dof family protein
		GH_A03G0454	EIL	AT3G20770.1	3e-77	EIL family protein
		GH_A03G0106	ERF	AT5G47230.1	2e-66	ethylene responsive element binding factor 5
		GH_A07G0500	ERF	AT4G17500.1	1e-64	ethylene responsive element binding factor 1
		GH_A08G2834	ERF	AT5G11590.1	1e-76	ERF family protein
		GH_D09G2504	ERF	AT3G16770.1	5e-63	ethylene-responsive element binding protein
		GH_D11G0441	ERF	AT4G17500.1	4e-61	ethylene responsive element binding factor 1
		GH_D11G0442	ERF	AT5G07580.1	9e-50	ERF family protein
		GH_D13G1926	ERF	AT3G23240.1	6e-73	ethylene response factor 1
		GH_A04G1232	G2-like	AT2G20570.1	1e-101	GBF's pro-rich region-interacting factor 1
		GH_A05G1169	G2-like	AT3G13040.1	1e-130	G2-like family protein
		GH_A13G0372	G2-like	AT2G03500.1	5e-55	G2-like family protein
		GH_D07G0034	G2-like	AT2G03500.1	1e-126	G2-like family protein
		GH_A06G0779	GATA	AT4G26150.1	9e-38	cytokinin-responsive gata factor 1
		GH_A11G1872	GATA	AT5G66320.2	1e-101	GATA transcription factor 5
		GH_D03G1545	GATA	AT1G08010.2	2e-60	GATA transcription factor 11
		GH_A04G0219	GRAS	AT1G50600.1	1e-177	scarecrow-like 5
		GH_A08G0572	GRAS	AT5G41920.1	0	GRAS family protein
		GH_A09G2340	GRAS	AT3G54220.1	0	GRAS family protein
		GH_A11G1571	GRAS	AT5G48150.1	0	GRAS family protein
		GH_D03G0287	GRAS	AT4G37650.1	0	GRAS family protein
		GH_D03G1825	GRAS	AT4G00150.1	1e-117	GRAS family protein
		GH_D08G0572	GRAS	AT5G41920.1	0	GRAS family protein
		GH_D11G1598	GRAS	AT5G48150.1	0	GRAS family protein
		GH_D12G1100	GRAS	AT4G00150.1	1e-171	GRAS family protein
		GH_D12G2687	GRF	AT5G53660.1	1e-33	growth-regulating factor 7
		GH_D03G0409	HD-ZIP	AT2G22430.1	4e-77	homeobox protein 6
		GH_D12G1935	HD-ZIP	AT3G01470.1	3e-47	homeobox 1
		GH_A02G1830	HSF	AT4G36990.1	7e-98	heat shock factor 4
		GH_A06G0672	HSF	AT3G24520.1	1e-97	heat shock transcription factor C1
		GH_A06G1943	LBD	AT1G07900.1	1e-76	LOB domain-containing protein 1
		GH_A09G1214	LBD	AT1G07900.1	7e-77	LOB domain-containing protein 1
		GH_D02G2244	LBD	AT3G49940.1	2e-62	LOB domain-containing protein 38
		GH_D13G2046	M-type_MADS	AT5G48670.1	2e-44	AGAMOUS-like 80
		GH_A07G0204	MYB	AT2G16720.1	5e-61	myb domain protein 7
		GH_D01G2516	MYB	AT2G38090.1	1e-126	MYB family protein
		GH_D09G2551	MYB	AT5G49620.1	8e-92	myb domain protein 78
		GH_D01G2393	MYB_related	AT1G72650.1	2e-25	TRF-like 6
		GH_D06G0750	MYB_related	AT5G56840.1	2e-62	MYB_related family protein
		GH_D09G1718	MYB_related	AT3G09600.1	1e-147	MYB_related family protein
		GH_A04G1218	NAC	AT5G13180.1	2e-99	NAC domain containing protein 83
		GH_A05G3518	NAC	AT5G13180.1	1e-43	NAC domain containing protein 83
		GH_A11G0723	NAC	AT5G61430.1	1e-120	NAC domain containing protein 100
		GH_D01G0311	NAC	AT1G56010.2	1e-106	NAC domain containing protein 1
		GH_D04G0347	NAC	AT5G08790.1	1e-119	NAC family protein
		GH_A07G0635	NF-YB	AT5G23090.2	2e-94	nuclear factor Y, subunit B13
		GH_D12G1890	RAV	AT1G13260.1	1e-158	related to ABI3/VP1 1
		GH_D10G0300	SBP	AT2G33810.1	2e-51	squamosa promoter binding protein-like 3
		GH_A05G0114	TALE	AT5G11060.1	1e-161	KNOTTED1-like homeobox gene 4
		GH_A08G2033	TALE	AT1G62990.1	1e-176	KNOTTED-like homeobox of Arabidopsis thaliana 7
		GH_D08G2048	TALE	AT1G62990.1	1e-176	KNOTTED-like homeobox of Arabidopsis thaliana 7
		GH_D13G0313	TALE	AT4G34610.2	1e-158	BEL1-like homeodomain 6
		GH_A01G1976	TCP	AT1G58100.1	1e-91	TCP family protein
		GH_A04G0407	TCP	AT3G15030.2	1e-114	TCP family protein
		GH_A02G2045	WOX	AT4G35550.1	3e-89	WUSCHEL related homeobox 13
		GH_D03G0016	WOX	AT4G35550.1	1e-86	WUSCHEL related homeobox 13
		GH_A04G1157	WRKY	AT2G38470.1	1e-140	WRKY DNA-binding protein 33
		GH_A05G4243	WRKY	AT3G56400.1	5e-49	WRKY DNA-binding protein 70
		GH_A06G1106	WRKY	AT1G80840.1	3e-81	WRKY DNA-binding protein 40
		GH_A06G2099	WRKY	AT1G80840.1	1e-99	WRKY DNA-binding protein 40
		GH_D02G0033	WRKY	AT3G56400.1	8e-37	WRKY DNA-binding protein 70
		GH_D04G1498	WRKY	AT2G38470.1	1e-143	WRKY DNA-binding protein 33
		GH_D05G2806	WRKY	AT3G56400.1	5e-45	WRKY DNA-binding protein 70
		GH_D06G2141	WRKY	AT1G80840.1	1e-100	WRKY DNA-binding protein 40
		GH_D07G1824	WRKY	AT2G04880.2	6e-98	zinc-dependent activator protein-1
		GH_D10G0381	WRKY	AT1G29280.1	4e-82	WRKY DNA-binding protein 65
		GH_D11G2092	WRKY	AT2G23320.1	9e-96	WRKY DNA-binding protein 15
