# Supplementary material for: A Comprehensive Gene Co-Expression Network Analysis Reveals a Role of GhWRKY46 in Responding to Drought and Salt Stresses
Source: Int J Mol Sci. 2022 Oct 12;23(20):12181. doi: 10.3390/ijms232012181 (PMC9603583; doi:10.3390/ijms232012181)
Supplement: Supplementary file 1 [file ijms-23-12181-s001.zip › Table S5.xlsx]

## Sheet: Sheet1
Table S5. The distribution of TFs in cotton.
Gene ID	Gene Name	Description	Assembly	Chromosome	Start	End	Strand	Length (bp)	CDS Length (bp)	CDS GC Content (%)	Exon Number	Mean Exon Length (bp)	Mean Intron Length (bp)	Protein Length (aa)	Molecular Weight (kDa)	Charge	Isoelectric Point	Associated Domain List
GH_A01G0036	BBX19	B-box zinc finger protein 19	ZJU	A01	204433	206244	+	1812	639	46.6	5	127.8	293.3	212	23.465	-1.5	6.224	PF00643 (2);
GH_A01G0326	NAC021	NAC domain-containing protein 21/22	ZJU	A01	2840172	2844892	-	4721	939	44	3	313	1891	312	35.052	-1.5	6.046	PF02365 (1);
GH_A01G0437	BBX22	B-box zinc finger protein 22	ZJU	A01	4646257	4648954	+	2698	891	46.9	3	297	903.5	296	32.146	-3.5	5.409	PF00643 (1);
GH_A01G0497	YAB5	Axial regulator YABBY 5	ZJU	A01	5734478	5738007	+	3530	549	44.6	7	78.4	496.8	182	20.632	9	8.762	PF04690 (1);
GH_A01G0578	ATHB-52	Homeobox-leucine zipper protein ATHB-52	ZJU	A01	7022009	7022542	-	534	534	40.8	1	534	No intron	177	20.826	5	8.651	PF00046 (1);
GH_A01G0588	SPL4	Squamosa promoter-binding-like protein 4	ZJU	A01	7176727	7177389	-	663	549	47.5	2	274.5	114	182	20.195	8	8.414	PF03110 (1);
GH_A01G0644	NAC072	NAC domain-containing protein 72	ZJU	A01	7942319	7943548	+	1230	1047	42.6	3	349	91.5	348	38.645	8	9.053	PF02365 (1);
GH_A01G0715	ILR3	Transcription factor ILR3	ZJU	A01	9938688	9941532	+	2845	717	47.7	5	143.4	532	238	26.176	1	7.415	PF00010 (1);
GH_A01G0726	ETC1	MYB-like transcription factor ETC1	ZJU	A01	10320295	10320859	+	565	234	41	3	78	165.5	77	8.812	-8	4.033	PF00249 (1);
GH_A01G0837	SCL5	Scarecrow-like protein 5	ZJU	A01	12559404	12561023	-	1620	1620	45.1	1	1620	No intron	539	59.76	-10.5	5.166	PF03514 (1);
GH_A01G0871	NFYB3	Nuclear transcription factor Y subunit B-3	ZJU	A01	13579220	13579780	+	561	561	49.9	1	561	No intron	186	19.883	3	7.668	PF00808 (1);
GH_A01G0988	SPL14	Squamosa promoter-binding-like protein 14	ZJU	A01	18399688	18404186	-	4499	3246	44.6	10	324.6	139.2	1081	119.38	26	8.494	PF03110 (1);
GH_A01G1022	NLP4	Protein NLP4	ZJU	A01	19336209	19339351	-	3143	2778	42.4	4	694.5	121.7	925	102.871	5	6.746	PF02042 (1); PF00564 (1);
GH_A01G1539	IDD5	Protein indeterminate-domain 5, chloroplastic	ZJU	A01	75159881	75162750	+	2870	1704	45	3	568	583	567	61.791	22	8.961	PF12171 (1);
GH_A01G1651	MYB4	Transcription repressor MYB4	ZJU	A01	92188833	92190062	-	1230	768	44	3	256	231	255	28.957	11	8.583	PF00249 (2);
GH_A01G1976	TCP8	Transcription factor TCP8	ZJU	A01	109762648	109764300	+	1653	1653	47.7	1	1653	No intron	550	57.89	11	7.164	PF03634 (1);
GH_A01G1979	NGA4	B3 domain-containing transcription factor NGA4	ZJU	A01	109816394	109816789	-	396	396	42.2	1	396	No intron	131	15.252	12	10.374	PF02362 (1);
GH_A01G1980	NGA4	B3 domain-containing transcription factor NGA4	ZJU	A01	109916312	109916707	-	396	396	43.2	1	396	No intron	131	15.154	12	10.374	PF02362 (1);
GH_A01G2011	COL16	Zinc finger protein CONSTANS-LIKE 16	ZJU	A01	110686773	110688142	-	1370	1272	45.9	2	636	98	423	46.908	4	7.875	PF00643 (1); PF06203 (1);
GH_A01G2030	TGA7	Transcription factor TGA7	ZJU	A01	111251038	111254383	+	3346	1065	45.4	8	133.1	325.9	354	39.993	5	7.584	PF00170 (1); PF14144 (1);
GH_A01G2080	STR9	Rhodanese-like domain-containing protein 9, chloroplastic	ZJU	A01	112369712	112374255	-	4544	1593	45.3	8	199.1	421.6	530	56.759	25	9.471	PF00581 (1); PF00642 (2); PF00013 (1);
GH_A02G0035	WRKY70	Probable WRKY transcription factor 70	ZJU	A02	228644	230806	+	2163	921	38.9	3	307	621	306	34.666	-2	6.179	PF03106 (1);
GH_A02G0259	PHL2	Protein PHR1-LIKE 2	ZJU	A02	2782936	2785901	-	2966	912	46.4	6	152	410.8	303	33.075	0	6.523	PF00249 (1); PF14379 (1);
GH_A02G0409	ERF1B	Ethylene-responsive transcription factor 1B	ZJU	A02	4551812	4552471	+	660	660	49.7	1	660	No intron	219	24.671	-3	5.445	PF00847 (1);
GH_A02G0476	SPL7	Squamosa promoter-binding-like protein 7	ZJU	A02	5896162	5902263	-	6102	2433	44.8	10	243.3	407.7	810	90.583	2	6.697	PF03110 (1);
GH_A02G0652	STOP1	Protein SENSITIVE TO PROTON RHIZOTOXICITY 1	ZJU	A02	9307738	9309213	+	1476	1476	44.2	1	1476	No intron	491	54.599	1.5	6.6	-
GH_A02G0892	ZAT10	Zinc finger protein ZAT10	ZJU	A02	20046719	20047438	+	720	720	52.9	1	720	No intron	239	25.918	15	9.172	PF13912 (2);
GH_A02G1052	NAC014	NAC domain-containing protein 14	ZJU	A02	40968121	40970812	+	2692	1908	44.1	6	318	156.8	635	70.786	-17	4.883	PF02365 (1);
GH_A02G1059	NLP7	Protein NLP7	ZJU	A02	41594771	41598622	+	3852	2961	43.8	5	592.2	222.8	986	108.813	-4	6.322	PF02042 (1); PF00564 (1);
GH_A02G1387	BHLH87	Transcription factor bHLH87	ZJU	A02	83464720	83465991	+	1272	1272	42.4	1	1272	No intron	423	46.235	-7	5.008	PF00010 (1);
GH_A02G1747	HAT22	Homeobox-leucine zipper protein HAT22	ZJU	A02	104749525	104750434	-	910	732	42.6	3	244	89	243	26.751	9.5	9.277	PF00046 (1); PF02183 (1);
GH_A02G1830	HSF24	Heat shock factor protein HSF24	ZJU	A02	106101855	106103366	+	1512	888	51.2	2	444	624	295	32.506	-0.5	6.313	PF00447 (1);
GH_A02G1914	SCL4	Scarecrow-like protein 4	ZJU	A02	107152236	107154044	+	1809	1809	48.1	1	1809	No intron	602	65.995	-17.5	4.724	PF03514 (1);
GH_A02G2045	WOX13	WUSCHEL-related homeobox 13	ZJU	A02	108081225	108082646	+	1422	738	42.8	2	369	684	245	27.847	-3.5	5.809	PF00046 (1);
GH_A03G0106	ERF5	Ethylene-responsive transcription factor 5	ZJU	A03	1265003	1265950	+	948	948	46.8	1	948	No intron	315	35.526	3	8.431	PF00847 (1);
GH_A03G0209	AGL19	Agamous-like MADS-box protein AGL19	ZJU	A03	2615471	2620842	-	5372	630	40.2	7	90	790.3	209	24.188	8	10.024	PF00319 (1); PF01486 (1);
GH_A03G0350	WRKY24	WRKY transcription factor WRKY24	ZJU	A03	4440365	4442578	+	2214	1719	46.9	5	343.8	123.8	572	62.804	5.5	7.242	PF03106 (2);
GH_A03G0454	EIN3	Protein ETHYLENE INSENSITIVE 3	ZJU	A03	6210654	6211658	+	1005	1005	44.8	1	1005	No intron	334	37.58	-14.5	4.49	-
GH_A03G0725	ERF105	Ethylene-responsive transcription factor ERF105	ZJU	A03	14133387	14134058	-	672	672	43.9	1	672	No intron	223	24.952	7.5	9.423	PF00847 (1);
GH_A03G0826	BHLH72	Transcription factor PIF7	ZJU	A03	18259460	18261573	-	2114	1260	47.4	6	210	170.8	419	46.265	4	6.952	PF00010 (1);
GH_A03G0853	SPL6	Squamosa promoter-binding-like protein 6	ZJU	A03	19063570	19067731	-	4162	1578	42.6	3	526	1292	525	57.148	3.5	6.859	PF03110 (1);
GH_A03G0856	NA	Agamous-like MADS-box protein AGL8 homolog	ZJU	A03	19277108	19283060	+	5953	696	41.1	8	87	751	231	27.186	8	9.175	PF00319 (1); PF01486 (1);
GH_A03G1130	RAV1	AP2/ERF and B3 domain-containing transcription factor RAV1	ZJU	A03	55756865	55757905	-	1041	1041	45.9	1	1041	No intron	346	38.423	18	10.021	PF00847 (1); PF02362 (1);
GH_A03G1147	PRE6	Transcription factor PRE6	ZJU	A03	58160945	58161547	-	603	282	45.7	2	141	321	93	10.559	5	10.451	PF00010 (1);
GH_A03G1183	ZHD11	Zinc-finger homeodomain protein 11	ZJU	A03	65258815	65259585	-	771	771	46.6	1	771	No intron	256	28.379	9	7.944	PF04770 (1);
GH_A03G1198	NAC029	NAC transcription factor 29	ZJU	A03	66316333	66317401	-	1069	861	42	3	287	104	286	33.083	4	8.371	PF02365 (1);
GH_A03G1278	HDG2	Homeobox-leucine zipper protein HDG2	ZJU	A03	70986871	70990580	-	3710	2271	45.9	11	206.5	143.9	756	82.633	-9	5.628	PF00046 (1); PF01852 (1);
GH_A03G1359	BZR1	Protein BRASSINAZOLE-RESISTANT 1	ZJU	A03	80181884	80183098	-	1215	942	46.9	2	471	273	313	34.285	9	9.011	PF05687 (1);
GH_A03G1439	MYB4	Transcription repressor MYB4	ZJU	A03	88976585	88978843	-	2259	666	43.7	3	222	796.5	221	25.158	8.5	8.746	PF00249 (2);
GH_A03G1675	HAT5	Homeobox-leucine zipper protein HAT5	ZJU	A03	100456633	100457847	-	1215	810	44.4	3	270	202.5	269	30.523	-15	4.509	PF00046 (1); PF02183 (1);
GH_A03G1732	NAC083	NAC domain-containing protein 83	ZJU	A03	102484268	102485423	+	1156	768	45.1	3	256	194	255	29.034	12.5	9.364	PF02365 (1);
GH_A03G1767	VOZ1	Transcription factor VOZ1	ZJU	A03	103440323	103442766	+	2444	1356	44.3	4	339	362.7	451	50.324	-8	5.142	-
GH_A03G1895	TCP7	Transcription factor TCP7	ZJU	A03	105865065	105865841	+	777	777	55.6	1	777	No intron	258	26.668	8	10.389	PF03634 (1);
GH_A03G1906	SRM1	Transcription factor SRM1	ZJU	A03	106098919	106101998	-	3080	873	46.8	2	436.5	2207	290	31.164	6.5	7.842	PF00249 (2);
GH_A03G2023	HVA22A	HVA22-like protein a	ZJU	A03	108041663	108044141	+	2479	1197	40.8	5	239.4	320.5	398	44.68	17.5	9.253	PF03134 (1); PF12874 (2);
GH_A03G2127	ABF3	ABSCISIC ACID-INSENSITIVE 5-like protein 6	ZJU	A03	109132147	109133759	-	1613	1167	45.7	4	291.8	148.7	388	41.845	10	10.017	PF00170 (1);
GH_A03G2169	At4g06598	Uncharacterized protein At4g06598	ZJU	A03	109596705	109599619	-	2915	1113	42.5	4	278.3	600.7	370	41.479	8	9.237	-
GH_A03G2192	RAD	Transcription factor RADIALIS	ZJU	A03	109784326	109785052	+	727	261	46	2	130.5	466	86	9.504	3.5	9.752	PF00249 (1);
GH_A03G2209	BZIP44	bZIP transcription factor 44	ZJU	A03	109932209	109932724	+	516	516	41.1	1	516	No intron	171	18.903	0	6.512	PF00170 (1);
GH_A04G0219	CIGR1	Chitin-inducible gibberellin-responsive protein 1	ZJU	A04	3543303	3545036	+	1734	1734	46.7	1	1734	No intron	577	64.038	-2.5	6.203	PF03514 (1);
GH_A04G0281	NAC056	NAC transcription factor 56	ZJU	A04	5153200	5154401	-	1202	1041	43.1	3	347	80.5	346	38.817	4.5	7.829	PF02365 (1);
GH_A04G0407	TCP4	Transcription factor TCP4	ZJU	A04	8088710	8089915	-	1206	1206	47.8	1	1206	No intron	401	43.742	5	6.851	PF03634 (1);
GH_A04G1157	WRKY33	Probable WRKY transcription factor 33	ZJU	A04	78055274	78057186	-	1913	1539	43.1	5	307.8	93.5	512	56.103	5.5	7.566	PF03106 (2);
GH_A04G1218	NAC083	NAC domain-containing protein 83	ZJU	A04	80081228	80082169	-	942	762	43.2	3	254	90	253	28.792	12.5	9.672	PF02365 (1);
GH_A04G1232	GLK1	Transcription activator GLK1	ZJU	A04	80490812	80492944	+	2133	1320	48.5	6	220	162.6	439	48.393	7	7.062	PF00249 (1);
GH_A04G1311	SRM1	Transcription factor SRM1	ZJU	A04	82590458	82592712	-	2255	864	47.7	2	432	1391	287	30.717	2	6.863	PF00249 (2);
GH_A04G1492	BZIP11	bZIP transcription factor 11	ZJU	A04	85090546	85091019	-	474	474	41.1	1	474	No intron	157	17.952	-5	4.993	PF00170 (1);
GH_A04G1588	TCP8	Transcription factor TCP8	ZJU	A04	86053158	86054621	+	1464	1464	47.4	1	1464	No intron	487	51.026	10	7.956	PF03634 (1);
GH_A04G1614	Os03g0621600	Putative B3 domain-containing protein Os03g0621600	ZJU	A04	86323918	86324610	-	693	693	46.8	1	693	No intron	230	26.266	5.5	7.738	PF02362 (1);
GH_A04G1643	BHLH168	Transcription factor bHLH168	ZJU	A04	86512600	86513199	-	600	513	41.3	2	256.5	87	170	19.704	7	8.746	PF00010 (1);
GH_A04G1763	CDF1	Cyclic dof factor 1	ZJU	A04	87607860	87608943	-	1084	855	41.9	2	427.5	229	284	32.005	11	8.7	PF02701 (1);
GH_A05G0017	BHLH35	Transcription factor bHLH35	ZJU	A05	305110	306146	+	1037	708	42.2	5	141.6	82.3	235	26.663	-11.5	4.313	PF00010 (1);
GH_A05G0114	KNAT4	Homeobox protein knotted-1-like 4	ZJU	A05	1251657	1254467	+	2811	888	46.3	5	177.6	480.8	295	33.264	-6.5	5.257	PF03790 (1); PF03791 (1); PF03789 (1); PF05920 (1);
GH_A05G0205	GAI	DELLA protein GAI	ZJU	A05	1930734	1932359	+	1626	1626	50.6	1	1626	No intron	541	59.367	-7.5	5.678	PF12041 (1); PF03514 (1);
GH_A05G0252	BHLH68	Transcription factor bHLH68	ZJU	A05	2367949	2370061	-	2113	1002	47.3	7	143.1	185.2	333	36.036	6.5	7.478	-
GH_A05G0291	MYBS3	Transcription factor MYBS3	ZJU	A05	2829491	2830484	+	994	768	43.5	3	256	113	255	27.799	17	10.244	PF00249 (1);
GH_A05G0297	GATA22	Putative GATA transcription factor 22	ZJU	A05	2865013	2866194	-	1182	918	43.5	3	306	132	305	34.03	15.5	8.977	PF00320 (1);
GH_A05G0583	KNAT3	Homeobox protein knotted-1-like 3	ZJU	A05	5339148	5341802	-	2655	1278	49.6	5	255.6	344.3	425	46.901	-2.5	6.267	PF03790 (1); PF03791 (1); PF03789 (1); PF05920 (1);
GH_A05G0603	WRKY40	Probable WRKY transcription factor 40	ZJU	A05	5522430	5523781	+	1352	942	44.7	5	188.4	102.5	313	34.168	6.5	8.46	PF03106 (1);
GH_A05G0693	BHLH122	Transcription factor bHLH122	ZJU	A05	6211152	6213526	-	2375	1275	45.9	6	212.5	220	424	46.731	8.5	8.149	PF00010 (1);
GH_A05G0767	DOF2.1	Dof zinc finger protein DOF2.1	ZJU	A05	6874772	6876161	-	1390	789	43.7	2	394.5	601	262	29.175	5.5	8.271	PF02701 (1);
GH_A05G1013	RAP2-7	Ethylene-responsive transcription factor RAP2-7	ZJU	A05	9011306	9014391	+	3086	1401	46.9	9	155.7	210.6	466	51.444	4	7.445	PF00847 (1);
GH_A05G1169	PHL6	Myb family transcription factor PHL6	ZJU	A05	10541254	10543610	+	2357	1455	43.7	7	207.9	150.3	484	52.891	-4.5	6.107	PF00249 (1); PF14379 (1);
GH_A05G1400	ASIL2	Trihelix transcription factor ASIL2	ZJU	A05	12852081	12853232	+	1152	1152	50.2	1	1152	No intron	383	41.951	12	9.967	PF13837 (1);
GH_A05G1417	TT2	Transcription factor TT2	ZJU	A05	13001816	13002477	+	662	582	41.4	2	291	80	193	22.534	9	10	PF00249 (2);
GH_A05G1629	DOF1.7	Dof zinc finger protein DOF1.7	ZJU	A05	15306491	15307438	+	948	948	44.8	1	948	No intron	315	34.571	10	9.422	PF02701 (1);
GH_A05G1841	FD	Protein FD	ZJU	A05	17300918	17301841	+	924	651	47.3	3	217	136.5	216	23.708	8.5	10.204	PF00170 (1);
GH_A05G1960	NAC086	NAC domain-containing protein 86	ZJU	A05	18556354	18558111	+	1758	1059	45.5	5	211.8	174.8	352	38.507	-18	4.525	PF02365 (1);
GH_A05G2002	MYB44	Transcription factor MYB44	ZJU	A05	19143608	19144342	-	735	735	47.5	1	735	No intron	244	27.542	8	8.643	PF00249 (2);
GH_A05G2038	ABF2	ABSCISIC ACID-INSENSITIVE 5-like protein 5	ZJU	A05	19560587	19562772	+	2186	1254	45.9	4	313.5	310.7	417	44.679	11	9.945	PF00170 (1);
GH_A05G2236	ATHB-16	Homeobox-leucine zipper protein ATHB-16	ZJU	A05	21641824	21642840	+	1017	834	41.5	3	278	91.5	277	31.971	-13	4.533	PF00046 (1); PF02183 (1);
GH_A05G2409	SCL1	Scarecrow-like protein 1	ZJU	A05	24229288	24231026	+	1739	1665	44.3	2	832.5	74	554	61.866	-15.5	4.854	PF03514 (1);
GH_A05G2670	BHLH145	Transcription factor bHLH145	ZJU	A05	28646656	28647726	+	1071	1071	44.1	1	1071	No intron	356	38.983	-11	4.807	-
GH_A05G3007	ELF6	Probable lysine-specific demethylase ELF6	ZJU	A05	37371809	37379159	-	7351	4488	42.3	7	641.1	477.2	1495	166.591	8.5	6.869	PF02375 (1); PF02373 (1);
GH_A05G3462	BHLH51	Transcription factor bHLH51	ZJU	A05	79954093	79954497	+	405	327	41	2	163.5	78	108	12.388	4	9.456	PF00010 (1);
GH_A05G3499	BZIP19	Basic leucine zipper 19	ZJU	A05	82016901	82017650	+	750	750	42.4	1	750	No intron	249	27.71	2	6.738	PF07716 (1);
GH_A05G3518	NAC083	NAC domain-containing protein 83	ZJU	A05	82713623	82715264	-	1642	621	45.2	3	207	510.5	206	23.402	10.5	9.758	PF02365 (1);
GH_A05G3971	HSFA4B	Heat stress transcription factor A-4b	ZJU	A05	104086138	104087491	-	1354	1185	45	2	592.5	169	394	45.083	-5.5	5.859	PF00447 (1);
GH_A05G3983	AGL1	Agamous-like MADS-box protein AGL1	ZJU	A05	104359116	104368469	+	9354	705	44	7	100.7	1441.5	234	26.974	9.5	9.799	PF00319 (1); PF01486 (1);
GH_A05G4243	WRKY70	Probable WRKY transcription factor 70	ZJU	A05	109255330	109256413	-	1084	909	45.1	3	303	87.5	302	34.329	-5	5.748	PF03106 (1);
GH_A06G0054	BBX21	B-box zinc finger protein 21	ZJU	A06	410074	411467	-	1394	753	41.8	3	251	320.5	250	27.714	-2	6.161	PF00643 (2);
GH_A06G0068	BZIP11	bZIP transcription factor 11	ZJU	A06	588945	589430	-	486	486	40.1	1	486	No intron	161	18.551	-2.5	5.598	PF00170 (1);
GH_A06G0201	ERF008	Ethylene-responsive transcription factor ERF008	ZJU	A06	2072528	2072998	+	471	471	48.8	1	471	No intron	156	17.436	9	10.063	PF00847 (1);
GH_A06G0202	egr1	Early growth response protein 1	ZJU	A06	2078518	2079738	-	1221	1221	45.4	1	1221	No intron	406	46.673	2.5	7.157	-
GH_A06G0235	ZAT10	Zinc finger protein ZAT10	ZJU	A06	2403706	2404443	-	738	738	51.1	1	738	No intron	245	26.009	6.5	7.807	PF13912 (2);
GH_A06G0436	TGA7	Transcription factor TGA7	ZJU	A06	6189922	6192131	+	2210	1074	43.3	8	134.3	162.3	357	40.558	3.5	7.69	PF00170 (1); PF14144 (1);
GH_A06G0539	KNAT4	Homeobox protein knotted-1-like 4	ZJU	A06	8224437	8226066	+	1630	873	44.6	5	174.6	189.3	290	32.846	0.5	6.566	PF03790 (1); PF03791 (1); PF03789 (1); PF05920 (1);
GH_A06G0672	HSFC1	Heat stress transcription factor C-1	ZJU	A06	12445389	12446496	+	1108	1023	46.3	2	511.5	85	340	38.56	-4.5	5.323	PF00447 (1);
GH_A06G0769	MYBS3	Transcription factor MYBS3	ZJU	A06	16774508	16775461	+	954	741	44.8	3	247	106.5	246	27.034	17	10.555	PF00249 (1);
GH_A06G0779	GATA22	Putative GATA transcription factor 22	ZJU	A06	17321993	17323097	-	1105	897	43.1	3	299	104	298	33.014	20	9.581	PF00320 (1);
GH_A06G0864	ARF19	Auxin response factor 19	ZJU	A06	21404626	21409926	-	5301	3131	46.1	10	313.1	241.1	1043	116.988	5.5	6.986	PF02362 (1); PF06507 (1);
GH_A06G0931	WRKY50	Probable WRKY transcription factor 50	ZJU	A06	27788600	27789317	+	718	474	44.7	3	158	122	157	18.401	-5	4.81	PF03106 (1);
GH_A06G0971	GATA22	Putative GATA transcription factor 22	ZJU	A06	30539610	30541299	-	1690	843	44	3	281	423.5	280	30.684	12	9.701	PF00320 (1);
GH_A06G1004	DREB3	Dehydration-responsive element-binding protein 3	ZJU	A06	32518812	32519591	-	780	780	49.4	1	780	No intron	259	28.232	-4	5.138	PF00847 (1);
GH_A06G1018	TCX5	Protein tesmin/TSO1-like CXC 5	ZJU	A06	32916178	32921745	+	5568	1896	45	8	237	524.6	631	68.882	10.5	7.611	PF03638 (2);
GH_A06G1055	WRKY32	Probable WRKY transcription factor 32	ZJU	A06	35394236	35397408	+	3173	1494	43.4	5	298.8	419.8	497	54.058	-3.5	6.135	PF03106 (2);
GH_A06G1071	SHN3	Ethylene-responsive transcription factor SHINE 3	ZJU	A06	36009795	36010543	-	749	636	49.8	2	318	113	211	23.127	3.5	8.338	PF00847 (1);
GH_A06G1106	WRKY40	Probable WRKY transcription factor 40	ZJU	A06	39017815	39019170	-	1356	942	46.4	5	188.4	103.5	313	34.226	0.5	6.626	PF03106 (1);
GH_A06G1487	MYB4	Transcription factor MYB4	ZJU	A06	95043897	95044856	-	960	747	42	3	249	106.5	248	27.991	7.5	9.275	PF00249 (2);
GH_A06G1943	LBD1	LOB domain-containing protein 1	ZJU	A06	120750133	120751798	-	1666	615	49.9	2	307.5	1051	204	22.269	0.5	6.713	PF03195 (1);
GH_A06G2073	WRKY70	Probable WRKY transcription factor 70	ZJU	A06	123114283	123116622	-	2340	828	41.4	3	276	756	275	31.321	-5	5.572	PF03106 (1);
GH_A06G2099	WRKY40	Probable WRKY transcription factor 40	ZJU	A06	123652191	123653548	-	1358	981	39	4	245.3	125.7	326	35.78	5	8.346	PF03106 (1);
GH_A07G0100	At4g29190	Zinc finger CCCH domain-containing protein 49	ZJU	A07	1088580	1089704	+	1125	1125	50.8	1	1125	No intron	374	41.677	4.5	7.207	PF00642 (1);
GH_A07G0170	ARF19	Auxin response factor 19	ZJU	A07	1701093	1706469	-	5377	3366	44.9	13	258.9	167.6	1121	125.139	-1.5	6.396	PF02362 (1); PF06507 (1); PF02309 (1);
GH_A07G0204	C1	Anthocyanin regulatory C1 protein	ZJU	A07	2062152	2063218	+	1067	876	42.5	3	292	95.5	291	32.713	9	9.357	PF00249 (2);
GH_A07G0205	C1	Anthocyanin regulatory C1 protein	ZJU	A07	2080069	2081110	+	1042	837	41.5	3	279	102.5	278	31.498	11	9.358	PF00249 (2);
GH_A07G0207	TT2	Transcription factor TT2	ZJU	A07	2113458	2114434	+	977	816	41.3	3	272	80.5	271	30.46	5	7.344	PF00249 (2);
GH_A07G0217	WRKY50	Probable WRKY transcription factor 50	ZJU	A07	2198545	2199525	+	981	510	40.2	3	170	235.5	169	19.766	-6	4.843	PF03106 (1);
GH_A07G0247	At4g29190	Zinc finger CCCH domain-containing protein 49	ZJU	A07	2481692	2482771	-	1080	1080	52.1	1	1080	No intron	359	40.15	7	7.878	PF00642 (1);
GH_A07G0302	RR23	Two-component response regulator ORR23	ZJU	A07	3049872	3052593	+	2722	1998	42.8	6	333	144.8	665	72.983	-7.5	5.724	PF00072 (1); PF00249 (1);
GH_A07G0500	ERF2	Ethylene-responsive transcription factor 2	ZJU	A07	5335618	5336268	+	651	651	46.2	1	651	No intron	216	24.098	4.5	8.668	PF00847 (1);
GH_A07G0603	At3g48440	Zinc finger CCCH domain-containing protein 43	ZJU	A07	6619929	6624282	-	4354	1338	46.3	6	223	603.2	445	49.855	-9	5.34	PF00642 (5);
GH_A07G0635	DR1	Protein Dr1 homolog	ZJU	A07	7082909	7085793	-	2885	471	44.6	5	94.2	603.5	156	17.367	-10	4.42	PF00808 (1);
GH_A07G0773	UNE10	Transcription factor UNE10	ZJU	A07	9285256	9287988	+	2733	1299	46.1	6	216.5	286.8	432	47.717	15	8.743	PF00010 (1);
GH_A07G1141	At5g58620	Zinc finger CCCH domain-containing protein 66	ZJU	A07	17998306	18000420	+	2115	2115	46.9	1	2115	No intron	704	76.424	-4	6.103	PF13637 (1); PF00642 (1);
GH_A07G1211	NAC090	NAC domain-containing protein 90	ZJU	A07	19758354	19759286	+	933	741	47.1	3	247	96	246	28.37	0.5	6.687	PF02365 (1);
GH_A07G1282	IDD4	Protein indeterminate-domain 4, chloroplastic	ZJU	A07	21711210	21712962	+	1753	1518	43.7	3	506	117.5	505	55.745	21.5	9.587	-
GH_A07G1502	TRY	Transcription factor TRY	ZJU	A07	29374598	29375509	+	912	252	46	3	84	330	83	9.922	1.5	8.219	PF00249 (1);
GH_A07G1503	WRKY46	Probable WRKY transcription factor 46	ZJU	A07	29581192	29582459	+	1268	1008	42.5	3	336	130	335	38.182	-6.5	5.164	PF03106 (1);
GH_A07G1512	CRF5	Ethylene-responsive transcription factor CRF5	ZJU	A07	29897970	29898911	-	942	942	44.5	1	942	No intron	313	35.609	-4.5	5.279	PF00847 (1);
GH_A07G1568	AGL6	Agamous-like MADS-box protein AGL6	ZJU	A07	32652438	32657570	+	5133	732	43.3	8	91.5	628.7	243	28.058	6	8.137	PF00319 (1); PF01486 (1);
GH_A07G1853	WRKY1	WRKY transcription factor 1	ZJU	A07	62848325	62850096	+	1772	1338	41.8	4	334.5	144.7	445	48.34	13	8.542	PF03106 (2);
GH_A07G1975	BZIP43	Basic leucine zipper 43	ZJU	A07	79835602	79836141	+	540	540	48	1	540	No intron	179	20.661	1	6.725	PF00170 (1);
GH_A07G2255	NAC091	NAC domain-containing protein 91	ZJU	A07	91416631	91418175	-	1545	1212	42.1	5	242.4	83.3	403	45.423	-21.5	4.478	PF02365 (1);
GH_A07G2631	SCRM	Transcription factor ICE1	ZJU	A07	96441988	96445721	+	3734	1434	48.2	4	358.5	766.7	477	52.422	-4	5.846	PF00010 (1);
GH_A08G0016	RAP2-7	Ethylene-responsive transcription factor RAP2-7	ZJU	A08	104611	107352	-	2742	1395	48.7	9	155	168.4	464	51.423	-6.5	5.727	PF00847 (2);
GH_A08G0118	LBD11	LOB domain-containing protein 11	ZJU	A08	912632	914766	+	2135	609	53	2	304.5	1526	202	21.848	-3	4.921	PF03195 (1);
GH_A08G0383	MYB3	Transcription factor MYB3	ZJU	A08	4008342	4009612	-	1271	789	45.1	2	394.5	482	262	29.877	5.5	8.062	PF00249 (2);
GH_A08G0572	SCL23	Scarecrow-like protein 23	ZJU	A08	6755532	6756863	-	1332	1332	52	1	1332	No intron	443	48.163	-6	5.589	PF03514 (1);
GH_A08G0935	ZFP2	Zinc finger protein 2	ZJU	A08	29550917	29551369	+	453	453	45.3	1	453	No intron	150	16.812	7	9.453	-
GH_A08G1248	MYB111	Transcription factor MYB111	ZJU	A08	77993909	77994787	+	879	780	44.4	2	390	99	259	29.08	4.5	8.314	PF00249 (2);
GH_A08G1318	NTL9	Protein NTM1-like 9	ZJU	A08	86910268	86912604	+	2337	1689	43.4	5	337.8	162	562	62.657	-5	5.829	PF02365 (1);
GH_A08G1373	BEL1	Homeobox protein BEL1 homolog	ZJU	A08	91248834	91251026	-	2193	1452	43.9	4	363	247	483	54.377	6	7.065	PF07526 (1); PF05920 (1);
GH_A08G1390	COL13	Zinc finger protein CONSTANS-LIKE 13	ZJU	A08	92150302	92165237	-	14936	1374	41.8	7	196.3	2260.3	457	51.655	3	6.777	PF13881 (1); PF00643 (1); PF06203 (1);
GH_A08G1594	WRKY22	WRKY transcription factor 22	ZJU	A08	103397324	103398483	+	1160	978	49	3	326	91	325	35.537	3	7.191	PF03106 (1);
GH_A08G1796	KAN2	Probable transcription factor KAN2	ZJU	A08	110138767	110143056	-	4290	1119	45.2	6	186.5	634.2	372	41.78	14.5	9.094	PF00249 (1);
GH_A08G1821	MYC2	Transcription factor MYC2	ZJU	A08	110602029	110604053	+	2025	2025	47	1	2025	No intron	674	73.571	-9.5	5.426	PF14215 (1); PF00010 (1);
GH_A08G1926	HAT2	Homeobox-leucine zipper protein HAT2	ZJU	A08	112748318	112749729	-	1412	903	48.4	4	225.8	169.7	300	33.377	6.5	8.226	PF04618 (1); PF00046 (1); PF02183 (1);
GH_A08G1929	KUA1	Transcription factor KUA1	ZJU	A08	112924197	112926364	+	2168	987	47.3	3	329	590.5	328	35.675	4.5	7.187	PF00249 (1);
GH_A08G1934	WER	Transcription factor WER	ZJU	A08	113048623	113049297	+	675	597	40	2	298.5	78	198	23.095	-0.5	6.369	PF00249 (2);
GH_A08G2033	KNAT7	Homeobox protein knotted-1-like 7	ZJU	A08	115364796	115369072	+	4277	900	45.1	5	180	844.3	299	33.67	1	6.652	PF03790 (1); PF03791 (1); PF05920 (1);
GH_A08G2055	HSFB2B	Heat stress transcription factor B-2b	ZJU	A08	116065071	116066125	-	1055	936	51.6	2	468	119	311	34.428	-9.5	4.703	PF00447 (1);
GH_A08G2121	BHLH	Basic helix-loop-helix protein A	ZJU	A08	117009931	117016047	+	6117	2055	50	8	256.9	580.3	684	76.482	-19.5	4.797	PF14215 (1); PF00010 (1);
GH_A08G2151	WRKY39	Probable WRKY transcription factor 39	ZJU	A08	117350958	117352711	+	1754	972	43	3	324	391	323	36.381	32	10.37	PF10533 (1); PF03106 (1);
GH_A08G2170	ERF1B	Ethylene-responsive transcription factor 1B	ZJU	A08	117698547	117699191	+	645	645	49.3	1	645	No intron	214	24.275	-4.5	4.936	PF00847 (1);
GH_A08G2274	MYB36	Transcription factor MYB36	ZJU	A08	119162092	119163381	-	1290	948	41.7	3	316	171	315	35.81	5.5	7.726	PF00249 (2);
GH_A08G2395	BHLH94	Transcription factor bHLH94	ZJU	A08	120580869	120582042	+	1174	996	41.9	3	332	89	331	37.203	5	7.343	PF00010 (1);
GH_A08G2424	CPRF2	Light-inducible protein CPRF2	ZJU	A08	120894477	120897240	+	2764	1242	46.1	6	207	304.4	413	44.591	-2.5	5.98	PF00170 (1); PF12498 (1);
GH_A08G2618	WHY2	Single-stranded DNA-bindig protein WHY2, mitochondrial	ZJU	A08	122952751	122956355	+	3605	690	44.9	8	86.3	416.4	229	25.17	12	10.054	PF08536 (1);
GH_A08G2652	MYB63	Transcription factor MYB63	ZJU	A08	123267059	123269711	-	2653	954	42.6	3	318	849.5	317	35.752	-2	6.11	PF00249 (2);
GH_A08G2661	JUB1	Transcription factor JUNGBRUNNEN 1	ZJU	A08	123384546	123385858	+	1313	867	42.2	3	289	223	288	33.093	-1	6.318	PF02365 (1);
GH_A08G2834	DREB3	Dehydration-responsive element-binding protein 3	ZJU	A08	124724183	124724863	+	681	681	51.1	1	681	No intron	226	24.862	-5	4.953	PF00847 (1);
GH_A09G0182	ANAC094	Putative NAC domain-containing protein 94	ZJU	A09	4230855	4232210	-	1356	1161	43.5	3	387	97.5	386	43.357	3	7.153	PF02365 (1);
GH_A09G0225	PRE5	Transcription factor PRE5	ZJU	A09	5557578	5558380	+	803	279	44.4	2	139.5	524	92	10.383	1.5	8.521	PF00010 (1);
GH_A09G0576	TCP20	Transcription factor TCP20	ZJU	A09	32421185	32422081	-	897	897	48	1	897	No intron	298	31.417	11	10.128	PF03634 (1);
GH_A09G0633	MYBS1	Transcription factor MYBS1	ZJU	A09	41374816	41375868	-	1053	888	47.7	2	444	165	295	32.342	9	8.017	PF00249 (2);
GH_A09G0650	COL16	Zinc finger protein CONSTANS-LIKE 16	ZJU	A09	44049723	44051074	+	1352	1233	45.1	2	616.5	119	410	45.923	-12.5	4.804	PF00643 (1); PF06203 (1);
GH_A09G0660	BEE3	Transcription factor BEE 3	ZJU	A09	45096622	45098247	+	1626	807	39.4	5	161.4	204.8	268	30.438	6	8.476	PF00010 (1);
GH_A09G1143	SRM1	Transcription factor SRM1	ZJU	A09	64659280	64661892	+	2613	627	46.1	2	313.5	1986	208	24.006	-0.5	6.409	PF00249 (2);
GH_A09G1214	LBD1	LOB domain-containing protein 1	ZJU	A09	66416905	66418088	+	1184	582	48.5	2	291	602	193	21.2	-2	5.235	PF03195 (1);
GH_A09G1436	BRD8	Bromodomain-containing protein 8	ZJU	A09	70123016	70127352	-	4337	2064	48.2	3	688	1136.5	687	75.694	20.5	9.874	PF00249 (1); PF00439 (1);
GH_A09G1617	ZAT5	Zinc finger protein ZAT5	ZJU	A09	72907653	72908525	-	873	873	45.7	1	873	No intron	290	31.838	8.5	8.338	PF13912 (2);
GH_A09G1638	DPB	Transcription factor-like protein DPB	ZJU	A09	73293275	73296728	-	3454	1059	45.2	9	117.7	299.4	352	38.803	3.5	7.013	PF02319 (1); PF08781 (1);
GH_A09G1769	RVE8	Protein REVEILLE 8	ZJU	A09	74568035	74570613	+	2579	900	44	8	112.5	239.9	299	32.652	7	9.242	PF00249 (1);
GH_A09G1798	DIVARICATA	Transcription factor DIVARICATA	ZJU	A09	74879528	74880537	+	1010	858	44.4	2	429	152	285	32.007	5.5	8.631	PF00249 (2);
GH_A09G1946	TCP19	Transcription factor TCP19	ZJU	A09	76577775	76578800	-	1026	1026	48.1	1	1026	No intron	341	36.933	1	6.721	PF03634 (1);
GH_A09G2066	CRF2	Ethylene-responsive transcription factor CRF2	ZJU	A09	77637909	77638922	-	1014	1014	47.5	1	1014	No intron	337	37.836	-3	5.746	PF00847 (1);
GH_A09G2129	ERF1A	Ethylene-responsive transcription factor 1A	ZJU	A09	78145670	78146476	+	807	807	51.1	1	807	No intron	268	29.286	-1.5	5.825	PF00847 (1);
GH_A09G2340	SCR	Protein SCARECROW	ZJU	A09	80162125	80165429	-	3305	2277	52.1	2	1138.5	1028	758	82.339	-3	6.284	PF03514 (1);
GH_A09G2565	ARR2	Two-component response regulator ARR2	ZJU	A09	81985777	81988585	-	2809	2019	42.8	6	336.5	158	672	74.057	-1.5	6.385	PF00072 (1); PF00249 (1);
GH_A09G2620	WRKY23	Probable WRKY transcription factor 23	ZJU	A09	82498986	82500291	+	1306	879	43.3	3	293	213.5	292	32.625	-2	6.1	PF03106 (1);
GH_A10G0038	ATHB-14	Homeobox-leucine zipper protein ATHB-14	ZJU	A10	321336	327397	-	6062	2562	46.8	18	142.3	205.9	853	93.782	-4.5	6.03	PF00046 (1); PF01852 (1); PF08670 (1);
GH_A10G0109	WRKY6	WRKY transcription factor 6	ZJU	A10	856796	859142	-	2347	1653	49.5	5	330.6	173.5	550	59.597	5.5	7.225	PF03106 (1);
GH_A10G0181	BHLH112	Transcription factor bHLH112	ZJU	A10	1504492	1506444	+	1953	1056	41.1	7	150.9	149.5	351	38.624	-1.5	5.798	-
GH_A10G0594	IDD7	Protein indeterminate-domain 7	ZJU	A10	6318872	6320970	-	2099	1491	45	3	497	304	496	53.845	22.5	9.261	PF12171 (1);
GH_A10G0619	DOF1.7	Dof zinc finger protein DOF1.7	ZJU	A10	6984388	6985146	+	759	759	51.5	1	759	No intron	252	27.622	6	8.472	PF02701 (1);
GH_A10G0687	NAC035	NAC domain-containing protein 35	ZJU	A10	9572894	9574979	-	2086	1260	48.9	3	420	413	419	47.723	4.5	7.359	PF02365 (1);
GH_A10G1062	SPL7	Squamosa promoter-binding-like protein 7	ZJU	A10	22451335	22457005	+	5671	2382	43.7	10	238.2	365.4	793	89.789	1	6.614	PF03110 (1);
GH_A10G1510	POSF21	Probable transcription factor PosF21	ZJU	A10	77953185	77956677	-	3493	1197	45.9	4	299.3	765.3	398	43.673	5	7.041	PF00170 (1);
GH_A10G1528	NLP8	Protein NLP8	ZJU	A10	78946444	78951854	+	5411	2856	42.6	5	571.2	638.8	951	104.241	-19	5.012	PF02042 (1); PF00564 (1);
GH_A10G1637	VAL2	B3 domain-containing transcription repressor VAL2	ZJU	A10	86033656	86040412	-	6757	2745	45.7	12	228.8	364.7	914	100.062	1	6.615	PF02362 (1); PF07496 (1);
GH_A10G1822	RAP2-3	Ethylene-responsive transcription factor RAP2-3	ZJU	A10	96413960	96415093	+	1134	771	49.9	2	385.5	363	256	28.879	0	6.538	PF00847 (1);
GH_A10G1869	CMTA5	Calmodulin-binding transcription activator 5	ZJU	A10	98537667	98543748	+	6082	2751	42.3	13	211.6	277.6	916	103.659	10	7.27	PF03859 (1); PF12796 (1); PF00612 (2);
GH_A10G2264	GATA8	GATA transcription factor 8	ZJU	A10	108809112	108810453	+	1342	1014	50.3	2	507	328	337	36.843	2	6.784	PF00320 (1);
GH_A10G2285	ncor1	Nuclear receptor corepressor 1	ZJU	A10	109260171	109268725	+	8555	5172	42.7	4	1293	1127.7	1723	188.662	-13	6.027	PF00249 (1);
GH_A10G2627	At2g40140	Zinc finger CCCH domain-containing protein 29	ZJU	A10	114399688	114401688	+	2001	2001	47	1	2001	No intron	666	72.211	0	6.511	PF12796 (1); PF00642 (1);
GH_A10G2651	BHLH51	Transcription factor bHLH51	ZJU	A10	114690785	114692357	-	1573	717	43.1	2	358.5	856	238	26.271	6	8.688	PF00010 (1);
GH_A11G0117	RVE6	Protein REVEILLE 6	ZJU	A11	1144523	1146930	-	2408	903	44.5	8	112.9	215	300	33.079	8	9.249	PF00249 (1);
GH_A11G0366	DOF5.4	Dof zinc finger protein DOF5.4	ZJU	A11	3199654	3200589	-	936	936	47.6	1	936	No intron	311	34.064	0	6.502	PF02701 (1);
GH_A11G0412	ARF2	Auxin response factor 2	ZJU	A11	3588518	3592567	-	4050	2580	45.9	14	184.3	113.1	859	95.505	4	6.792	PF02362 (1); PF06507 (1); PF02309 (2);
GH_A11G0465	RL3	Protein RADIALIS-like 3	ZJU	A11	4096772	4097023	+	252	252	47.6	1	252	No intron	83	9.358	3	9.019	PF00249 (1);
GH_A11G0592	NAC082	NAC domain-containing protein 82	ZJU	A11	5248295	5249341	+	1047	1047	44.7	1	1047	No intron	348	38.755	-15.5	4.467	PF02365 (1);
GH_A11G0657	SCRM	Transcription factor ICE1	ZJU	A11	5904197	5907747	+	3551	1563	48.2	4	390.8	662.7	520	56.503	-8	5.251	PF00010 (1);
GH_A11G0718	CDF2	Cyclic dof factor 2	ZJU	A11	6378862	6381266	+	2405	1533	45.9	2	766.5	872	510	55.381	-3.5	5.905	PF02701 (1);
GH_A11G0723	NAC100	NAC domain-containing protein 100	ZJU	A11	6420457	6421626	+	1170	957	45.1	3	319	106.5	318	36.112	5.5	8.256	PF02365 (1);
GH_A11G0865	TCP9	Transcription factor TCP9	ZJU	A11	7751251	7752267	-	1017	1017	53.6	1	1017	No intron	338	35.365	8	9.539	PF03634 (1);
GH_A11G0976	CPRF1	Common plant regulatory factor 1	ZJU	A11	8845233	8848427	+	3195	1104	46.7	11	100.4	209.1	367	39.444	3.5	7.324	PF07777 (1); PF16596 (1); PF00170 (1);
GH_A11G0997	WRKY46	Probable WRKY transcription factor 46	ZJU	A11	9091040	9092723	-	1684	999	43.5	3	333	342.5	332	37.33	-4.5	5.778	PF03106 (1);
GH_A11G1068	NAC062	NAC domain-containing protein 62	ZJU	A11	10177003	10178954	-	1952	1356	42.3	7	193.7	99.3	451	51.293	-13.5	5.034	PF02365 (1);
GH_A11G1091	WRKY47	Probable WRKY transcription factor 47	ZJU	A11	10465252	10467897	-	2646	1521	45.8	5	304.2	281.3	506	54.605	12.5	8.546	PF03106 (1);
GH_A11G1141	WRKY22	WRKY transcription factor 22	ZJU	A11	11154259	11155447	-	1189	804	42.7	3	268	192.5	267	29.959	-9	4.908	PF03106 (1);
GH_A11G1146	BZIP53	bZIP transcription factor 53	ZJU	A11	11242967	11243395	-	429	429	48	1	429	No intron	142	16.322	-2	5.01	PF00170 (1);
GH_A11G1303	HSFA2D	Heat stress transcription factor A-2d	ZJU	A11	13687614	13689191	+	1578	1038	44	2	519	540	345	39.82	-6	5.209	PF00447 (1);
GH_A11G1316	UNE12	Transcription factor UNE12	ZJU	A11	14092395	14096253	+	3859	912	53.3	6	152	589.4	303	32.009	0.5	6.64	PF00010 (1);
GH_A11G1571	PAT1	Scarecrow-like transcription factor PAT1	ZJU	A11	17901016	17902635	+	1620	1620	46.4	1	1620	No intron	539	60.551	-6.5	5.745	PF03514 (1);
GH_A11G1862	BBX19	B-box zinc finger protein 19	ZJU	A11	24172028	24173923	+	1896	558	45.9	5	111.6	334.5	185	20.301	1	6.691	PF00643 (2);
GH_A11G1872	GATA5	GATA transcription factor 5	ZJU	A11	24342202	24343344	-	1143	1041	50.2	2	520.5	102	346	37.928	-4	5.679	PF00320 (1);
GH_A11G2688	NAC100	NAC domain-containing protein 100	ZJU	A11	99236326	99237700	+	1375	1047	43.8	3	349	164	348	39.48	4	7.494	PF02365 (1);
GH_A11G2692	NAC047	NAC transcription factor 47	ZJU	A11	99281992	99283606	-	1615	1071	44	3	357	272	356	40.141	5.5	8.279	PF02365 (1);
GH_A11G2791	CPRF2	Light-inducible protein CPRF2	ZJU	A11	105085424	105088121	-	2698	1206	42.6	6	201	298.4	401	44.231	-6	5.404	PF00170 (1); PF12498 (1);
GH_A11G3299	BBX22	B-box zinc finger protein 22	ZJU	A11	115071114	115073149	-	2036	852	45.8	3	284	592	283	30.836	-13	4.511	PF00643 (1);
GH_A11G3490	MYBC1	Transcription factor MYBC1	ZJU	A11	118193367	118194242	-	876	876	51.6	1	876	No intron	291	31.656	8	7.437	PF00249 (1);
GH_A11G3684	KUA1	Transcription factor KUA1	ZJU	A11	120789598	120791120	-	1523	921	44.3	3	307	301	306	33.296	7	8.859	PF00249 (1);
GH_A11G3710	RPL4A	60S ribosomal protein L4-1	ZJU	A11	121040976	121049510	-	8535	1797	50.3	8	224.6	962.6	598	65.641	47	10.693	PF00573 (1); PF14374 (1); PF00808 (1);
GH_A12G0159	GATA28	GATA transcription factor 28	ZJU	A12	2153992	2156176	+	2185	945	47.7	7	135	206.7	314	33.522	-4	5.248	PF06200 (1); PF06203 (1); PF00320 (1);
GH_A12G0337	NAC035	NAC domain-containing protein 35	ZJU	A12	5559785	5560862	-	1078	876	42.2	3	292	101	291	33.666	2.5	7.498	PF02365 (1);
GH_A12G0502	BHLH094	Transcription factor BHLH094	ZJU	A12	9978117	9981577	+	3461	789	46.4	6	131.5	534.4	262	28.839	0.5	6.689	PF00010 (1);
GH_A12G0567	COL2	Zinc finger protein CONSTANS-LIKE 2	ZJU	A12	12529214	12535726	+	6513	1125	50.2	2	562.5	5388	374	41.435	-2.5	6.133	PF00643 (1); PF06203 (1);
GH_A12G0623	BZIP44	bZIP transcription factor 44	ZJU	A12	13920662	13921159	-	498	498	45	1	498	No intron	165	18.809	2.5	7.235	PF00170 (1);
GH_A12G0657	SCL4	Scarecrow-like protein 4	ZJU	A12	14949853	14951697	-	1845	1845	48	1	1845	No intron	614	67.508	-14	4.974	PF03514 (1);
GH_A12G0664	GBF1	G-box-binding factor 1	ZJU	A12	15330221	15332641	-	2421	1035	50	11	94.1	138.6	344	36.177	-3	5.509	PF07777 (1); PF00170 (1);
GH_A12G0758	ERF008	Ethylene-responsive transcription factor ERF008	ZJU	A12	24101581	24102099	-	519	519	50.7	1	519	No intron	172	19.113	10.5	9.994	PF00847 (1);
GH_A12G0781	LBD39	LOB domain-containing protein 39	ZJU	A12	28287994	28288778	+	785	699	47.1	2	349.5	86	232	25.48	6	8.424	PF03195 (1);
GH_A12G0877	AZF1	Zinc finger protein AZF1	ZJU	A12	39708820	39709500	-	681	681	46.4	1	681	No intron	226	24.849	2	6.837	PF13912 (2);
GH_A12G0920	HAT22	Homeobox-leucine zipper protein HAT22	ZJU	A12	45603889	45604944	+	1056	846	45.9	3	282	105	281	31.207	6	8.009	PF00046 (1); PF02183 (1);
GH_A12G1290	ERF023	Ethylene-responsive transcription factor ERF023	ZJU	A12	81441654	81442208	+	555	555	51.2	1	555	No intron	184	20.442	-2	5.689	PF00847 (1);
GH_A12G1297	DOF3.7	Dof zinc finger protein DOF3.7	ZJU	A12	81657978	81658880	+	903	819	38.9	2	409.5	84	272	29.829	7	8.74	PF02701 (1);
GH_A12G1309	ATHB-7	Homeobox-leucine zipper protein ATHB-7	ZJU	A12	81791568	81792316	-	749	669	41.3	2	334.5	80	222	25.919	-4.5	5.098	PF00046 (1); PF02183 (1);
GH_A12G1314	MYC4	Transcription factor MYC4	ZJU	A12	81989855	81991327	+	1473	1473	44.7	1	1473	No intron	490	54.818	-9.5	5.156	PF14215 (1); PF00010 (1);
GH_A12G1363	WRKY42	WRKY transcription factor 42	ZJU	A12	83243925	83248885	+	4961	1530	48.7	6	255	686.2	509	55.634	8	7.343	PF03106 (1);
GH_A12G1576	BHLH162	Transcription factor bHLH162	ZJU	A12	87243744	87244553	+	810	639	40.8	3	213	85.5	212	24.892	7.5	8.76	PF00010 (1);
GH_A12G1604	TCP20	Transcription factor TCP20	ZJU	A12	88326621	88327523	-	903	903	47.5	1	903	No intron	300	31.869	17	10.457	PF03634 (1);
GH_A12G1691	SPL16	Squamosa promoter-binding-like protein 16	ZJU	A12	90834648	90836131	-	1484	909	48.4	3	303	287.5	302	33.132	11	8.252	PF03110 (1);
GH_A12G1737	HSFA8	Heat stress transcription factor A-8	ZJU	A12	92127904	92131255	-	3352	1074	39.3	2	537	2278	357	41.176	-21.5	4.334	PF00447 (1);
GH_A12G1890	RAV1	AP2/ERF and B3 domain-containing transcription factor RAV1	ZJU	A12	94922875	94923948	-	1074	1074	46.7	1	1074	No intron	357	40.037	7	9.122	PF00847 (1); PF02362 (1);
GH_A12G2349	ERF1A	Ethylene-responsive transcription factor 1A	ZJU	A12	101855436	101856203	-	768	768	52.5	1	768	No intron	255	27.705	3.5	8.459	PF00847 (1);
GH_A12G2351	ERF5	Ethylene-responsive transcription factor 5	ZJU	A12	101873149	101874111	+	963	963	44.4	1	963	No intron	320	35.957	-2.5	5.755	PF00847 (1);
GH_A12G2406	SCL6	Scarecrow-like protein 6	ZJU	A12	102518118	102520439	+	2322	2322	46.7	1	2322	No intron	773	84.798	-9	5.745	PF03514 (1);
GH_A12G2462	HSFB2B	Heat stress transcription factor B-2b	ZJU	A12	103045170	103046195	-	1026	936	49	2	468	90	311	34.751	0.5	6.628	PF00447 (1);
GH_A12G2750	RVE6	Protein REVEILLE 6	ZJU	A12	105625898	105628740	+	2843	924	45.8	8	115.5	274.1	307	33.872	13.5	9.869	PF00249 (1);
GH_A13G0154	At2g40140	Zinc finger CCCH domain-containing protein 29	ZJU	A13	1735853	1737877	-	2025	2025	45.1	1	2025	No intron	674	73.866	2.5	6.87	PF13637 (1);
GH_A13G0215	ZAT11	Zinc finger protein ZAT11	ZJU	A13	2391204	2391695	-	492	492	43.7	1	492	No intron	163	18.38	9	8.868	PF13912 (2);
GH_A13G0333	RAD	Transcription factor RADIALIS	ZJU	A13	3851955	3852197	-	243	243	46.9	1	243	No intron	80	8.948	2.5	9.414	PF00249 (1);
GH_A13G0372	EFM	Myb family transcription factor EFM	ZJU	A13	4312226	4314181	+	1956	1227	44.2	5	245.4	182.3	408	45.499	5	7.46	PF00249 (1);
GH_A13G0454	ZAT10	Zinc finger protein ZAT10	ZJU	A13	5586117	5586923	-	807	807	53.3	1	807	No intron	268	28.804	4	7.531	PF13912 (2);
GH_A13G0532	BHLH30	Transcription factor bHLH30	ZJU	A13	9325653	9327598	-	1946	999	47	2	499.5	947	332	36.288	3	7.049	PF00010 (1);
GH_A13G0568	ERF118	Ethylene-responsive transcription factor ERF118	ZJU	A13	11036949	11037977	+	1029	1029	43.1	1	1029	No intron	342	37.425	-16.5	4.54	PF00847 (1);
GH_A13G0642	TCP7	Transcription factor TCP7	ZJU	A13	13158250	13159017	+	768	768	57.6	1	768	No intron	255	26.367	7.5	10.334	PF03634 (1);
GH_A13G0787	TCP15	Transcription factor TCP15	ZJU	A13	18961489	18968790	-	7302	1062	48.9	2	531	6240	353	38.299	8	9.949	PF03634 (1);
GH_A13G0923	WRKY4	Probable WRKY transcription factor 4	ZJU	A13	32225186	32227114	+	1929	1470	49.5	4	367.5	153	489	52.36	6.5	7.584	PF03106 (2);
GH_A13G1421	BHLH80	Transcription factor bHLH80	ZJU	A13	85832649	85836571	-	3923	780	48.1	5	156	785.8	259	28.4	-0.5	6.292	PF00010 (1);
GH_A13G1563	NFYB8	Nuclear transcription factor Y subunit B-8	ZJU	A13	92172088	92172606	-	519	519	52.8	1	519	No intron	172	18.616	0	6.519	PF00808 (1);
GH_A13G1725	SPL4	Squamosa promoter-binding-like protein 4	ZJU	A13	96644935	96645625	+	691	549	48.1	2	274.5	142	182	20.418	10	9.082	PF03110 (1);
GH_A13G1748	TCP4	Transcription factor TCP4	ZJU	A13	96960000	96961229	-	1230	1230	47.6	1	1230	No intron	409	44.265	8.5	7.307	PF03634 (1);
GH_A13G1814	NA	Zinc finger CCCH domain-containing protein ZFN-like	ZJU	A13	98702814	98713115	+	10302	1341	45.7	7	191.6	1493.5	446	48.554	13.5	8.298	PF00642 (5);
GH_A13G1961	ERF1B	Ethylene-responsive transcription factor 1B	ZJU	A13	102702780	102703427	-	648	648	40.1	1	648	No intron	215	24.521	-4	5.026	PF00847 (1);
GH_A13G2238	At4g29190	Zinc finger CCCH domain-containing protein 49	ZJU	A13	106175098	106176099	-	1002	1002	51.3	1	1002	No intron	333	37.019	4	7.352	PF00642 (1);
GH_A13G2390	COL5	Zinc finger protein CONSTANS-LIKE 5	ZJU	A13	108300045	108301609	-	1565	888	44.9	2	444	677	295	32.647	6.5	7.351	PF00643 (1); PF06203 (1);
GH_A13G2589	REV	Homeobox-leucine zipper protein REVOLUTA	ZJU	A13	109933439	109941510	+	8072	2511	46.6	18	139.5	327.1	836	91.669	-1.5	6.369	PF00046 (1); PF01852 (1); PF08670 (1);
GH_D01G0197	GLK1	Transcription activator GLK1	ZJU	D01	1501645	1503772	-	2128	1275	51.3	6	212.5	170.6	424	46.661	1	6.587	PF00249 (1);
GH_D01G0209	ASR3	Trihelix transcription factor ASR3	ZJU	D01	1610930	1613485	+	2556	1092	54.8	3	364	732	363	39.709	-4.5	5.24	PF13837 (1);
GH_D01G0311	NAC021	NAC domain-containing protein 21/22	ZJU	D01	2538772	2543557	-	4786	945	44.7	3	315	1920.5	314	35.12	-1.5	6.162	PF02365 (1);
GH_D01G0428	BBX22	B-box zinc finger protein 22	ZJU	D01	4317548	4320251	+	2704	891	46.6	3	297	906.5	296	32.169	-4.5	5.181	PF00643 (1);
GH_D01G0490	YAB5	Axial regulator YABBY 5	ZJU	D01	5153931	5157387	+	3457	549	45.4	7	78.4	484.7	182	20.604	9	8.762	PF04690 (1);
GH_D01G0576	SPL4	Squamosa promoter-binding-like protein 4	ZJU	D01	6481146	6481808	-	663	549	47.5	2	274.5	114	182	20.261	8.5	8.693	PF03110 (1);
GH_D01G0636	NAC072	NAC domain-containing protein 72	ZJU	D01	7350866	7352084	+	1219	1041	43.3	3	347	89	346	38.436	7	9.009	PF02365 (1);
GH_D01G0723	ETC1	MYB-like transcription factor ETC1	ZJU	D01	9336905	9337453	+	549	234	40.6	3	78	157.5	77	8.887	-10	3.919	PF00249 (1);
GH_D01G1052	NLP4	Protein NLP4	ZJU	D01	15401741	15404824	-	3084	2721	42.6	4	680.3	121	906	100.83	9	6.963	PF02042 (1); PF00564 (1);
GH_D01G1221	REM16	B3 domain-containing protein REM16	ZJU	D01	19287839	19289538	-	1700	1194	41	4	298.5	168.7	397	45.448	4.5	7.06	PF02362 (2);
GH_D01G1249	ZAT10	Zinc finger protein ZAT10	ZJU	D01	19778073	19778744	+	672	672	50.9	1	672	No intron	223	23.964	10.5	8.504	PF13912 (2);
GH_D01G1909	MYB308	Myb-related protein 308	ZJU	D01	54952202	54953102	-	901	795	42.3	2	397.5	106	264	29.629	13	9.132	PF00249 (2);
GH_D01G1996	DPBF3	ABSCISIC ACID-INSENSITIVE 5-like protein 2	ZJU	D01	57062715	57063689	+	975	750	52.7	2	375	225	249	26.66	3	8.081	PF00170 (1);
GH_D01G2072	TCP8	Transcription factor TCP8	ZJU	D01	58236509	58238155	+	1647	1647	47.6	1	1647	No intron	548	57.78	12	7.25	PF03634 (1);
GH_D01G2107	COL16	Zinc finger protein CONSTANS-LIKE 16	ZJU	D01	58833647	58834970	+	1324	1218	46.5	2	609	106	405	44.566	7	8.392	PF00643 (1); PF06203 (1);
GH_D01G2134	Os02g0194200	Zinc finger CCCH domain-containing protein 14	ZJU	D01	59307619	59309437	+	1819	888	48.1	3	296	465.5	295	30.887	18.5	9.684	PF14608 (1); PF00642 (2); PF00013 (1);
GH_D01G2184	TGA7	Transcription factor TGA7	ZJU	D01	60035933	60039081	-	3149	1065	45.3	8	133.1	297.7	354	40.075	4	7.308	PF00170 (1); PF14144 (1);
GH_D01G2302	NAC090	NAC domain-containing protein 90	ZJU	D01	61950082	61951436	-	1355	702	42.3	3	234	326.5	233	27.259	4	8.417	PF02365 (1);
GH_D01G2347	HDT3	Histone deacetylase HDT3	ZJU	D01	62525045	62527745	+	2701	930	45.2	8	116.3	253	309	33.196	-18	4.555	-
GH_D01G2393	TRP4	Telomere repeat-binding protein 4	ZJU	D01	63013080	63017418	+	4339	1431	41.9	8	178.9	415.4	476	53.418	21	9.148	PF00249 (1);
GH_D01G2516	DIVARICATA	Transcription factor DIVARICATA	ZJU	D01	64134852	64136518	+	1667	888	42	2	444	779	295	33.305	2	7.559	PF00249 (2);
GH_D02G0033	WRKY70	Probable WRKY transcription factor 70	ZJU	D02	227879	230018	+	2140	921	39.6	3	307	609.5	306	34.487	-0.5	6.419	PF03106 (1);
GH_D02G0132	POSF21	Probable transcription factor PosF21	ZJU	D02	1296111	1299884	+	3774	1161	47.7	4	290.3	871	386	41.918	-0.5	6.443	PF00170 (1);
GH_D02G0139	ALS	Acetolactate synthase 1, chloroplastic	ZJU	D02	1342711	1348002	+	5292	2682	45.2	3	894	1305	893	98.17	11.5	7.87	PF02776 (1); PF00205 (1); PF02775 (1); PF03101 (1);
GH_D02G0227	HSFA5	Heat stress transcription factor A-5	ZJU	D02	2500817	2502845	+	2029	1485	43.6	2	742.5	544	494	55.463	-13	5.043	PF00447 (1);
GH_D02G0425	ERF1B	Ethylene-responsive transcription factor 1B	ZJU	D02	5342960	5343619	+	660	660	48.8	1	660	No intron	219	24.687	-4	5.214	PF00847 (1);
GH_D02G0953	DOF3.4	Dof zinc finger protein DOF3.4	ZJU	D02	19363357	19364088	-	732	732	53.1	1	732	No intron	243	25.056	1.5	7.267	PF02701 (1);
GH_D02G0987	BZIP11	bZIP transcription factor 11	ZJU	D02	20944577	20945005	+	429	429	42.2	1	429	No intron	142	16.519	5.5	9.132	PF00170 (1);
GH_D02G1383	NAC029	NAC transcription factor 29	ZJU	D02	44303254	44304315	-	1062	861	41.9	3	287	100.5	286	33.131	6	8.875	PF02365 (1);
GH_D02G1632	SPL2	Squamosa promoter-binding-like protein 2	ZJU	D02	54896507	54900297	+	3791	1425	45.6	4	356.3	788.7	474	52.187	9	7.947	PF03110 (1);
GH_D02G1840	HAT5	Homeobox-leucine zipper protein HAT5	ZJU	D02	61003441	61004652	-	1212	807	44.4	3	269	202.5	268	30.451	-13	4.597	PF00046 (1); PF02183 (1);
GH_D02G1891	NAC083	NAC domain-containing protein 83	ZJU	D02	62276773	62277913	+	1141	768	44.8	3	256	186.5	255	29.028	11.5	9.229	PF02365 (1);
GH_D02G1944	ERF9	Ethylene-responsive transcription factor 9	ZJU	D02	63148376	63149044	+	669	669	55.9	1	669	No intron	222	23.514	9.5	10.133	PF00847 (1);
GH_D02G2008	MYB15	Transcription factor MYB15	ZJU	D02	64129556	64130550	-	995	768	42.8	3	256	113.5	255	29.337	1	6.783	PF00249 (2);
GH_D02G2244	LBD38	LOB domain-containing protein 38	ZJU	D02	67087201	67087939	+	739	651	50.4	2	325.5	88	216	22.595	-3.5	4.825	PF03195 (1);
GH_D02G2308	Os01g0234100	B3 domain-containing protein Os01g0234100	ZJU	D02	67571198	67573740	-	2543	1221	40.9	5	244.2	330.5	406	46.463	-3	6.042	PF02362 (1);
GH_D02G2364	RL2	Protein RADIALIS-like 2	ZJU	D02	68062204	68062938	+	735	261	46.7	2	130.5	474	86	9.546	4.5	9.978	PF00249 (1);
GH_D02G2380	BZIP44	bZIP transcription factor 44	ZJU	D02	68207909	68208424	+	516	516	41.3	1	516	No intron	171	18.864	-1	6.098	PF00170 (1);
GH_D02G2413	RF2b	Transcription factor RF2b	ZJU	D02	68470340	68472384	+	2045	1671	46.1	4	417.8	124.7	556	60.275	2	6.766	PF00170 (1);
GH_D03G0016	WOX13	WUSCHEL-related homeobox 13	ZJU	D03	134883	136307	-	1425	741	43.5	2	370.5	684	246	28.021	-3	5.989	PF00046 (1);
GH_D03G0035	NAC035	NAC domain-containing protein 35	ZJU	D03	235954	237729	-	1776	681	43.6	3	227	547.5	226	26.246	3	7.585	PF02365 (1);
GH_D03G0245	AP2	Floral homeotic protein APETALA 2	ZJU	D03	2270982	2273314	-	2333	1425	42.5	9	158.3	113.5	474	53.156	11	7.962	PF00847 (2);
GH_D03G0287	SHR	Protein SHORT-ROOT	ZJU	D03	2821346	2822920	+	1575	1575	43.8	1	1575	No intron	524	58.575	-9.5	5.351	PF03514 (1);
GH_D03G0409	ATHB-6	Homeobox-leucine zipper protein ATHB-6	ZJU	D03	4996395	4997515	-	1121	951	41.5	3	317	85	316	35.65	-15	4.657	PF00046 (1); PF02183 (1);
GH_D03G1091	BHLH72	Transcription factor PIF7	ZJU	D03	38236384	38238486	-	2103	1260	47.7	6	210	168.6	419	46.158	5	7.091	PF00010 (1);
GH_D03G1119	NA	Agamous-like MADS-box protein AGL8 homolog	ZJU	D03	39047435	39051638	+	4204	696	42	8	87	501.1	231	27.137	9	9.434	PF00319 (1); PF01486 (1);
GH_D03G1545	GATA11	GATA transcription factor 11	ZJU	D03	48435498	48437349	-	1852	1032	47.5	2	516	820	343	37.311	1.5	6.856	PF00320 (1);
GH_D03G1755	MADS50	MADS-box transcription factor 50	ZJU	D03	51185089	51190092	+	5004	630	41.1	7	90	729	209	24.18	6	9.738	PF00319 (1); PF01486 (1);
GH_D03G1825	SCL6	Scarecrow-like protein 6	ZJU	D03	52023818	52025701	+	1884	1884	42.4	1	1884	No intron	627	70.404	-8.5	5.347	PF03514 (1);
GH_D03G1860	ERF5	Ethylene-responsive transcription factor 5	ZJU	D03	52787737	52788684	-	948	948	46.5	1	948	No intron	315	35.442	-0.5	6.33	PF00847 (1);
GH_D03G1891	APRR2	Two-component response regulator-like APRR2	ZJU	D03	53196931	53200906	+	3976	1614	44.7	11	146.7	236.2	537	60.023	-8.5	5.687	PF00072 (1); PF00249 (1);
GH_D03G1942	BZIP16	bZIP transcription factor 16	ZJU	D03	53724607	53728784	-	4178	1200	46	12	100	270.7	399	42.523	1	6.688	PF07777 (1); PF16596 (1); PF00170 (1);
GH_D04G0133	WRKY70	Probable WRKY transcription factor 70	ZJU	D04	1696049	1697135	+	1087	912	45.4	3	304	87.5	303	34.343	-6	5.569	PF03106 (1);
GH_D04G0202	FRS3	Protein FAR1-RELATED SEQUENCE 3	ZJU	D04	2732542	2737617	+	5076	2577	41.2	4	644.3	833	858	96.821	1.5	6.616	PF03101 (1); PF10551 (1); PF04434 (1);
GH_D04G0347	NAC081	Protein ATAF2	ZJU	D04	5039931	5041097	-	1167	831	45.2	3	277	168	276	32.018	-2.5	5.744	PF02365 (1);
GH_D04G0374	WRKY28	Probable WRKY transcription factor 28	ZJU	D04	5423843	5425282	-	1440	948	45.6	3	316	246	315	35.149	4.5	7.308	PF03106 (1);
GH_D04G0743	BZIP23	Basic leucine zipper 23	ZJU	D04	13895946	13896695	-	750	750	42	1	750	No intron	249	27.624	0	6.5	PF07716 (1);
GH_D04G0767	NAC083	NAC domain-containing protein 83	ZJU	D04	14648170	14650016	-	1847	621	44.8	3	207	613	206	23.464	8.5	9.199	PF02365 (1);
GH_D04G1498	WRKY33	Probable WRKY transcription factor 33	ZJU	D04	48694888	48696787	-	1900	1533	43.4	5	306.6	91.8	510	55.929	5.5	7.54	PF03106 (2);
GH_D04G1576	BHLH162	Transcription factor bHLH162	ZJU	D04	50760000	50760869	-	870	708	40.5	3	236	81	235	27.196	3.5	7.626	PF00010 (1);
GH_D04G1653	SRM1	Transcription factor SRM1	ZJU	D04	52153333	52155608	-	2276	867	48	2	433.5	1409	288	30.867	3.5	7.118	PF00249 (2);
GH_D04G1831	BZIP11	bZIP transcription factor 11	ZJU	D04	54198740	54199213	-	474	474	42.2	1	474	No intron	157	17.98	-3.5	5.522	PF00170 (1);
GH_D04G1992	BHLH167	Transcription factor bHLH167	ZJU	D04	55501852	55502427	-	576	486	42	2	243	90	161	18.302	7	8.828	PF00010 (1);
GH_D05G0019	BHLH35	Transcription factor bHLH35	ZJU	D05	241565	242614	+	1050	717	43	5	143.4	83.3	238	27.053	-11.5	4.313	PF00010 (1);
GH_D05G0257	BHLH68	Transcription factor bHLH68	ZJU	D05	2191585	2193678	-	2094	999	47.6	7	142.7	182.5	332	35.961	6.5	7.478	-
GH_D05G0296	MYBS3	Transcription factor MYBS3	ZJU	D05	2506686	2507679	+	994	768	43.4	3	256	113	255	27.788	20	10.567	PF00249 (1);
GH_D05G0302	GATA22	Putative GATA transcription factor 22	ZJU	D05	2532958	2534124	-	1167	894	42.8	3	298	136.5	297	33.149	13	8.652	PF00320 (1);
GH_D05G0430	GATA22	Putative GATA transcription factor 22	ZJU	D05	3439485	3440711	+	1227	972	42.9	3	324	127.5	323	35.992	22.5	9.618	PF00320 (1);
GH_D05G0581	KNAT3	Homeobox protein knotted-1-like 3	ZJU	D05	4630067	4632707	-	2641	1278	49.1	5	255.6	340.8	425	46.837	-3.5	6.163	PF03790 (1); PF03791 (1); PF03789 (1); PF05920 (1);
GH_D05G0585	ERF003	Ethylene-responsive transcription factor ERF003	ZJU	D05	4680481	4681138	+	658	558	46.2	2	279	100	185	21.223	5.5	8.825	PF00847 (1);
GH_D05G0600	WRKY40	Probable WRKY transcription factor 40	ZJU	D05	4814318	4815675	+	1358	942	44.6	5	188.4	104	313	34.215	7.5	8.756	PF03106 (1);
GH_D05G0633	COL4	Zinc finger protein CONSTANS-LIKE 4	ZJU	D05	5019554	5020656	-	1103	1008	55	2	504	95	335	36.94	0	6.503	PF00643 (2); PF06203 (1);
GH_D05G0902	DIVARICATA	Transcription factor DIVARICATA	ZJU	D05	7300885	7301989	-	1105	933	46	2	466.5	172	310	34.694	8.5	9.469	PF00249 (2);
GH_D05G1011	EIN3	Protein ETHYLENE INSENSITIVE 3	ZJU	D05	8213232	8215070	-	1839	1839	45.7	1	1839	No intron	612	69.328	-7.5	5.458	PF04873 (1);
GH_D05G1182	At1g16060	AP2-like ethylene-responsive transcription factor At1g16060	ZJU	D05	9760605	9763167	+	2563	1056	44.2	7	150.9	251.2	351	39.614	5	7.371	PF00847 (2);
GH_D05G1968	ZHD5	Zinc-finger homeodomain protein 5	ZJU	D05	16781461	16782360	-	900	900	50.9	1	900	No intron	299	32.628	11.5	8.497	PF04770 (1);
GH_D05G2000	NAC053	NAC domain-containing protein 53	ZJU	D05	17016813	17018540	+	1728	1059	46	5	211.8	167.3	352	38.441	-18.5	4.489	PF02365 (1);
GH_D05G2128	ZAT10	Zinc finger protein ZAT10	ZJU	D05	18247187	18247999	-	813	813	53.5	1	813	No intron	270	28.543	10.5	8.504	PF13912 (2);
GH_D05G2774	MYB6	Transcription repressor MYB6	ZJU	D05	26303661	26304693	+	1033	855	43.2	3	285	89	284	31.678	5.5	8.043	PF00249 (2);
GH_D05G2806	WRKY70	Probable WRKY transcription factor 70	ZJU	D05	26809772	26810858	+	1087	918	43.9	3	306	84.5	305	34.649	-1	6.319	PF03106 (1);
GH_D05G3685	ERF4	Ethylene-responsive transcription factor 4	ZJU	D05	56388410	56388940	+	531	531	58.4	1	531	No intron	176	19.225	3	9.15	PF00847 (1);
GH_D05G3803	NAC056	NAC transcription factor 56	ZJU	D05	59014206	59015404	+	1199	1038	42.9	3	346	80.5	345	38.559	1.5	6.805	PF02365 (1);
GH_D06G0054	BZIP44	bZIP transcription factor 44	ZJU	D06	478770	479255	-	486	486	40.5	1	486	No intron	161	18.503	-3	5.247	PF00170 (1);
GH_D06G0186	RAP2-1	Ethylene-responsive transcription factor RAP2-1	ZJU	D06	1871777	1872247	+	471	471	48.8	1	471	No intron	156	17.468	9	9.934	PF00847 (1);
GH_D06G0201	MYB44	Transcription factor MYB44	ZJU	D06	1981870	1982688	+	819	819	47.6	1	819	No intron	272	29.922	6	8.754	PF00249 (2);
GH_D06G0750	MYBS3	Transcription factor MYBS3	ZJU	D06	12493121	12494080	+	960	744	45	3	248	108	247	26.961	15.5	10.514	PF00249 (1);
GH_D06G0760	GATA22	Putative GATA transcription factor 22	ZJU	D06	12751448	12752552	-	1105	897	43.3	3	299	104	298	32.998	19.5	9.474	PF00320 (1);
GH_D06G0794	NFYA3	Nuclear transcription factor Y subunit A-3	ZJU	D06	13538103	13542115	-	4013	738	45.9	5	147.6	818.8	245	26.443	13.5	9.237	PF02045 (1);
GH_D06G0921	WRKY50	Probable WRKY transcription factor 50	ZJU	D06	17524978	17525694	+	717	474	44.3	3	158	121.5	157	18.421	-5	4.81	PF03106 (1);
GH_D06G1074	WRKY32	Probable WRKY transcription factor 32	ZJU	D06	21944985	21948171	+	3187	1491	43.3	5	298.2	424	496	53.914	-4.5	6.016	PF03106 (2);
GH_D06G1090	SHN3	Ethylene-responsive transcription factor SHINE 3	ZJU	D06	22402348	22403084	-	737	624	49.2	2	312	113	207	22.847	4.5	8.66	PF00847 (1);
GH_D06G1196	BZIP9	Basic leucine zipper 9	ZJU	D06	26150719	26152068	-	1350	981	46.2	5	196.2	92.3	326	35.623	-21.5	4.362	PF00170 (1);
GH_D06G1463	DOF5.3	Dof zinc finger protein DOF5.3	ZJU	D06	44070327	44071160	-	834	834	43.3	1	834	No intron	277	31.327	8	8.552	PF02701 (1);
GH_D06G1508	ERF4	Ethylene-responsive transcription factor 4	ZJU	D06	46310422	46311108	-	687	687	51.5	1	687	No intron	228	25.059	7	9.088	PF00847 (1);
GH_D06G1599	WRKY71	Probable WRKY transcription factor 71	ZJU	D06	50881361	50882809	-	1449	831	43.8	3	277	309	276	31.623	13.5	9.292	PF03106 (1);
GH_D06G1967	LBD1	LOB domain-containing protein 1	ZJU	D06	59952023	59953720	+	1698	615	49.9	2	307.5	1083	204	22.323	0.5	6.713	PF03195 (1);
GH_D06G2111	WRKY70	Probable WRKY transcription factor 70	ZJU	D06	62122896	62125028	-	2133	828	42	3	276	652.5	275	31.185	-7	5.058	PF03106 (1);
GH_D06G2141	WRKY40	Probable WRKY transcription factor 40	ZJU	D06	62578152	62579474	-	1323	981	39.1	4	245.3	114	326	35.72	6	8.556	PF03106 (1);
GH_D06G2305	BEH4	BES1/BZR1 homolog protein 4	ZJU	D06	64386009	64389554	-	3546	969	51	2	484.5	2577	322	34.614	5	7.764	PF05687 (1);
GH_D07G0027	WRKY11	Probable WRKY transcription factor 11	ZJU	D07	252388	253596	-	1209	1008	51.2	3	336	100.5	335	36.298	18	9.969	PF10533 (1); PF03106 (1);
GH_D07G0034	EFM	Myb family transcription factor EFM	ZJU	D07	309206	311692	-	2487	1326	47.1	4	331.5	387	441	48.674	6.5	7.089	PF00249 (1);
GH_D07G0077	BHLH68	Transcription factor bHLH68	ZJU	D07	679544	684333	-	4790	1107	44.5	9	123	460.4	368	40.059	7	7.46	-
GH_D07G0106	At4g29190	Zinc finger CCCH domain-containing protein 49	ZJU	D07	1051742	1053060	+	1319	1179	50.3	2	589.5	140	392	43.679	5.5	7.396	PF00642 (1);
GH_D07G0217	C1	Anthocyanin regulatory C1 protein	ZJU	D07	2060974	2062015	+	1042	837	42.1	3	279	102.5	278	31.445	8.5	8.975	PF00249 (2);
GH_D07G0218	C1	Anthocyanin regulatory C1 protein	ZJU	D07	2085461	2086479	+	1019	816	41.5	3	272	101.5	271	30.417	5	7.329	PF00249 (2);
GH_D07G0254	At4g29190	Zinc finger CCCH domain-containing protein 49	ZJU	D07	2482084	2483169	-	1086	1086	53.1	1	1086	No intron	361	40.232	8	8.012	PF00642 (1);
GH_D07G0335	SHN3	Ethylene-responsive transcription factor SHINE 3	ZJU	D07	3202866	3203515	-	650	573	48	2	286.5	77	190	21.004	1.5	7.39	PF00847 (1);
GH_D07G0374	WRKY18	WRKY transcription factor 18	ZJU	D07	3682359	3683628	+	1270	915	44.2	5	183	88.8	304	33.546	6	8.14	PF03106 (1);
GH_D07G0375	WRKY18	WRKY transcription factor 18	ZJU	D07	3701911	3704371	+	2461	1017	43.3	5	203.4	361	338	37.886	1	6.663	PF03106 (1);
GH_D07G0393	COL4	Zinc finger protein CONSTANS-LIKE 4	ZJU	D07	3849445	3850534	-	1090	999	51.4	2	499.5	91	332	37.272	3.5	6.951	PF06203 (1);
GH_D07G0504	ERF106	Ethylene-responsive transcription factor ERF106	ZJU	D07	5015901	5016497	-	597	597	48.2	1	597	No intron	198	22.528	-0.5	6.367	PF00847 (1);
GH_D07G0609	REF6	Lysine-specific demethylase REF6	ZJU	D07	6228098	6237137	-	9040	4767	42.8	7	681	712.2	1588	179.959	45	8.834	PF02375 (1); PF02373 (1);
GH_D07G0704	TCP14	Transcription factor TCP14	ZJU	D07	7401713	7402942	+	1230	1230	47.7	1	1230	No intron	409	43.112	10.5	8.534	PF03634 (1);
GH_D07G0719	HAT5	Homeobox-leucine zipper protein HAT5	ZJU	D07	7604207	7605231	+	1025	864	39.7	3	288	80.5	287	32.899	-13.5	4.549	PF00046 (1); PF02183 (1);
GH_D07G0770	UNE10	Transcription factor UNE10	ZJU	D07	8232712	8235827	+	3116	1296	46.4	6	216	364	431	47.426	14	8.741	PF00010 (1);
GH_D07G0894	JUB1	Transcription factor JUNGBRUNNEN 1	ZJU	D07	10248201	10253112	+	4912	1005	45.1	3	335	1953.5	334	38.644	14.5	8.464	PF02365 (1);
GH_D07G1133	At1g61730	Probable transcription factor At1g61730	ZJU	D07	14208744	14209358	+	615	615	48.5	1	615	No intron	204	23.445	20	10.922	PF04504 (1);
GH_D07G1264	IDD9	Protein indeterminate-domain 9	ZJU	D07	16924009	16925761	+	1753	1518	43.7	3	506	117.5	505	55.64	25	9.895	-
GH_D07G1483	ARF18	Auxin response factor 18	ZJU	D07	21728814	21732415	-	3602	2082	44.6	14	148.7	116.9	693	77.12	5	6.955	PF02362 (1); PF06507 (1); PF02309 (2);
GH_D07G1503	TRY	Transcription factor TRY	ZJU	D07	22046642	22047551	+	910	252	45.6	3	84	329	83	9.867	0.5	7.261	PF00249 (1);
GH_D07G1505	WRKY46	Probable WRKY transcription factor 46	ZJU	D07	22152956	22154222	+	1267	1008	42.5	3	336	129.5	335	38.298	-3.5	5.705	PF03106 (1);
GH_D07G1772	FRS5	Protein FAR1-RELATED SEQUENCE 5	ZJU	D07	32372377	32373405	+	1029	777	40.4	2	388.5	252	258	30.062	-1.5	6.188	PF03101 (1);
GH_D07G1824	WRKY1	WRKY transcription factor 1	ZJU	D07	35371458	35373206	-	1749	1329	41.9	4	332.3	140	442	48.228	1.5	6.657	PF03106 (2);
GH_D07G2048	WRKY6	WRKY transcription factor 6	ZJU	D07	49443359	49445590	-	2232	1683	47.7	5	336.6	137.3	560	60.66	-1	6.381	PF03106 (1);
GH_D08G0020	RAP2-7	Ethylene-responsive transcription factor RAP2-7	ZJU	D08	115486	118218	-	2733	1395	48.6	9	155	167.3	464	51.516	-3.5	6.125	PF00847 (2);
GH_D08G0281	COL5	Zinc finger protein CONSTANS-LIKE 5	ZJU	D08	2456834	2457864	-	1031	942	46.2	2	471	89	313	34.241	-0.5	6.426	PF00643 (2); PF06203 (1);
GH_D08G0405	MYB3	Transcription factor MYB3	ZJU	D08	3778264	3779540	-	1277	789	44.7	2	394.5	488	262	29.821	5.5	7.824	PF00249 (2);
GH_D08G0572	SCL23	Scarecrow-like protein 23	ZJU	D08	6213719	6215050	-	1332	1332	52	1	1332	No intron	443	48.177	-7	5.424	PF03514 (1);
GH_D08G0699	HSFA6b	Heat stress transcription factor A-6b	ZJU	D08	8911492	8913284	-	1793	1089	47.7	2	544.5	704	362	41.765	-5	5.539	PF00447 (1);
GH_D08G1083	COL16	Zinc finger protein CONSTANS-LIKE 16	ZJU	D08	30100452	30101864	-	1413	1254	44.3	2	627	159	417	47.026	-12.5	4.93	PF00643 (1); PF06203 (1);
GH_D08G1225	NTL9	Protein NTM1-like 9	ZJU	D08	39422244	39424568	-	2325	1689	43.1	5	337.8	159	562	62.566	-7.5	5.429	PF02365 (1);
GH_D08G1395	BEL1	Homeobox protein BEL1 homolog	ZJU	D08	45767807	45770584	-	2778	2031	43.6	4	507.8	249	676	75.669	-2.5	6.356	PF07526 (1); PF05920 (1);
GH_D08G1412	COL13	Zinc finger protein CONSTANS-LIKE 13	ZJU	D08	46234976	46251053	-	16078	1062	43.4	4	265.5	5005.3	353	40.017	-1.5	6.314	PF00643 (2); PF06203 (1);
GH_D08G1819	KAN2	Probable transcription factor KAN2	ZJU	D08	56265486	56269779	-	4294	1119	45.1	6	186.5	635	372	41.749	15	8.891	PF00249 (1);
GH_D08G1840	MYC2	Transcription factor MYC2	ZJU	D08	56671434	56673461	+	2028	2028	47.2	1	2028	No intron	675	73.681	-10.5	5.33	PF14215 (1); PF00010 (1);
GH_D08G1942	KUA1	Transcription factor KUA1	ZJU	D08	58361071	58363174	+	2104	987	46.9	3	329	558.5	328	35.668	5.5	7.404	PF00249 (1);
GH_D08G2048	KNAT7	Homeobox protein knotted-1-like 7	ZJU	D08	60280011	60284230	+	4220	903	45.4	5	180.6	829.3	300	33.779	1.5	6.707	PF03790 (1); PF03791 (1); PF05920 (1);
GH_D08G2068	HSFB2B	Heat stress transcription factor B-2b	ZJU	D08	60716020	60717075	-	1056	936	51.4	2	468	120	311	34.368	-8.5	4.754	PF00447 (1);
GH_D08G2138	BHLH	Basic helix-loop-helix protein A	ZJU	D08	61554249	61560320	+	6072	2058	49.7	8	257.3	573.4	685	76.681	-20	4.806	PF14215 (1); PF00010 (1);
GH_D08G2430	CPRF2	Light-inducible protein CPRF2	ZJU	D08	65111266	65114030	+	2765	1242	46	6	207	304.6	413	44.641	-2	6.039	PF00170 (1); PF12498 (1);
GH_D08G2569	NA	Zinc finger CCCH domain-containing protein ZFN-like	ZJU	D08	66488094	66498728	-	10635	1350	44.4	7	192.9	1547.5	449	49.072	12	8.327	PF00642 (5);
GH_D08G2612	WHY2	Single-stranded DNA-bindig protein WHY2, mitochondrial	ZJU	D08	66918225	66922090	+	3866	690	44.8	8	86.3	453.7	229	25.222	10	9.926	PF08536 (1);
GH_D08G2647	MYB63	Transcription factor MYB63	ZJU	D08	67196190	67198814	-	2625	954	43.2	3	318	835.5	317	35.52	-5	5.448	PF00249 (2);
GH_D08G2656	JUB1	Transcription factor JUNGBRUNNEN 1	ZJU	D08	67307123	67308314	+	1192	870	42.6	3	290	161	289	33.178	-2	6.111	PF02365 (1);
GH_D08G2693	HY5	Transcription factor HY5	ZJU	D08	67675227	67676948	-	1722	510	48.8	4	127.5	404	169	18.508	6.5	10.618	PF00170 (1);
GH_D08G2694	OCP3	Protein OVEREXPRESSOR OF CATIONIC PEROXIDASE 3	ZJU	D08	67680873	67682930	-	2058	1056	46.1	3	352	501	351	40.699	-14	4.753	PF00046 (1);
GH_D08G2822	At2g19810	Zinc finger CCCH domain-containing protein 20	ZJU	D08	68673312	68674490	-	1179	1179	51	1	1179	No intron	392	43.765	6.5	7.73	PF00642 (1);
GH_D09G0221	PRE5	Transcription factor PRE5	ZJU	D09	5845745	5846546	+	802	279	43.4	2	139.5	523	92	10.413	1.5	8.521	PF00010 (1);
GH_D09G0521	SCL8	Scarecrow-like protein 8	ZJU	D09	18060237	18062084	+	1848	1848	51	1	1848	No intron	615	66.799	-1	6.289	PF03514 (1);
GH_D09G0585	COL16	Zinc finger protein CONSTANS-LIKE 16	ZJU	D09	24148598	24149956	-	1359	1242	44.9	2	621	117	413	46.42	-13.5	4.767	PF00643 (1); PF06203 (1);
GH_D09G1151	DIVARICATA	Transcription factor DIVARICATA	ZJU	D09	37341007	37342849	-	1843	702	46.3	2	351	1141	233	26.695	4	7.169	PF00249 (2);
GH_D09G1171	LBD1	LOB domain-containing protein 1	ZJU	D09	37637993	37639165	+	1173	582	48.6	2	291	591	193	21.1	-1	5.761	PF03195 (1);
GH_D09G1385	BRD8	Bromodomain-containing protein 8	ZJU	D09	40555962	40560365	-	4404	2061	48.4	3	687	1171.5	686	75.559	20.5	9.845	PF00249 (1); PF00439 (1);
GH_D09G1718	RVE8	Protein REVEILLE 8	ZJU	D09	44200152	44202593	+	2442	900	44	8	112.5	220.3	299	32.652	7	9.242	PF00249 (1);
GH_D09G2000	ERF061	Ethylene-responsive transcription factor ERF061	ZJU	D09	47108839	47109744	+	906	906	44.3	1	906	No intron	301	33.593	8.5	8.949	PF00847 (1);
GH_D09G2005	CRF2	Ethylene-responsive transcription factor CRF2	ZJU	D09	47140193	47141206	-	1014	1014	47	1	1014	No intron	337	37.888	-2	6.12	PF00847 (1);
GH_D09G2064	ERF1A	Ethylene-responsive transcription factor 1A	ZJU	D09	47590828	47591634	+	807	807	51.5	1	807	No intron	268	29.27	1.5	7.435	PF00847 (1);
GH_D09G2092	MYC2	Transcription factor MYC2	ZJU	D09	47760155	47762134	-	1980	1980	48.7	1	1980	No intron	659	71.778	-12.5	4.991	PF14215 (1); PF00010 (1);
GH_D09G2215	BBX24	B-box zinc finger protein 24	ZJU	D09	48809388	48810721	-	1334	717	44.9	3	239	308.5	238	26.207	-8.5	4.77	PF00643 (1);
GH_D09G2504	RAP2-3	Ethylene-responsive transcription factor RAP2-3	ZJU	D09	51018943	51020244	-	1302	789	46.3	2	394.5	513	262	29.924	4.5	8.951	PF00847 (1);
GH_D09G2551	MYB2	Transcription factor MYB2	ZJU	D09	51413896	51415889	+	1994	813	42.4	3	271	590.5	270	31.226	5.5	8.318	PF00249 (2);
GH_D10G0300	SBP1	Squamosa promoter-binding protein 1	ZJU	D10	2358227	2359302	+	1076	429	49.4	2	214.5	647	142	16.297	4.5	7.803	PF03110 (1);
GH_D10G0303	ERF12	Ethylene-responsive transcription factor 12	ZJU	D10	2379022	2379531	+	510	510	51.6	1	510	No intron	169	18.366	10.5	10.846	PF00847 (1);
GH_D10G0381	WRKY65	Probable WRKY transcription factor 65	ZJU	D10	3024456	3025477	-	1022	822	51.7	3	274	100	273	29.817	-7.5	4.885	PF03106 (1);
GH_D10G0560	NFYA3	Nuclear transcription factor Y subunit A-3	ZJU	D10	4873558	4875573	-	2016	999	43.2	5	199.8	254.3	332	36.548	11.5	8.366	PF02045 (1);
GH_D10G0906	ARF1	Auxin response factor 1	ZJU	D10	10202628	10208081	+	5454	2025	44.5	14	144.6	263.8	674	75.075	-8.5	5.631	PF02362 (1); PF06507 (1); PF02309 (1);
GH_D10G1004	RL6	Protein RADIALIS-like 6	ZJU	D10	11895463	11895705	+	243	243	48.1	1	243	No intron	80	9.09	4	9.696	PF00249 (1);
GH_D10G1104	ATHB-16	Homeobox-leucine zipper protein ATHB-16	ZJU	D10	13778588	13779645	+	1058	864	44.9	3	288	97	287	31.805	-13	4.523	PF00046 (1); PF02183 (1);
GH_D10G1125	TINY	Ethylene-responsive transcription factor TINY	ZJU	D10	14553759	14554307	-	549	549	55.9	1	549	No intron	182	20.541	0.5	6.784	PF00847 (1);
GH_D10G2142	ASIL2	Trihelix transcription factor ASIL2	ZJU	D10	56408161	56410374	+	2214	1119	47.6	2	559.5	1095	372	40.897	15.5	10.102	PF13837 (1);
GH_D10G2304	NAC078	NAC domain-containing protein 78	ZJU	D10	59530152	59533400	-	3249	1350	45.9	4	337.5	633	449	49.884	-5.5	5.668	PF02365 (1);
GH_D10G2354	GATA8	GATA transcription factor 8	ZJU	D10	60540191	60541536	+	1346	1014	50.5	2	507	332	337	36.806	2.5	6.832	PF00320 (1);
GH_D10G2355	ARF18	Auxin response factor 18	ZJU	D10	60605084	60607350	+	2267	2058	46	3	686	104.5	685	75.554	4.5	6.967	PF02362 (1); PF06507 (1);
GH_D10G2550	SCL9	Scarecrow-like protein 9	ZJU	D10	63960094	63962520	+	2427	2427	43.8	1	2427	No intron	808	90.234	-17	5.052	PF03514 (1);
GH_D10G2748	At1g14600	Putative Myb family transcription factor At1g14600	ZJU	D10	66416277	66418062	+	1786	951	40.1	5	190.2	208.8	316	35.653	7.5	8.59	PF00249 (1);
GH_D11G0016	WER	Transcription factor WER	ZJU	D11	203367	204061	+	695	621	46.1	2	310.5	74	206	23.689	13.5	9.885	PF00249 (2);
GH_D11G0100	HSFB2A	Heat stress transcription factor B-2a	ZJU	D11	901616	902700	-	1085	981	48.7	2	490.5	104	326	36.246	1	6.931	PF00447 (1);
GH_D11G0120	RVE6	Protein REVEILLE 6	ZJU	D11	1081022	1083312	-	2291	900	44.6	8	112.5	198.7	299	32.944	9	9.453	PF00249 (1);
GH_D11G0270	HAT2	Homeobox-leucine zipper protein HAT2	ZJU	D11	2205235	2206402	+	1168	867	45.7	4	216.8	100.3	288	32.368	4	7.264	PF04618 (1); PF00046 (1); PF02183 (1);
GH_D11G0441	ERF2	Ethylene-responsive transcription factor 2	ZJU	D11	3461748	3462545	-	798	798	46.9	1	798	No intron	265	29.855	4.5	8.316	PF00847 (1);
GH_D11G0442	ERF106	Ethylene-responsive transcription factor ERF106	ZJU	D11	3465893	3466549	+	657	657	47.9	1	657	No intron	218	24.495	-0.5	6.398	PF00847 (1);
GH_D11G0461	NAC037	NAC domain-containing protein 37	ZJU	D11	3609997	3611601	+	1605	1026	41.7	3	342	289.5	341	39.48	-9.5	4.942	PF02365 (1);
GH_D11G0488	RL3	Protein RADIALIS-like 3	ZJU	D11	3849772	3850023	+	252	252	47.6	1	252	No intron	83	9.371	3	9.019	PF00249 (1);
GH_D11G0529	MYB44	Transcription factor MYB44	ZJU	D11	4231727	4232638	+	912	912	50.9	1	912	No intron	303	32.843	1.5	7.033	PF00249 (2);
GH_D11G0619	NAC082	NAC domain-containing protein 82	ZJU	D11	5030943	5031986	+	1044	1044	45.4	1	1044	No intron	347	38.363	-13.5	4.542	PF02365 (1);
GH_D11G0755	NAC100	NAC domain-containing protein 100	ZJU	D11	6123333	6124502	+	1170	957	45.2	3	319	106.5	318	36.216	5.5	8.256	PF02365 (1);
GH_D11G0898	SOC1	MADS-box protein SOC1	ZJU	D11	7315107	7320412	-	5306	660	45	7	94.3	774.3	219	25.042	6	9.421	PF00319 (1); PF01486 (1);
GH_D11G1027	WRKY46	Probable WRKY transcription factor 46	ZJU	D11	8570134	8571803	-	1670	1005	43.7	3	335	332.5	334	37.478	-5.5	5.582	PF03106 (1);
GH_D11G1069	ATHB-7	Homeobox-leucine zipper protein ATHB-7	ZJU	D11	9036974	9037809	-	836	720	45.7	2	360	116	239	27.503	-6	4.905	PF00046 (1); PF02183 (1);
GH_D11G1095	NAC045	NAC domain-containing protein 45	ZJU	D11	9478729	9480699	-	1971	1374	41.8	7	196.3	99.5	457	51.994	-17	4.799	PF02365 (1);
GH_D11G1169	WRKY22	WRKY transcription factor 22	ZJU	D11	10240460	10241629	-	1170	804	42.8	3	268	183	267	30.001	-10	4.836	PF03106 (1);
GH_D11G1249	At2g47850	Zinc finger CCCH domain-containing protein 32	ZJU	D11	11158569	11162263	+	3695	1419	48.3	7	202.7	379.3	472	50.994	16	8.539	PF00642 (4);
GH_D11G1302	BHLH	Basic helix-loop-helix protein A	ZJU	D11	11779940	11784179	+	4240	1956	49.9	8	244.5	326.3	651	73.634	-13	5.14	PF14215 (1); PF00010 (1);
GH_D11G1332	HSFA6b	Heat stress transcription factor A-6b	ZJU	D11	12137577	12139161	+	1585	1038	44.1	2	519	547	345	39.812	-8	4.998	PF00447 (1);
GH_D11G1348	UNE12	Transcription factor UNE12	ZJU	D11	12376574	12380414	+	3841	912	53.1	6	152	585.8	303	31.953	1	6.73	PF00010 (1);
GH_D11G1598	PAT1	Scarecrow-like transcription factor PAT1	ZJU	D11	15407426	15409036	+	1611	1611	46.7	1	1611	No intron	536	60.124	-8.5	5.481	PF03514 (1);
GH_D11G1896	BBX19	B-box zinc finger protein 19	ZJU	D11	20268075	20269941	+	1867	558	45.5	5	111.6	327.3	185	20.232	0	6.492	PF00643 (2);
GH_D11G1947	RL3	Protein RADIALIS-like 3	ZJU	D11	21170905	21171156	+	252	252	47.2	1	252	No intron	83	9.366	3	9.399	PF00249 (1);
GH_D11G1949	ZHD6	Zinc-finger homeodomain protein 6	ZJU	D11	21212613	21213587	-	975	975	47.6	1	975	No intron	324	35.773	9.5	8.486	PF04770 (1);
GH_D11G2092	WRKY15	Probable WRKY transcription factor 15	ZJU	D11	25309330	25310522	-	1193	1038	46.5	3	346	77.5	345	37.862	18	9.59	PF10533 (1); PF03106 (1);
GH_D11G2108	MYB44	Transcription factor MYB44	ZJU	D11	25690860	25691792	+	933	933	52.8	1	933	No intron	310	33.737	1.5	7.009	PF00249 (2);
GH_D11G2148	LBD38	LOB domain-containing protein 38	ZJU	D11	26768196	26768991	-	796	699	50.2	2	349.5	97	232	25.538	7	8.58	PF03195 (1);
GH_D11G2637	MYB5	Transcription repressor MYB5	ZJU	D11	52381008	52382240	-	1233	954	43.5	2	477	279	317	35.698	8.5	8.242	PF00249 (2);
GH_D11G2825	CPRF2	Light-inducible protein CPRF2	ZJU	D11	57206843	57209739	-	2897	1182	43.2	6	197	343	393	42.994	-9.5	4.993	PF00170 (1); PF12498 (1);
GH_D11G2885	At5g28300	Trihelix transcription factor GTL2	ZJU	D11	58369516	58371918	+	2403	2025	42.5	2	1012.5	378	674	76.27	2.5	6.668	PF13837 (2);
GH_D11G2920	MYR2	Myb-related protein 2	ZJU	D11	59255590	59257251	+	1662	1164	43.7	6	194	99.6	387	43.074	6	7.414	PF00249 (1); PF14379 (1);
GH_D11G2923	GATA9	GATA transcription factor 9	ZJU	D11	59282496	59283466	-	971	864	46.1	2	432	107	287	31.479	7.5	8.478	PF00320 (1);
GH_D11G2990	NFYC9	Nuclear transcription factor Y subunit C-9	ZJU	D11	60464847	60465626	+	780	780	48.7	1	780	No intron	259	28.708	-1.5	6.228	PF00808 (1);
GH_D11G3310	BBX22	B-box zinc finger protein 22	ZJU	D11	65218683	65220743	-	2061	852	46.6	3	284	604.5	283	30.681	-12.5	4.575	PF00643 (1);
GH_D11G3707	HDT3	Histone deacetylase HDT3	ZJU	D11	70748811	70751517	-	2707	915	44.4	8	114.4	256	304	32.731	-20.5	4.455	-
GH_D12G0589	COL2	Zinc finger protein CONSTANS-LIKE 2	ZJU	D12	9711994	9713604	+	1611	1125	49.6	2	562.5	486	374	41.5	-3.5	5.969	PF00643 (1); PF06203 (1);
GH_D12G0590	ODO1	Protein ODORANT1	ZJU	D12	9784755	9786098	+	1344	936	41.6	3	312	204	311	35.036	-1	6.311	PF00249 (2);
GH_D12G0640	BZIP44	bZIP transcription factor 44	ZJU	D12	10713613	10714110	-	498	498	45.2	1	498	No intron	165	18.797	0.5	6.679	PF00170 (1);
GH_D12G0671	GBF1	G-box-binding factor 1	ZJU	D12	11621048	11623473	-	2426	1032	50.2	11	93.8	139.4	343	36.076	-4	5.296	PF07777 (1); PF00170 (1);
GH_D12G0691	BLH2	BEL1-like homeodomain protein 2	ZJU	D12	12267197	12272157	+	4961	2382	46.5	4	595.5	859.7	793	86.32	12	7.298	PF07526 (1); PF05920 (1);
GH_D12G0953	LBD39	LOB domain-containing protein 39	ZJU	D12	28824709	28825493	+	785	699	46.9	2	349.5	86	232	25.431	5	8.209	PF03195 (1);
GH_D12G0984	ERF008	Ethylene-responsive transcription factor ERF008	ZJU	D12	29885880	29886398	+	519	519	50.3	1	519	No intron	172	19.117	10.5	9.994	PF00847 (1);
GH_D12G1100	SCL6	Scarecrow-like protein 6	ZJU	D12	36872231	36874162	+	1932	1932	43.7	1	1932	No intron	643	71.25	-4.5	5.924	PF03514 (1);
GH_D12G1116	ERF034	Ethylene-responsive transcription factor ERF034	ZJU	D12	37301239	37302060	-	822	822	46.8	1	822	No intron	273	30.436	8	9.112	PF00847 (1);
GH_D12G1315	MYB5	Transcription repressor MYB5	ZJU	D12	40739038	40739939	-	902	816	44.5	2	408	86	271	30.988	10.5	8.482	PF00249 (2);
GH_D12G1335	BHLH14	Transcription factor bHLH14	ZJU	D12	41020979	41022442	+	1464	1464	44.3	1	1464	No intron	487	54.431	-7	5.483	PF14215 (1); PF00010 (1);
GH_D12G1359	LHY	Protein LHY	ZJU	D12	41579390	41586424	-	7035	2217	44.4	7	316.7	803	738	80.389	-1	6.44	PF00249 (1);
GH_D12G1380	WRKY47	Probable WRKY transcription factor 47	ZJU	D12	42017345	42021716	+	4372	1527	47.9	6	254.5	569	508	55.491	8.5	7.483	PF03106 (1);
GH_D12G1433	BZIP53	bZIP transcription factor 53	ZJU	D12	42937473	42937898	-	426	426	47.4	1	426	No intron	141	16.106	2.5	8.323	PF00170 (1);
GH_D12G1575	BHLH162	Transcription factor bHLH162	ZJU	D12	45252738	45253545	+	808	639	41.2	3	213	84.5	212	24.875	7.5	8.762	PF00010 (1);
GH_D12G1829	NAC029	NAC transcription factor 29	ZJU	D12	49551552	49552609	+	1058	846	39.2	3	282	106	281	32.493	4.5	8.168	PF02365 (1);
GH_D12G1834	CDF1	Cyclic dof factor 1	ZJU	D12	49604932	49606975	-	2044	1089	44	2	544.5	955	362	39.727	13.5	9.325	PF02701 (1);
GH_D12G1890	RAV1	AP2/ERF and B3 domain-containing transcription factor RAV1	ZJU	D12	50418509	50419582	-	1074	1074	46.7	1	1074	No intron	357	40.051	8	9.307	PF00847 (1); PF02362 (1);
GH_D12G1935	HAT5	Homeobox-leucine zipper protein HAT5	ZJU	D12	51103373	51104444	-	1072	933	46.7	3	311	69.5	310	34.999	-16	4.497	PF00046 (1); PF02183 (1);
GH_D12G2026	TCP5	Transcription factor TCP5	ZJU	D12	52363424	52364407	+	984	984	43.1	1	984	No intron	327	36.333	-2	6.178	PF03634 (1);
GH_D12G2181	ERF105	Ethylene-responsive transcription factor ERF105	ZJU	D12	54272914	54273624	+	711	711	46.1	1	711	No intron	236	26.288	2	7.572	PF00847 (1);
GH_D12G2366	ERF5	Ethylene-responsive transcription factor 5	ZJU	D12	56114047	56115009	+	963	963	45.5	1	963	No intron	320	35.921	-1.5	6.072	PF00847 (1);
GH_D12G2374	KUA1	Transcription factor KUA1	ZJU	D12	56182820	56185612	+	2793	975	48.7	3	325	909	324	35.291	1.5	6.703	PF00249 (1);
GH_D12G2563	WRKY53	Probable WRKY transcription factor 53	ZJU	D12	58063365	58064634	-	1270	1068	44.2	3	356	101	355	39.792	-5	5.401	PF03106 (1);
GH_D12G2640	Os03g0120900	B3 domain-containing protein Os03g0120900	ZJU	D12	58662168	58663400	+	1233	1233	47.8	1	1233	No intron	410	45.622	8.5	8.616	PF02362 (1);
GH_D12G2687	GRF7	Growth-regulating factor 7	ZJU	D12	58985100	58986955	-	1856	1491	47.6	4	372.8	121.7	496	53.584	6.5	7.376	PF08880 (1); PF08879 (1);
GH_D12G2838	ZFWD2	Zinc finger CCCH domain-containing protein 63	ZJU	D12	60348619	60351143	+	2525	1293	45.9	9	143.7	154	430	47.019	10.5	8.136	PF00642 (1); PF00400 (2);
GH_D13G0081	WRKY54	Probable WRKY transcription factor 54	ZJU	D13	704861	706992	-	2132	918	42.3	3	306	607	305	35.019	3.5	7.21	PF03106 (1);
GH_D13G0139	SCL3	Scarecrow-like protein 3	ZJU	D13	1194860	1196284	-	1425	1425	42.7	1	1425	No intron	474	53.829	2	6.747	PF03514 (1);
GH_D13G0243	ncor1	Nuclear receptor corepressor 1	ZJU	D13	2190991	2198759	+	7769	4575	43.3	4	1143.8	1064.7	1524	166.421	-4	6.298	PF00249 (2);
GH_D13G0313	BLH6	BEL1-like homeodomain protein 6	ZJU	D13	2968445	2970809	+	2365	1878	44.4	4	469.5	162.3	625	69.382	-4.5	6.072	PF07526 (1); PF05920 (1);
GH_D13G0327	BHLH63	Transcription factor bHLH63	ZJU	D13	3145040	3147088	-	2049	1314	45.9	5	262.8	183.8	437	48.182	-2.5	5.805	PF00010 (1);
GH_D13G0329	RAD	Transcription factor RADIALIS	ZJU	D13	3183542	3183784	-	243	243	46.9	1	243	No intron	80	8.948	2.5	9.414	PF00249 (1);
GH_D13G0364	EFM	Myb family transcription factor EFM	ZJU	D13	3610472	3612424	+	1953	1227	44.3	5	245.4	181.5	408	45.456	4	7.228	PF00249 (1);
GH_D13G0454	ZAT10	Zinc finger protein ZAT10	ZJU	D13	4949674	4950462	-	789	789	53.9	1	789	No intron	262	28.12	6	8.136	PF13912 (2);
GH_D13G0650	MYB14	Transcription factor MYB14	ZJU	D13	8615477	8616455	-	979	777	42	3	259	101	258	29.921	-10	4.78	PF00249 (2);
GH_D13G1368	MYB330	Myb-related protein 330	ZJU	D13	43413793	43414855	+	1063	885	42.9	3	295	89	294	33.25	5	7.858	PF00249 (2);
GH_D13G1511	NFYB8	Nuclear transcription factor Y subunit B-8	ZJU	D13	48191586	48192104	-	519	519	52.8	1	519	No intron	172	18.569	-1	6.119	PF00808 (1);
GH_D13G1705	TCP4	Transcription factor TCP4	ZJU	D13	52569843	52571072	-	1230	1230	47.8	1	1230	No intron	409	44.215	9	7.327	PF03634 (1);
GH_D13G1770	NA	Zinc finger CCCH domain-containing protein ZFN-like	ZJU	D13	53937791	53948115	+	10325	1344	45.3	7	192	1496.8	447	48.871	12.5	8.203	PF00642 (5);
GH_D13G1792	HSFA1B	Heat stress transcription factor A-1b	ZJU	D13	54485964	54489148	-	3185	1299	46.8	2	649.5	1886	432	47.712	-11	4.889	PF00447 (1);
GH_D13G1884	NAC047	NAC transcription factor 47	ZJU	D13	56389741	56391085	-	1345	1071	42.1	3	357	137	356	40.326	8.5	8.855	PF02365 (1);
GH_D13G1926	ERF1B	Ethylene-responsive transcription factor 1B	ZJU	D13	57046267	57046914	-	648	648	40.7	1	648	No intron	215	24.482	-6	4.807	PF00847 (1);
GH_D13G2046	AGL80	Agamous-like MADS-box protein AGL80	ZJU	D13	58368947	58369438	-	492	492	44.7	1	492	No intron	163	18.842	14	10.635	PF00319 (1);
GH_D13G2148	HSF30	Heat shock factor protein HSF30	ZJU	D13	59503500	59504727	+	1228	1143	42.4	2	571.5	85	380	42.597	-19.5	4.481	PF00447 (1);
GH_D13G2195	NFYA3	Nuclear transcription factor Y subunit A-3	ZJU	D13	60038044	60040013	+	1970	969	46.4	5	193.8	250.3	322	36.002	8	7.873	PF02045 (1);
GH_D13G2221	At4g29190	Zinc finger CCCH domain-containing protein 49	ZJU	D13	60309760	60310758	-	999	999	53.4	1	999	No intron	332	36.942	4.5	7.379	PF00642 (1);
GH_D13G2387	COL5	Zinc finger protein CONSTANS-LIKE 5	ZJU	D13	62212154	62213705	-	1552	894	45.1	2	447	658	297	32.884	7.5	7.552	PF00643 (1); PF06203 (1);
GH_A09G2713	ATHB-20	Homeobox-leucine zipper protein ATHB-20	ZJU	scaffold1082_obj_A09	9832	11314	-	1483	828	44.2	3	276	327.5	275	31.284	2	6.848	PF00046 (1); PF02183 (1);
GH_scaffold2215_objG0001	ET2	Protein EFFECTOR OF TRANSCRIPTION 2	ZJU	scaffold2215_obj	214	909	+	696	696	44.7	1	696	No intron	231	25.489	20.5	9.842	-
GH_scaffold26729_objG0001	TCP15	Transcription factor TCP15	ZJU	scaffold26729_obj	1456	2553	-	1098	1098	49	1	1098	No intron	365	39.702	9	9.737	PF03634 (1);
