# Supplementary material for: A Comprehensive Gene Co-Expression Network Analysis Reveals a Role of GhWRKY46 in Responding to Drought and Salt Stresses
Source: Int J Mol Sci. 2022 Oct 12;23(20):12181. doi: 10.3390/ijms232012181 (PMC9603583; doi:10.3390/ijms232012181)
Supplement: Supplementary file 1 [file ijms-23-12181-s001.zip › Table S6 duplication.xlsx]

## Sheet: Sheet1
Table S6. The duplicated type of select genes in different modules. The 0 to 4 indicate the singleton, dispersed, proximal, tandem, WGD duplication type, respectively.
Genes of the PEG blue module		Genes of the PEG turquoise module		Genes of the Salt brown module		Genes of the Salt blue module		Genes of the Salt turquoise module
Locus ID	copy number	Locus ID	copy number	Locus ID	copy number	Locus ID	copy number	Locus ID	copy number
GH_A01G0326	4	GH_A01G0588	4	GH_A03G0856	4	GH_A01G0644	4	GH_A01G0036	4
GH_A01G0578	4	GH_A01G0837	4	GH_A03G1183	4	GH_A02G0035	4	GH_A01G0715	4
GH_A01G0644	4	GH_A01G1539	4	GH_A03G1439	4	GH_A02G0652	4	GH_A01G1976	4
GH_A01G0726	4	GH_A01G1979	4	GH_A03G2127	4	GH_A03G0209	4	GH_A01G2011	4
GH_A01G0871	4	GH_A01G2011	4	GH_A04G1311	4	GH_A03G0826	4	GH_A02G0892	4
GH_A01G1022	4	GH_A02G0259	4	GH_A04G1492	4	GH_A03G1675	4	GH_A02G1830	4
GH_A01G1651	4	GH_A02G1830	4	GH_A05G0297	4	GH_A03G1767	4	GH_A02G2045	4
GH_A01G2080	4	GH_A02G1914	4	GH_A05G2002	4	GH_A03G2169	4	GH_A03G0106	4
GH_A02G0409	4	GH_A03G1359	4	GH_A05G3462	4	GH_A03G2209	4	GH_A03G0454	4
GH_A02G0892	4	GH_A03G1895	4	GH_A06G0201	4	GH_A04G1588	4	GH_A03G1359	4
GH_A02G1052	4	GH_A03G1906	4	GH_A06G0864	4	GH_A05G1400	4	GH_A03G2023	4
GH_A02G1387	4	GH_A03G2192	4	GH_A06G1055	4	GH_A05G1629	4	GH_A04G0219	4
GH_A02G1747	4	GH_A04G1311	4	GH_A07G0170	4	GH_A05G1960	4	GH_A04G0407	4
GH_A03G0350	4	GH_A04G1588	4	GH_A07G1568	4	GH_A05G2409	4	GH_A04G1157	4
GH_A03G0826	4	GH_A05G0693	4	GH_A08G1929	4	GH_A05G3007	4	GH_A04G1218	4
GH_A03G0853	4	GH_A05G0767	4	GH_A08G2055	4	GH_A05G3971	4	GH_A04G1232	4
GH_A03G1130	4	GH_A05G1169	4	GH_A08G2661	3	GH_A06G0068	4	GH_A04G1643	4
GH_A03G1198	4	GH_A05G2236	4	GH_A09G2066	4	GH_A06G0436	4	GH_A05G0017	4
GH_A03G1278	4	GH_A06G0054	4	GH_A10G2627	4	GH_A06G0931	4	GH_A05G0114	4
GH_A03G1675	4	GH_A06G0202	4	GH_A10G2651	4	GH_A06G1004	4	GH_A05G1169	4
GH_A04G0281	4	GH_A06G0235	4	GH_A11G1141	4	GH_A06G2073	4	GH_A05G2670	4
GH_A04G1157	4	GH_A06G0672	4	GH_A12G0657	4	GH_A07G0773	4	GH_A05G3518	4
GH_A04G1614	4	GH_A06G0779	4	GH_A12G0877	4	GH_A07G1503	4	GH_A05G4243	4
GH_A04G1643	4	GH_A06G0971	4	GH_A12G1314	4	GH_A07G2255	4	GH_A06G0202	4
GH_A04G1763	4	GH_A06G1018	4	GH_A12G1691	4	GH_A08G0016	4	GH_A06G0235	4
GH_A05G0017	4	GH_A06G1055	4	GH_A12G1737	4	GH_A08G0118	4	GH_A06G0672	4
GH_A05G0205	4	GH_A06G2099	4	GH_A12G1890	4	GH_A08G1594	4	GH_A06G0779	4
GH_A05G0252	4	GH_A07G0773	4	GH_A13G0642	4	GH_A08G1796	4	GH_A06G1106	4
GH_A05G0583	4	GH_A07G1211	4	GH_A13G1563	4	GH_A08G2170	4	GH_A06G1943	4
GH_A05G0603	4	GH_A07G1502	4	GH_A13G1748	4	GH_A09G0576	4	GH_A06G2099	4
GH_A05G3518	4	GH_A08G0572	4	GH_A13G2589	4	GH_A09G0633	4	GH_A07G0204	4
GH_A05G3983	4	GH_A08G1318	4	GH_D01G2134	1	GH_A09G1617	4	GH_A07G0500	4
GH_A05G4243	4	GH_A08G1373	4	GH_D02G0953	4	GH_A09G2129	4	GH_A07G0603	4
GH_A06G1004	4	GH_A08G1929	4	GH_D02G1891	4	GH_A09G2620	4	GH_A07G0635	4
GH_A06G1071	4	GH_A08G2151	4	GH_D02G2380	4	GH_A09G2713	1	GH_A07G1141	4
GH_A06G1487	4	GH_A08G2395	4	GH_D03G1119	4	GH_A10G1510	4	GH_A08G0572	4
GH_A06G1943	4	GH_A08G2424	4	GH_D04G0743	4	GH_A10G1822	4	GH_A08G2033	4
GH_A06G2073	4	GH_A08G2618	4	GH_D04G1653	4	GH_A11G0657	1	GH_A08G2834	4
GH_A07G0100	4	GH_A08G2661	3	GH_D04G1831	4	GH_A11G1091	4	GH_A09G0650	4
GH_A07G0207	2	GH_A08G2834	4	GH_D05G0019	4	GH_A11G1146	4	GH_A09G0660	4
GH_A07G0217	4	GH_A09G0633	4	GH_D05G0302	4	GH_A11G3299	4	GH_A09G1214	4
GH_A07G0247	4	GH_A09G1143	4	GH_D06G0186	4	GH_A11G3490	4	GH_A09G2340	4
GH_A07G0302	4	GH_A09G1638	4	GH_D06G1967	4	GH_A11G3684	4	GH_A09G2565	4
GH_A07G1503	4	GH_A09G1769	4	GH_D07G0504	4	GH_A12G1604	4	GH_A10G0181	4
GH_A07G1512	4	GH_A09G2713	1	GH_D07G0894	1	GH_A12G2349	4	GH_A11G0366	4
GH_A07G1853	4	GH_A10G0619	4	GH_D07G1483	4	GH_A12G2351	4	GH_A11G0723	4
GH_A07G1975	4	GH_A10G1528	4	GH_D08G0020	4	GH_A12G2406	4	GH_A11G0976	4
GH_A07G2631	4	GH_A10G1637	4	GH_D08G1819	4	GH_A13G0787	4	GH_A11G1571	4
GH_A08G1390	4	GH_A10G1822	4	GH_D08G2068	4	GH_A13G0923	4	GH_A11G1872	4
GH_A08G1926	4	GH_A11G0117	4	GH_D08G2656	3	GH_A13G2390	4	GH_A12G0502	4
GH_A08G2121	4	GH_A11G0718	4	GH_D09G0521	4	GH_D01G0209	4	GH_A12G0567	4
GH_A08G2170	4	GH_A11G0865	4	GH_D09G0585	4	GH_D01G0636	4	GH_A12G1297	4
GH_A08G2652	4	GH_A11G0976	4	GH_D09G2005	4	GH_D01G1221	4	GH_A13G0372	4
GH_A09G0225	4	GH_A11G0997	4	GH_D10G2304	4	GH_D01G1996	4	GH_A13G1814	4
GH_A09G0576	4	GH_A11G1303	4	GH_D10G2748	4	GH_D01G2107	4	GH_D01G0311	4
GH_A09G1798	4	GH_A11G1316	4	GH_D11G0016	4	GH_D02G0227	4	GH_D01G1249	4
GH_A10G0687	4	GH_A11G1862	4	GH_D11G0120	4	GH_D02G1383	4	GH_D01G2347	4
GH_A10G1062	4	GH_A11G3684	4	GH_D11G0270	4	GH_D03G1942	4	GH_D01G2393	4
GH_A10G1869	4	GH_A11G3710	4	GH_D11G0755	4	GH_D04G0133	4	GH_D01G2516	4
GH_A11G0592	4	GH_A12G0337	4	GH_D11G1069	4	GH_D04G0374	4	GH_D02G0033	4
GH_A11G3299	4	GH_A12G0567	4	GH_D11G1169	4	GH_D05G0585	4	GH_D02G0132	4
GH_A12G0159	4	GH_A12G0781	4	GH_D11G2920	4	GH_D05G1011	4	GH_D02G0987	4
GH_A12G0664	4	GH_A12G1309	4	GH_D11G2990	4	GH_D05G1968	4	GH_D02G2244	4
GH_A12G2349	4	GH_A12G2462	4	GH_D11G3707	4	GH_D05G2774	4	GH_D02G2413	4
GH_A12G2351	4	GH_A12G2750	4	GH_D12G1335	4	GH_D06G0054	4	GH_D03G0016	4
GH_A13G0154	4	GH_A13G0372	4	GH_D12G2181	4	GH_D06G0794	4	GH_D03G0287	4
GH_A13G0532	4	GH_A13G0454	4	GH_D13G0327	4	GH_D07G0335	4	GH_D03G0409	4
GH_A13G1725	4	GH_A13G0642	4	GH_D13G0364	4	GH_D07G0374	4	GH_D03G1545	4
GH_D01G0197	4	GH_A13G1961	4	GH_D13G1511	4	GH_D07G0375	4	GH_D03G1825	4
GH_D01G0209	4	GH_A13G2238	4	GH_D13G1705	4	GH_D07G0609	4	GH_D04G0347	4
GH_D01G0490	4	GH_D01G2072	4			GH_D07G0704	4	GH_D04G1498	4
GH_D01G0576	4	GH_D01G2107	4			GH_D07G0770	4	GH_D05G2806	4
GH_D01G0636	4	GH_D01G2184	4			GH_D07G1505	4	GH_D06G0750	4
GH_D01G1052	4	GH_D02G0953	4			GH_D08G0281	4	GH_D06G2141	4
GH_D01G1249	4	GH_D02G2308	4			GH_D08G1225	4	GH_D07G0034	4
GH_D02G0139	4	GH_D02G2413	4			GH_D08G2693	0	GH_D07G0077	4
GH_D02G0425	4	GH_D03G0035	4			GH_D08G2694	4	GH_D07G1824	4
GH_D02G0987	4	GH_D03G1891	4			GH_D09G1151	4	GH_D08G0572	4
GH_D02G1840	4	GH_D04G0202	4			GH_D09G1171	4	GH_D08G1083	4
GH_D02G2008	4	GH_D04G1576	4			GH_D09G2064	4	GH_D08G2048	4
GH_D03G1860	4	GH_D04G1653	4			GH_D10G0303	4	GH_D09G1718	4
GH_D04G0133	4	GH_D05G0430	4			GH_D10G1125	4	GH_D09G2504	4
GH_D04G0767	4	GH_D05G0902	4			GH_D11G0100	4	GH_D09G2551	4
GH_D04G1498	4	GH_D05G1182	4			GH_D11G0461	4	GH_D10G0300	4
GH_D05G0019	4	GH_D05G2774	4			GH_D11G0529	4	GH_D10G0381	4
GH_D05G0296	4	GH_D05G2806	4			GH_D11G1095	4	GH_D11G0441	4
GH_D05G0581	4	GH_D06G0760	4			GH_D11G1896	4	GH_D11G0442	4
GH_D05G0585	4	GH_D06G1074	4			GH_D11G1949	4	GH_D11G1249	4
GH_D05G0600	4	GH_D06G1508	4			GH_D11G2637	4	GH_D11G1598	4
GH_D05G2128	4	GH_D06G1599	4			GH_D12G1834	4	GH_D11G2092	4
GH_D05G3685	4	GH_D07G0027	4			GH_D12G2374	4	GH_D12G1100	3
GH_D05G3803	4	GH_D07G1264	4			GH_D12G2640	4	GH_D12G1890	4
GH_D06G1463	4	GH_D07G1772	4			GH_D13G0243	4	GH_D12G1935	4
GH_D06G2141	4	GH_D07G1824	4			GH_D13G0454	4	GH_D12G2687	4
GH_D07G0106	4	GH_D07G2048	4			GH_D13G1884	4	GH_D13G0313	4
GH_D07G0254	4	GH_D08G1225	4			GH_D13G2195	4	GH_D13G1926	4
GH_D07G0374	4	GH_D08G2430	4			GH_scaffold26729_objG0001	1	GH_D13G2046	3
GH_D07G1505	4	GH_D08G2569	4
GH_D08G0699	4	GH_D08G2612	4
GH_D08G1840	4	GH_D08G2694	4
GH_D08G1942	4	GH_D09G1718	4
GH_D08G2138	4	GH_D09G2551	4
GH_D08G2647	4	GH_D10G0381	4
GH_D08G2822	4	GH_D11G0016	4
GH_D09G0221	4	GH_D11G0120	4
GH_D09G1385	4	GH_D11G0619	4
GH_D09G2000	4	GH_D11G1249	4
GH_D09G2064	4	GH_D11G1332	4
GH_D10G1004	4	GH_D11G1348	4
GH_D10G2142	4	GH_D11G1896	4
GH_D10G2354	4	GH_D11G1947	4
GH_D11G0270	4	GH_D11G1949	4
GH_D11G0488	4	GH_D11G2108	4
GH_D11G0529	4	GH_D11G2148	4
GH_D11G0898	4	GH_D11G2885	4
GH_D11G1027	4	GH_D12G0589	4
GH_D11G1302	4	GH_D12G0671	4
GH_D11G3310	4	GH_D12G0691	4
GH_D12G0640	4	GH_D12G0953	4
GH_D12G1100	3	GH_D12G1116	4
GH_D12G1335	4	GH_D12G1359	3
GH_D12G1433	4	GH_D12G1829	4
GH_D12G1575	4	GH_D12G2374	4
GH_D12G1834	4	GH_D12G2640	4
GH_D12G1890	4	GH_D13G0327	4
GH_D12G2181	4	GH_D13G0364	4
GH_D12G2366	4	GH_D13G1368	4
GH_D12G2563	4	GH_D13G1770	4
GH_D13G0081	4	GH_D13G1792	4
GH_D13G0650	4	GH_D13G1884	4
GH_D13G1705	4	GH_D13G2046	3
GH_D13G2387	4	GH_D13G2148	4
GH_scaffold2215_objG0001	1
		PEG		Salt
	Type	Blue	Turquoise	Brown	Blue	Turquoise
singleton	0	1	0	0	1	0
dispersed	1	1	1	2	3	2
proximal	2	0	0	0	0	0
tandem	3	1	3	2	0	0
WGD/segmental	4	130	128	66	93	95
Note: 0, 1, 2, 3, 4 stand for singleton, dispersed, proximal, tandem, WGD/segmental,respectively.
Add. Users may use this program, which incorporates the MCScanX algorithm, to classify origins of
the duplicate genes of ONE genome into whole genome /segmental (i.e. collinear genes in
collinear blocks), tandem (consecutive repeat), proximal (in nearby chromosomal region but
not adjacent) or dispersed (other modes than segmental, tandem and proximal) duplications.
