# Supplementary material for: A Comprehensive Gene Co-Expression Network Analysis Reveals a Role of GhWRKY46 in Responding to Drought and Salt Stresses
Source: Int J Mol Sci. 2022 Oct 12;23(20):12181. doi: 10.3390/ijms232012181 (PMC9603583; doi:10.3390/ijms232012181)
Supplement: Supplementary file 1 [file ijms-23-12181-s001.zip › Table S7.RT-PCR.xlsx]

## Sheet: Sheet1
Table S7. qRT-PCR analysis of hub genes in PEG and salinity stresses.
GeneID	CK	NaCl-1h	NaCl-3h	NaCl-6h	NaCl-12h	NaCl-24h		SD	CK	NaCl-1h	NaCl-3h	NaCl-6h	NaCl-12h	NaCl-24h
GH_A01G2011	0.972628	1.01773	0.988033	0.604547	0.325523	0.294373		GH_A01G2011	0.137411	0.0666552	0.203906	0.0912871	0.0135352	0.206724
GH_A02G0035	0.818819	11.4437	16.6956	3.28296	3.53896	4.17778		GH_A02G0035	0.526825	3.05681	2.46621	1.57982	1.44978	1.92413
GH_A05G0297	0.96729	1.0606	2.02145	1.04609	0.982006	0.566721		GH_A05G0297	0.168746	0.188509	0.403582	0.290619	0.0307424	0.312022
GH_A09G0633	1.06108	0.742084	1.38516	0.597767	0.880511	0.518141		GH_A09G0633	0.0722037	0.430342	0.389116	0.514877	0.0996814	0.132543
GH_A09G0650	0.825632	0.98838	1.35186	1.33747	0.926093	0.367274		GH_A09G0650	0.267512	0.139129	0.342697	0.152953	0.257816	0.274095
GH_D12G1890	0.822655	0.950517	1.55287	0.681074	1.2842	0.448055		GH_D12G1890	0.183876	0.113528	0.316074	0.0496404	0.119858	0.0576064
GH_D01G2107	0.919437	0.948723	1.14163	0.593995	0.290831	0.341386		GH_D01G2107	0.0966633	0.156173	0.195018	0.0615081	0.0617299	0.0263735
GH_D03G1119	0.861424	1.00745	1.29869	0.709565	0.974127	0.720584		GH_D03G1119	0.1622	0.0386773	0.463404	0.127705	0.153647	0.195752
GH_D06G0186	0.861325	1.31115	0.999717	0.774042	1.6212	0.592221		GH_D06G0186	0.216942	0.123987	0.263974	0.0244616	0.046488	0.364463
GH_D07G1505	0.946807	1.34197	2.55272	2.4538	2.94913	3.34435		GH_D07G1505	0.0465064	0.0614135	0.495479	0.146696	0.259885	0.951078
GH_D08G2612	0.759836	0.832889	0.866931	0.50855	0.676046	0.414471		GH_D08G2612	0.221862	0.181095	0.217972	0.171991	0.106785	0.225005
GH_D11G0270	0.901019	1.20241	0.799986	2.82533	0.88084	0.537072		GH_D11G0270	0.102387	0.448009	0.192595	0.806562	0.0214034	0.285928
GH_A12G0567	0.890915	0.527222	2.45756	2.68651	1.67885	1.67432		GH_A12G0567	0.10522	0.674338	0.411486	1.37287	0.209058	0.0375175
GH_D12G1100	0.951786	2.89632	2.12441	2.24461	1.00639	1.90865		GH_D12G1100	0.06137	1.43005	0.510299	0.536993	0.192086	0.137405
GH_D13G2046	1.03155	2.49502	1.2467	2.32946	2.41708	1.33651		GH_D13G2046	0.160821	0.567234	0.353173	0.973429	0.27639	0.505273
GeneID	CK	PEG-1h	PEG-3h	PEG-6h	PEG-12h	PEG-24h		SD	CK	PEG-1h	PEG-3h	PEG-6h	PEG-12h	PEG-24h
GH_A01G2011	0.972628	0.578455	0.580884	0.397087	0.369874	0.642705		GH_A01G2011	0.137411	0.0137919	0.0667596	0.0167023	0.038804	0.212114
GH_A02G0035	0.818819	1.46137	1.5775	0.647026	3.35178	6.56631		GH_A02G0035	0.526825	0.216826	0.994776	0.0840696	1.19508	1.7475
GH_A05G0297	0.96729	1.19903	1.24949	1.06872	0.955676	1.66213		GH_A05G0297	0.168746	0.0747632	0.244412	0.0778941	0.119369	0.130315
GH_A09G0633	1.06108	0.79831	0.654331	0.731134	0.542289	0.393009		GH_A09G0633	0.0722037	0.0477253	0.244724	0.0731215	0.135194	0.0548142
GH_A09G0650	0.825632	1.4534	1.11284	1.11041	1.56889	1.09616		GH_A09G0650	0.267512	0.108513	0.142269	0.052566	0.223712	0.118446
GH_D12G1890	0.822655	0.881132	1.38901	1.36166	1.60991	0.652891		GH_D12G1890	0.183876	0.0799257	0.431995	0.145885	0.13818	0.103078
GH_D01G2107	0.919437	0.462719	0.587323	0.356318	0.222282	0.84333		GH_D01G2107	0.0966633	0.046277	0.108545	0.104051	0.0438052	0.14712
GH_D03G1119	0.861424	1.24597	1.13931	0.990949	1.44141	1.4989		GH_D03G1119	0.1622	0.0440245	0.144329	0.0210523	0.380033	0.725856
GH_D06G0186	0.861325	1.02219	0.654765	0.90576	0.999343	0.916502		GH_D06G0186	0.216942	0.137565	0.251959	0.13739	0.232021	0.0853999
GH_D07G1505	0.946807	2.78351	2.31021	1.3512	0.967303	4.89002		GH_D07G1505	0.0465064	0.0616602	0.123263	0.12721	0.177996	0.577316
GH_D08G2612	0.759836	0.828881	0.604743	0.608141	0.801576	0.877551		GH_D08G2612	0.221862	0.0915273	0.247912	0.125181	0.118495	0.13308
GH_D11G0270	0.901019	1.57849	1.06233	1.04648	2.19702	0.42086		GH_D11G0270	0.102387	0.0989648	0.0359744	0.111863	1.50633	0.167718
GH_A12G0567	0.890915	1.73296	1.35985	1.56553	2.03668	1.02974		GH_A12G0567	0.10522	0.143546	1.09859	0.187113	0.742188	0.505185
GH_D12G1100	0.951786	1.56376	1.31816	1.1495	9.72227	7.34229		GH_D12G1100	0.06137	0.2063	0.23987	0.110638	1.93712	3.80728
GH_D13G2046	1.03155	1.47792	0.784832	1.50563	5.94535	4.4534		GH_D13G2046	0.160821	0.0331168	0.265208	0.041741	2.45975	2.84231
