# Supplementary material for: A Comprehensive Gene Co-Expression Network Analysis Reveals a Role of GhWRKY46 in Responding to Drought and Salt Stresses
Source: Int J Mol Sci. 2022 Oct 12;23(20):12181. doi: 10.3390/ijms232012181 (PMC9603583; doi:10.3390/ijms232012181)
Supplement: Supplementary file 1 [file ijms-23-12181-s001.zip › Table S8 GO.xlsx]

## Sheet: Sheet1
Table S8. GO enrichment in Peg and salt treatment of different modules.
		Class	GO name	GO ID	GO level	P-value	Enrichment Score	Hits genes counts in selected set	Hits genes counts in background	All genes counts in selected set	All genes counts in background	corrected P-value (BH method)
PEG	blue	Molecular function	sequence-specific DNA binding	GO:0043565	6	0.00562861	1.68419	28	979	635	37393	0.97375
		Molecular function	transferase activity, transferring hexosyl groups	GO:0016758	5	0.00955752	1.64984	26	928	635	37393	0.99207
		Molecular function	DNA binding transcription factor activity	GO:0003700	3	0.0262349	1.39936	37	1557	635	37393	0.907726
		Molecular function	inorganic anion transmembrane transporter activity	GO:0015103	6	0.0308225	2.56029	6	138	635	37393	0.940993
		Molecular function	protein homodimerization activity	GO:0042803	5	0.0308225	2.56029	6	138	635	37393	0.940993
		Molecular function	transcription regulator activity	GO:0140110	2	0.0308669	1.36864	39	1678	635	37393	0.843153
		Cellular component	external encapsulating structure	GO:0030312	3	0.00649137	1.85557	20	607	518	29172	0.603697
		Cellular component	cell wall	GO:0005618	4	0.00649137	1.85557	20	607	518	29172	0.603697
		Cellular component	cell periphery	GO:0071944	3	0.00677966	1.38618	59	2397	518	29172	0.378305
		Cellular component	oxidoreductase complex	GO:1990204	4	0.0136792	2.77617	7	142	518	29172	0.636085
		Cellular component	photosystem	GO:0009521	5	0.0392709	2.22721	7	177	518	29172	0.684787
		Biological process	cellular component morphogenesis	GO:0032989	4	0.000141914	3.05994	15	289	553	32602	0.193145
		Biological process	cell morphogenesis	GO:0000902	5	0.000155683	3.36146	13	228	553	32602	0.105942
		Biological process	cation homeostasis	GO:0055080	7	0.00104111	3.93032	8	120	553	32602	0.177119
		Biological process	protein depolymerization	GO:0051261	8	0.00142136	6.0158	5	49	553	32602	0.214942
		Biological process	inorganic ion homeostasis	GO:0098771	7	0.00142523	3.74316	8	126	553	32602	0.193973
		Biological process	macromolecular complex disassembly	GO:0032984	5	0.00151053	4.16852	7	99	553	32602	0.186894
		Biological process	protein complex disassembly	GO:0043241	6	0.00151053	4.16852	7	99	553	32602	0.186894
		Biological process	cellular protein complex disassembly	GO:0043624	7	0.00151053	4.16852	7	99	553	32602	0.186894
		Biological process	cellular component disassembly	GO:0022411	4	0.00151053	4.16852	7	99	553	32602	0.186894
		Biological process	cellular developmental process	GO:0048869	3	0.00263526	2.10971	18	503	553	32602	0.239105
		Biological process	metal ion homeostasis	GO:0055065	8	0.00273362	4.31377	6	82	553	32602	0.232528
		Biological process	ion homeostasis	GO:0050801	6	0.0027615	3.36885	8	140	553	32602	0.221083
		Biological process	anatomical structure morphogenesis	GO:0009653	3	0.00299083	1.95585	21	633	553	32602	0.22614
		Biological process	monovalent inorganic cation homeostasis	GO:0055067	8	0.00675297	4.21106	5	70	553	32602	0.316924
		Biological process	cell growth	GO:0016049	3	0.00714669	2.3842	11	272	553	32602	0.324222
		Biological process	supramolecular fiber organization	GO:0097435	4	0.00939151	2.99046	7	138	553	32602	0.412318
		Biological process	metal ion transport	GO:0030001	7	0.0103163	1.80668	19	620	553	32602	0.438765
		Biological process	unidimensional cell growth	GO:0009826	6	0.010495	2.92683	7	141	553	32602	0.43284
		Biological process	lipid biosynthetic process	GO:0008610	5	0.010535	1.74373	21	710	553	32602	0.42171
		Biological process	homeostatic process	GO:0042592	4	0.011391	1.85943	17	539	553	32602	0.442949
		Biological process	chemical homeostasis	GO:0048878	5	0.0122371	2.44513	9	217	553	32602	0.450126
		Biological process	negative regulation of biological process	GO:0048519	4	0.0157441	1.72861	19	648	553	32602	0.498318
		Biological process	biological regulation	GO:0065007	2	0.0162776	1.17197	148	7445	553	32602	0.503496
		Biological process	regulation of anatomical structure morphogenesis	GO:0022603	5	0.0170925	3.3497	5	88	553	32602	0.474754
		Biological process	MAPK cascade	GO:0000165	10	0.0239243	3.07056	5	96	553	32602	0.561396
		Biological process	actin filament organization	GO:0007015	5	0.0239243	3.07056	5	96	553	32602	0.561396
		Biological process	developmental growth involved in morphogenesis	GO:0060560	4	0.0257114	2.44191	7	169	553	32602	0.583219
		Biological process	regulation of biological quality	GO:0065008	3	0.0284222	1.49544	26	1025	553	32602	0.634142
		Biological process	negative regulation of molecular function	GO:0044092	4	0.0289278	1.93583	11	335	553	32602	0.635012
		Biological process	cellular homeostasis	GO:0019725	5	0.0307572	1.80332	13	425	553	32602	0.664453
		Biological process	regulation of biological process	GO:0050789	3	0.0408384	1.15262	128	6547	553	32602	0.712577
		Biological process	actin filament-based process	GO:0030029	3	0.0409734	2.65562	5	111	553	32602	0.705883
		Biological process	actin cytoskeleton organization	GO:0030036	6	0.0409734	2.65562	5	111	553	32602	0.705883
		Biological process	growth	GO:0040007	2	0.0440348	1.80641	11	359	553	32602	0.73087
		Biological process	photosynthesis	GO:0015979	4	0.0445472	1.86566	10	316	553	32602	0.730467
		Biological process	hemicellulose metabolic process	GO:0010410	8	0.0492571	2.28212	6	155	553	32602	0.779522
	brown	Molecular function	heat shock protein binding	GO:0031072	4	0.00694239	4.19769	5	85	524	37393	0.893833
		Molecular function	structural molecule activity	GO:0005198	2	0.013619	1.59946	26	1160	524	37393	1
		Molecular function	unfolded protein binding	GO:0051082	4	0.0370354	2.26029	7	221	524	37393	0.953663
		Molecular function	structural constituent of ribosome	GO:0003735	3	0.0389035	1.52294	21	984	524	37393	0.910695
		Molecular function	transporter activity	GO:0005215	2	0.0446699	1.29852	45	2473	524	37393	1
		Cellular component	photosystem	GO:0009521	5	0.0452528	2.33227	6	177	424	29172	1
		Biological process	regulation of cellular macromolecule biosynthetic process	GO:2000112	7	0.0083666	1.3311	69	3698	457	32602	1
		Biological process	regulation of nitrogen compound metabolic process	GO:0051171	5	0.00843213	1.3117	75	4079	457	32602	1
		Biological process	regulation of transcription, DNA-templated	GO:0006355	10	0.00875892	1.33875	66	3517	457	32602	1
		Biological process	regulation of macromolecule biosynthetic process	GO:0010556	6	0.00946572	1.32358	69	3719	457	32602	1
		Biological process	regulation of RNA biosynthetic process	GO:2001141	8	0.00993099	1.3308	66	3538	457	32602	1
		Biological process	regulation of nucleic acid-templated transcription	GO:1903506	9	0.00993099	1.3308	66	3538	457	32602	1
		Biological process	regulation of primary metabolic process	GO:0080090	5	0.0101388	1.30118	75	4112	457	32602	1
		Biological process	regulation of cellular biosynthetic process	GO:0031326	6	0.0103236	1.31827	69	3734	457	32602	1
		Biological process	regulation of nucleobase-containing compound metabolic process	GO:0019219	6	0.0105292	1.32366	67	3611	457	32602	1
		Biological process	regulation of biosynthetic process	GO:0009889	5	0.0108074	1.31545	69	3742	457	32602	0.981809
		Biological process	regulation of RNA metabolic process	GO:0051252	7	0.0112327	1.32295	66	3559	457	32602	0.884392
		Biological process	regulation of cellular metabolic process	GO:0031323	5	0.0118716	1.29206	75	4141	457	32602	0.824727
		Biological process	regulation of macromolecule metabolic process	GO:0060255	5	0.0135451	1.28174	76	4230	457	32602	0.888708
		Biological process	regulation of metabolic process	GO:0019222	4	0.0169238	1.26628	77	4338	457	32602	0.832792
		Biological process	regulation of gene expression	GO:0010468	6	0.0190339	1.27988	69	3846	457	32602	0.864579
		Biological process	response to water deprivation	GO:0009414	6	0.0335908	2.80863	5	127	457	32602	0.777858
		Biological process	transcription, DNA-templated	GO:0006351	10	0.0379103	1.2343	69	3988	457	32602	0.758848
		Biological process	nucleic acid-templated transcription	GO:0097659	9	0.0416509	1.22784	69	4009	457	32602	0.793383
		Biological process	RNA biosynthetic process	GO:0032774	8	0.0462702	1.22053	69	4033	457	32602	0.85383
		Biological process	regulation of cellular process	GO:0050794	4	0.0482385	1.16988	99	6037	457	32602	0.863176
		Biological process	response to water	GO:0009415	5	0.0489143	2.52976	5	141	457	32602	0.862205
	turquoise	Molecular function	peptidase activity	GO:0008233	4	0.000119964	1.55511	75	1262	1429	37393	0.10137
		Molecular function	peptidase activity, acting on L-amino acid peptides	GO:0070011	5	0.000137214	1.58731	68	1121	1429	37393	0.0579731
		Molecular function	endopeptidase activity	GO:0004175	6	0.000413009	1.71589	44	671	1429	37393	0.116331
		Molecular function	oxidoreductase activity, acting on single donors with incorporation of molecular oxygen	GO:0016701	4	0.00462708	2.50295	11	115	1429	37393	0.390988
		Molecular function	catalytic activity, acting on a protein	GO:0140096	3	0.00855396	1.15264	245	5562	1429	37393	0.556007
		Molecular function	protein self-association	GO:0043621	4	0.0101268	3.73818	5	35	1429	37393	0.611225
		Molecular function	aspartic-type endopeptidase activity	GO:0004190	7	0.0121496	1.92406	15	204	1429	37393	0.684425
		Molecular function	aspartic-type peptidase activity	GO:0070001	6	0.0121496	1.92406	15	204	1429	37393	0.684425
		Molecular function	oxidoreductase activity, acting on single donors with incorporation of molecular oxygen, incorporation of two atoms of oxygen	GO:0016702	5	0.0140098	2.52214	8	83	1429	37393	0.563729
		Molecular function	carbohydrate phosphatase activity	GO:0019203	7	0.0153053	2.96233	6	53	1429	37393	0.587862
		Molecular function	hydrolase activity	GO:0016787	3	0.0312882	1.10205	301	7147	1429	37393	0.852855
		Molecular function	serine-type peptidase activity	GO:0008236	6	0.0369022	1.49713	23	402	1429	37393	0.97445
		Molecular function	serine hydrolase activity	GO:0017171	4	0.0369022	1.49713	23	402	1429	37393	0.97445
		Molecular function	threonine-type endopeptidase activity	GO:0004298	7	0.040102	2.37884	6	66	1429	37393	0.891741
		Molecular function	threonine-type peptidase activity	GO:0070003	6	0.040102	2.37884	6	66	1429	37393	0.891741
		Molecular function	phosphatase activity	GO:0016791	6	0.0488958	1.35006	34	659	1429	37393	0.960859
		Cellular component	peptidase complex	GO:1905368	4	0.00470791	2.14069	15	183	1117	29172	1
		Cellular component	transport vesicle membrane	GO:0030658	7	0.0052067	2.98473	8	70	1117	29172	0.999685
		Cellular component	proteasome core complex, alpha-subunit complex	GO:0019773	4	0.00694891	4.08068	5	32	1117	29172	0.88946
		Cellular component	translation preinitiation complex	GO:0070993	5	0.00851805	2.74909	8	76	1117	29172	0.545155
		Cellular component	transport vesicle	GO:0030133	7	0.00851805	2.74909	8	76	1117	29172	0.545155
		Cellular component	vesicle membrane	GO:0012506	4	0.00853256	2.41818	10	108	1117	29172	0.409563
		Cellular component	cytoplasmic vesicle membrane	GO:0030659	6	0.00853256	2.41818	10	108	1117	29172	0.409563
		Cellular component	coated vesicle membrane	GO:0030662	7	0.00853256	2.41818	10	108	1117	29172	0.409563
		Cellular component	Golgi-associated vesicle membrane	GO:0030660	6	0.00965717	2.37422	10	110	1117	29172	0.337123
		Cellular component	coated vesicle	GO:0030135	7	0.0148937	2.04834	12	153	1117	29172	0.439936
		Cellular component	cell periphery	GO:0071944	3	0.0161137	1.22029	112	2397	1117	29172	0.441977
		Cellular component	Golgi-associated vesicle	GO:0005798	7	0.0189304	2.14069	10	122	1117	29172	0.484619
		Cellular component	cytoplasmic vesicle part	GO:0044433	5	0.0189931	2.052	11	140	1117	29172	0.455834
		Cellular component	endopeptidase complex	GO:1905369	5	0.0204611	1.95873	12	160	1117	29172	0.436504
		Cellular component	proteasome complex	GO:0000502	6	0.0204611	1.95873	12	160	1117	29172	0.436504
		Cellular component	eukaryotic 48S preinitiation complex	GO:0033290	6	0.0230721	2.47047	7	74	1117	29172	0.442983
		Cellular component	eukaryotic translation initiation factor 3 complex	GO:0005852	5	0.0230721	2.47047	7	74	1117	29172	0.442983
		Cellular component	eukaryotic 43S preinitiation complex	GO:0016282	6	0.0230721	2.47047	7	74	1117	29172	0.442983
		Cellular component	plasma membrane	GO:0005886	3	0.0242507	1.24082	84	1768	1117	29172	0.37249
		Cellular component	vesicle coat	GO:0030120	6	0.0381375	2.08931	8	100	1117	29172	0.5424
		Cellular component	proteasome core complex	GO:0005839	4	0.0403807	2.37422	6	66	1117	29172	0.534697
		Biological process	regulation of defense response	GO:0031347	6	0.0012993	2.44674	15	158	1265	32602	0.87313
		Biological process	purine-containing compound salvage	GO:0043101	7	0.00163708	5.60268	5	23	1265	32602	0.471479
		Biological process	mRNA-containing ribonucleoprotein complex export from nucleus	GO:0071427	11	0.00242395	5.15447	5	25	1265	32602	0.610835
		Biological process	mRNA export from nucleus	GO:0006406	10	0.00242395	5.15447	5	25	1265	32602	0.610835
		Biological process	response to radiation	GO:0009314	4	0.00372702	1.87745	22	302	1265	32602	0.577975
		Biological process	response to light stimulus	GO:0009416	5	0.00503781	1.85986	21	291	1265	32602	0.725444
		Biological process	proteolysis	GO:0006508	6	0.00539594	1.33305	81	1566	1265	32602	0.725215
		Biological process	mRNA transport	GO:0051028	9	0.00639782	4.15683	5	31	1265	32602	0.716556
		Biological process	macromolecular complex assembly	GO:0065003	5	0.00680133	1.63903	29	456	1265	32602	0.721657
		Biological process	RNA export from nucleus	GO:0006405	9	0.00734475	4.02693	5	32	1265	32602	0.740351
		Biological process	reciprocal meiotic recombination	GO:0007131	10	0.00734475	4.02693	5	32	1265	32602	0.740351
		Biological process	homologous recombination	GO:0035825	9	0.00734475	4.02693	5	32	1265	32602	0.740351
		Biological process	regulation of response to stress	GO:0080134	5	0.00745506	2.03466	15	190	1265	32602	0.653452
		Biological process	cellular component assembly	GO:0022607	4	0.00843589	1.482	41	713	1265	32602	0.708614
		Biological process	ribonucleoprotein complex localization	GO:0071166	4	0.00952315	3.79005	5	34	1265	32602	0.599958
		Biological process	hyperosmotic salinity response	GO:0042538	6	0.00952315	3.79005	5	34	1265	32602	0.599958
		Biological process	ribonucleoprotein complex export from nucleus	GO:0071426	10	0.00952315	3.79005	5	34	1265	32602	0.599958
		Biological process	nuclear transport	GO:0051169	6	0.00952315	3.79005	5	34	1265	32602	0.599958
		Biological process	cellular macromolecular complex assembly	GO:0034622	6	0.0103366	1.63434	26	410	1265	32602	0.578851
		Biological process	positive regulation of transcription, DNA-templated	GO:0045893	11	0.0110753	2.13288	12	145	1265	32602	0.603456
		Biological process	positive regulation of RNA metabolic process	GO:0051254	8	0.0110753	2.13288	12	145	1265	32602	0.603456
		Biological process	positive regulation of RNA biosynthetic process	GO:1902680	9	0.0110753	2.13288	12	145	1265	32602	0.603456
		Biological process	positive regulation of nucleic acid-templated transcription	GO:1903508	10	0.0110753	2.13288	12	145	1265	32602	0.603456
		Biological process	hyperosmotic response	GO:0006972	5	0.0121087	3.57949	5	36	1265	32602	0.5548
		Biological process	regulation of response to stimulus	GO:0048583	4	0.0123636	1.62704	25	396	1265	32602	0.553889
		Biological process	positive regulation of nucleobase-containing compound metabolic process	GO:0045935	7	0.0135333	2.07562	12	149	1265	32602	0.59311
		Biological process	meiosis I	GO:0007127	8	0.0135641	3.48275	5	37	1265	32602	0.581813
		Biological process	positive regulation of gene expression	GO:0010628	7	0.0146628	1.92948	14	187	1265	32602	0.603268
		Biological process	nuclear export	GO:0051168	6	0.0151327	3.3911	5	38	1265	32602	0.610151
		Biological process	macromolecular complex subunit organization	GO:0043933	4	0.0164949	1.49405	32	552	1265	32602	0.639494
		Biological process	multi-organism process	GO:0051704	2	0.016661	1.447	37	659	1265	32602	0.633748
		Biological process	phloem or xylem histogenesis	GO:0010087	5	0.0167307	2.29654	9	101	1265	32602	0.624612
		Biological process	anatomical structure arrangement	GO:0048532	3	0.0173549	2.42563	8	85	1265	32602	0.636137
		Biological process	positive regulation of reproductive process	GO:2000243	5	0.0178297	2.86359	6	54	1265	32602	0.641871
		Biological process	negative regulation of response to alcohol	GO:1901420	6	0.0186233	3.22154	5	40	1265	32602	0.658677
		Biological process	negative regulation of cellular response to alcohol	GO:1905958	7	0.0186233	3.22154	5	40	1265	32602	0.658677
		Biological process	negative regulation of abscisic acid-activated signaling pathway	GO:0009788	8	0.0186233	3.22154	5	40	1265	32602	0.658677
		Biological process	regulation of response to biotic stimulus	GO:0002831	5	0.0186233	3.22154	5	40	1265	32602	0.658677
		Biological process	cellular component biogenesis	GO:0044085	3	0.0191858	1.32283	58	1130	1265	32602	0.613944
		Biological process	cellular metabolic compound salvage	GO:0043094	4	0.0197101	2.36987	8	87	1265	32602	0.602054
		Biological process	negative regulation of signal transduction	GO:0009968	7	0.0200646	2.54093	7	71	1265	32602	0.603733
		Biological process	negative regulation of cell communication	GO:0010648	6	0.0200646	2.54093	7	71	1265	32602	0.603733
		Biological process	negative regulation of signaling	GO:0023057	5	0.0200646	2.54093	7	71	1265	32602	0.603733
		Biological process	regulation of translational initiation	GO:0006446	9	0.0230176	2.47132	7	73	1265	32602	0.580043
		Biological process	cytoplasmic translation	GO:0002181	9	0.0236563	2.29087	8	90	1265	32602	0.58878
		Biological process	regulation of multi-organism process	GO:0043900	4	0.0245558	2.6661	6	58	1265	32602	0.603713
		Biological process	formation of translation preinitiation complex	GO:0001731	8	0.0246009	2.43792	7	74	1265	32602	0.597535
		Biological process	cytoplasmic translational initiation	GO:0002183	5	0.0246009	2.43792	7	74	1265	32602	0.597535
		Biological process	positive regulation of macromolecule metabolic process	GO:0010604	6	0.0250595	1.69162	17	259	1265	32602	0.594353
		Biological process	meristem structural organization	GO:0009933	4	0.0262573	2.40542	7	75	1265	32602	0.615519
		Biological process	positive regulation of macromolecule biosynthetic process	GO:0010557	7	0.0266919	1.83082	13	183	1265	32602	0.611486
		Biological process	peroxisome organization	GO:0007031	5	0.027101	2.92867	5	44	1265	32602	0.613884
		Biological process	regulation of response to external stimulus	GO:0032101	5	0.027101	2.92867	5	44	1265	32602	0.613884
		Biological process	metabolic process	GO:0008152	2	0.0275588	1.03089	977	24425	1265	32602	0.610534
		Biological process	nucleic acid transport	GO:0050657	7	0.0295469	2.86359	5	45	1265	32602	0.640501
		Biological process	RNA transport	GO:0050658	8	0.0295469	2.86359	5	45	1265	32602	0.640501
		Biological process	establishment of RNA localization	GO:0051236	4	0.0295469	2.86359	5	45	1265	32602	0.640501
		Biological process	one-carbon metabolic process	GO:0006730	4	0.0297945	2.34294	7	77	1265	32602	0.625685
		Biological process	protein complex assembly	GO:0006461	6	0.0303011	1.65332	17	265	1265	32602	0.629762
		Biological process	RNA localization	GO:0006403	4	0.0321276	2.80134	5	46	1265	32602	0.660911
		Biological process	positive regulation of cellular biosynthetic process	GO:0031328	7	0.0322442	1.78213	13	188	1265	32602	0.656609
		Biological process	starch metabolic process	GO:0005982	8	0.0327929	2.4941	6	62	1265	32602	0.661105
		Biological process	positive regulation of post-embryonic development	GO:0048582	7	0.0327929	2.4941	6	62	1265	32602	0.661105
		Biological process	protein complex biogenesis	GO:0070271	4	0.0332079	1.63481	17	268	1265	32602	0.656345
		Biological process	positive regulation of biosynthetic process	GO:0009891	6	0.0346831	1.76337	13	190	1265	32602	0.678846
		Biological process	positive regulation of developmental process	GO:0051094	5	0.0349489	2.12555	8	97	1265	32602	0.677472
		Biological process	positive regulation of multicellular organismal process	GO:0051240	5	0.0356797	2.25508	7	80	1265	32602	0.678587
		Biological process	negative regulation of response to stimulus	GO:0048585	5	0.0368511	1.99958	9	116	1265	32602	0.624301
		Biological process	positive regulation of metabolic process	GO:0009893	5	0.0379975	1.58328	18	293	1265	32602	0.638357
		Biological process	developmental maturation	GO:0021700	3	0.0386065	1.98249	9	117	1265	32602	0.643229
		Biological process	response to abiotic stimulus	GO:0009628	3	0.0387176	1.33417	41	792	1265	32602	0.639792
		Biological process	regulation of reproductive process	GO:2000241	4	0.0395797	1.829	11	155	1265	32602	0.648721
		Biological process	reproductive process	GO:0022414	2	0.0406654	1.26749	57	1159	1265	32602	0.645523
		Biological process	reproduction	GO:0000003	2	0.0423337	1.26422	57	1162	1265	32602	0.666756
		Biological process	meristem development	GO:0048507	5	0.0427881	1.70939	13	196	1265	32602	0.668688
		Biological process	seed maturation	GO:0010431	5	0.0438271	2.57723	5	50	1265	32602	0.679657
		Biological process	ER to Golgi vesicle-mediated transport	GO:0006888	7	0.0446517	2.14769	7	84	1265	32602	0.687159
		Biological process	regulation of meristem development	GO:0048509	5	0.0446517	2.14769	7	84	1265	32602	0.687159
		Biological process	positive regulation of cellular metabolic process	GO:0031325	6	0.045629	1.57036	17	279	1265	32602	0.671446
		Biological process	seed development	GO:0048316	5	0.0459811	1.44856	24	427	1265	32602	0.671724
		Biological process	defense response	GO:0006952	4	0.0470363	1.30044	44	872	1265	32602	0.682195
		Biological process	anatomical structure maturation	GO:0071695	4	0.0471472	2.00173	8	103	1265	32602	0.67892
		Biological process	cellular protein complex assembly	GO:0043623	7	0.047253	1.64755	14	219	1265	32602	0.675617
		Biological process	positive regulation of nitrogen compound metabolic process	GO:0051173	6	0.0476982	1.58599	16	260	1265	32602	0.67718
	yellow	Molecular function	DNA binding	GO:0003677	5	0.0425166	1.66748	13	4702	62	37393	0.491978
		Molecular function	heterocyclic compound binding	GO:1901363	3	0.0483703	1.26826	33	15693	62	37393	0.435333
		Molecular function	organic cyclic compound binding	GO:0097159	3	0.0484138	1.26817	33	15694	62	37393	0.412791
		Biological process	biological regulation	GO:0065007	2	0.00747591	1.672	21	7445	55	32602	1
		Biological process	regulation of cellular process	GO:0050794	4	0.00830168	1.76739	18	6037	55	32602	1
		Biological process	regulation of biological process	GO:0050789	3	0.00867138	1.72025	19	6547	55	32602	1
		Biological process	regulation of macromolecule metabolic process	GO:0060255	5	0.00908471	1.96187	14	4230	55	32602	0.858505
		Biological process	regulation of gene expression	GO:0010468	6	0.0102647	2.00362	13	3846	55	32602	0.776012
		Biological process	regulation of metabolic process	GO:0019222	4	0.0112587	1.91302	14	4338	55	32602	0.7093
		Biological process	regulation of transcription, DNA-templated	GO:0006355	10	0.0129069	2.02251	12	3517	55	32602	0.696971
		Biological process	regulation of RNA biosynthetic process	GO:2001141	8	0.0134915	2.0105	12	3538	55	32602	0.637472
		Biological process	regulation of nucleic acid-templated transcription	GO:1903506	9	0.0134915	2.0105	12	3538	55	32602	0.637472
		Biological process	regulation of RNA metabolic process	GO:0051252	7	0.0140965	1.99864	12	3559	55	32602	0.532847
		Biological process	cellular nitrogen compound biosynthetic process	GO:0044271	5	0.014223	1.67658	18	6364	55	32602	0.488755
		Biological process	nucleobase-containing compound biosynthetic process	GO:0034654	6	0.0155571	1.84006	14	4510	55	32602	0.420043
		Biological process	regulation of nucleobase-containing compound metabolic process	GO:0019219	6	0.0156853	1.96986	12	3611	55	32602	0.39527
		Biological process	regulation of nitrogen compound metabolic process	GO:0051171	5	0.0163304	1.88917	13	4079	55	32602	0.385805
		Biological process	regulation of primary metabolic process	GO:0080090	5	0.017377	1.87401	13	4112	55	32602	0.386384
		Biological process	regulation of cellular metabolic process	GO:0031323	5	0.0183391	1.86089	13	4141	55	32602	0.364851
		Biological process	gene expression	GO:0010467	5	0.0184928	1.63246	18	6536	55	32602	0.349513
		Biological process	regulation of cellular macromolecule biosynthetic process	GO:2000112	7	0.0186486	1.92352	12	3698	55	32602	0.335674
		Biological process	regulation of macromolecule biosynthetic process	GO:0010556	6	0.019424	1.91265	12	3719	55	32602	0.319229
		Biological process	regulation of cellular biosynthetic process	GO:0031326	6	0.0199928	1.90497	12	3734	55	32602	0.314887
		Biological process	regulation of biosynthetic process	GO:0009889	5	0.0203013	1.9009	12	3742	55	32602	0.247545
		Biological process	aromatic compound biosynthetic process	GO:0019438	5	0.0270069	1.71709	14	4833	55	32602	0.291675
		Biological process	heterocycle biosynthetic process	GO:0018130	5	0.027224	1.71531	14	4838	55	32602	0.285852
		Biological process	response to endogenous stimulus	GO:0009719	3	0.0291113	2.88871	5	1026	55	32602	0.289581
		Biological process	response to hormone	GO:0009725	5	0.0291113	2.88871	5	1026	55	32602	0.289581
		Biological process	transcription, DNA-templated	GO:0006351	10	0.0316684	1.78364	12	3988	55	32602	0.27206
		Biological process	nucleic acid-templated transcription	GO:0097659	9	0.0328198	1.7743	12	4009	55	32602	0.269693
		Biological process	RNA biosynthetic process	GO:0032774	8	0.034173	1.76374	12	4033	55	32602	0.274839
		Biological process	organic cyclic compound biosynthetic process	GO:1901362	5	0.0353154	1.65775	14	5006	55	32602	0.266984
		Biological process	response to organic substance	GO:0010033	4	0.0453756	2.55722	5	1159	55	32602	0.323622
		Biological process	cellular biosynthetic process	GO:0044249	4	0.0496745	1.42303	20	8331	55	32602	0.298047
NaCl	yellow	Molecular function	transferase activity	GO:0016740	3	0.028176	1.18451	105	8769	378	37393
		Cellular component	nucleoplasm part	GO:0044451	6	0.0248574	2.46269	7	283	293	29172
		Cellular component	nucleoplasm	GO:0005654	6	0.0424776	2.19164	7	318	293	29172
		Biological process	monocarboxylic acid biosynthetic process	GO:0072330	8	0.00729253	2.50627	10	386	337	32602
		Biological process	fatty acid biosynthetic process	GO:0006633	9	0.0133134	2.57978	8	300	337	32602
		Biological process	carboxylic acid biosynthetic process	GO:0046394	7	0.0154096	1.87727	15	773	337	32602
		Biological process	organic acid biosynthetic process	GO:0016053	5	0.0179856	1.84153	15	788	337	32602
		Biological process	small molecule biosynthetic process	GO:0044283	4	0.0296481	1.69166	16	915	337	32602
		Biological process	carboxylic acid metabolic process	GO:0019752	6	0.0308131	1.46661	27	1781	337	32602
		Biological process	lipid biosynthetic process	GO:0008610	5	0.0345977	1.77133	13	710	337	32602
		Biological process	monocarboxylic acid metabolic process	GO:0032787	7	0.0350353	1.72533	14	785	337	32602
		Biological process	oxoacid metabolic process	GO:0043436	5	0.035089	1.44871	27	1803	337	32602
		Biological process	organic acid metabolic process	GO:0006082	4	0.0398003	1.43125	27	1825	337	32602
		Biological process	mRNA processing	GO:0006397	9	0.0485527	2.29427	6	253	337	32602
		Biological process	cellular metabolic process	GO:0044237	3	0.0495576	1.08376	200	17853	337	32602
	green	Cellular component	chloroplast	GO:0009507	7	0.00209235	3.68732	7	2130	26	29172
		Cellular component	plastid	GO:0009536	6	0.00340888	3.38389	7	2321	26	29172
		Biological process	anatomical structure development	GO:0048856	3	0.00520201	3.61161	6	2006	27	32602
		Biological process	developmental process	GO:0032502	2	0.00615764	3.48815	6	2077	27	32602
	brown	Molecular function	drug transmembrane transporter activity	GO:0015238	4	0.0030041	3.33271	8	176	510	37393
		Molecular function	ADP binding	GO:0043531	9	0.0162611	2.21509	10	331	510	37393
		Molecular function	pyridoxal phosphate binding	GO:0030170	6	0.0170555	2.46452	8	238	510	37393
		Molecular function	vitamin B6 binding	GO:0070279	5	0.0170555	2.46452	8	238	510	37393
		Molecular function	exonuclease activity	GO:0004527	6	0.0253868	3.02974	5	121	510	37393
		Molecular function	peroxidase activity	GO:0004601	5	0.0255326	2.15646	9	306	510	37393
		Molecular function	transferase activity, transferring acyl groups other than amino-acyl groups	GO:0016747	5	0.0263957	1.72011	16	682	510	37393
		Molecular function	oxidoreductase activity, acting on peroxide as acceptor	GO:0016684	4	0.0299584	2.09485	9	315	510	37393
		Molecular function	antiporter activity	GO:0015297	6	0.0322458	2.18051	8	269	510	37393
		Molecular function	unfolded protein binding	GO:0051082	4	0.0327412	2.32234	7	221	510	37393
		Molecular function	vitamin binding	GO:0019842	4	0.0449976	1.94081	9	340	510	37393
		Cellular component	peptidase complex	GO:1905368	4	0.0229253	2.74845	6	183	348	29172
		Cellular component	cytosol	GO:0005829	5	0.0395254	1.49936	22	1230	348	29172
		Cellular component	endopeptidase complex	GO:1905369	5	0.0432944	2.61961	5	160	348	29172
		Cellular component	proteasome complex	GO:0000502	6	0.0432944	2.61961	5	160	348	29172
		Biological process	drug transmembrane transport	GO:0006855	6	0.000957738	3.99694	8	158	413	32602
		Biological process	drug transport	GO:0015893	5	0.00197077	3.56789	8	177	413	32602
		Biological process	sulfur compound metabolic process	GO:0006790	4	0.00528745	2.48806	11	349	413	32602
		Biological process	response to drug	GO:0042493	4	0.0158985	2.49611	8	253	413	32602
		Biological process	response to chemical	GO:0042221	3	0.0256293	1.42083	34	1889	413	32602
		Biological process	response to stimulus	GO:0050896	2	0.0259571	1.24083	76	4835	413	32602
		Biological process	cellular response to stimulus	GO:0051716	3	0.0356267	1.31663	45	2698	413	32602
		Biological process	cellular oxidant detoxification	GO:0098869	4	0.0382231	2.00128	9	355	413	32602
		Biological process	cellular detoxification	GO:1990748	3	0.0393765	1.99007	9	357	413	32602
		Biological process	cellular response to toxic substance	GO:0097237	5	0.0417539	1.96802	9	361	413	32602
		Biological process	signal transduction	GO:0007165	5	0.0433573	1.39223	30	1701	413	32602
		Biological process	signaling	GO:0023052	2	0.0453099	1.38652	30	1708	413	32602
		Biological process	detoxification	GO:0098754	2	0.0454985	1.93585	9	367	413	32602
	blue	Molecular function	aspartic-type endopeptidase activity	GO:0004190	7	0.00601356	2.57442	10	204	712	37393
		Molecular function	aspartic-type peptidase activity	GO:0070001	6	0.00601356	2.57442	10	204	712	37393
		Molecular function	transcription factor activity, transcription factor binding	GO:0000989	4	0.0327603	2.52088	6	125	712	37393
		Molecular function	DNA binding	GO:0003677	5	0.0364538	1.18395	106	4702	712	37393
		Molecular function	S-adenosylmethionine-dependent methyltransferase activity	GO:0008757	6	0.0404689	2.07993	8	202	712	37393
		Molecular function	oxidoreductase activity, acting on the CH-CH group of donors	GO:0016627	4	0.0432935	1.95316	9	242	712	37393
		Molecular function	transporter activity	GO:0005215	2	0.0445948	1.25296	59	2473	712	37393
		Molecular function	lyase activity	GO:0016829	3	0.0496015	1.41647	26	964	712	37393
		Cellular component	catalytic complex	GO:1902494	3	0.00759128	1.61108	30	977	556	29172
		Cellular component	transferase complex	GO:1990234	4	0.0218796	1.84097	14	399	556	29172
		Biological process	cation homeostasis	GO:0055080	7	0.00901912	3.00915	7	120	632	32602
		Biological process	monovalent inorganic cation homeostasis	GO:0055067	8	0.0115963	3.68467	5	70	632	32602
		Biological process	inorganic ion homeostasis	GO:0098771	7	0.0116058	2.86586	7	126	632	32602
		Biological process	ion homeostasis	GO:0050801	6	0.0196573	2.57927	7	140	632	32602
		Biological process	metal ion homeostasis	GO:0055065	8	0.021683	3.14545	5	82	632	32602
		Biological process	hydrogen transport	GO:0006818	5	0.0348611	1.72774	14	418	632	32602
		Biological process	proton transport	GO:0015992	8	0.0348611	1.72774	14	418	632	32602
		Biological process	plant-type cell wall organization	GO:0009664	6	0.0369375	2.25686	7	160	632	32602
		Biological process	tRNA modification	GO:0006400	11	0.037655	2.71502	5	95	632	32602
		Biological process	transmembrane transport	GO:0055085	5	0.0386395	1.27515	55	2225	632	32602
		Biological process	cell wall organization	GO:0071555	5	0.04276	1.52394	20	677	632	32602
	turquoise	Molecular function	glucosyltransferase activity	GO:0046527	6	0.00437308	2.05503	17	315	982	37393
		Molecular function	exonuclease activity	GO:0004527	6	0.0147094	2.51758	8	121	982	37393
		Molecular function	electron transfer activity	GO:0009055	4	0.016233	1.72259	19	420	982	37393
		Molecular function	signal transducer activity	GO:0004871	2	0.0237529	1.74073	16	350	982	37393
		Molecular function	UDP-glucosyltransferase activity	GO:0035251	7	0.0242285	1.91992	12	238	982	37393
		Molecular function	nuclease activity	GO:0004518	5	0.0284978	1.7361	15	329	982	37393
		Molecular function	potassium channel activity	GO:0005267	9	0.0350127	2.75931	5	69	982	37393
		Molecular function	aspartyl esterase activity	GO:0045330	5	0.0361794	2.01592	9	170	982	37393
		Molecular function	pectinesterase activity	GO:0030599	6	0.0385238	1.99248	9	172	982	37393
		Molecular function	cation channel activity	GO:0005261	8	0.0388946	2.68158	5	71	982	37393
		Molecular function	UDP-glycosyltransferase activity	GO:0008194	5	0.0392485	1.55925	19	464	982	37393
		Molecular function	xyloglucan:xyloglucosyl transferase activity	GO:0016762	7	0.0451906	2.57287	5	74	982	37393
		Cellular component	vacuole	GO:0005773	6	0.00771333	1.64094	28	594	838	29172
		Cellular component	cytosolic part	GO:0044445	5	0.0134116	2.55497	8	109	838	29172
		Cellular component	cytosolic ribosome	GO:0022626	7	0.0196894	2.56505	7	95	838	29172
		Cellular component	translation preinitiation complex	GO:0070993	5	0.0220676	2.74827	6	76	838	29172
		Cellular component	intrinsic component of organelle membrane	GO:0031300	4	0.0221149	3.10817	5	56	838	29172
		Cellular component	integral component of organelle membrane	GO:0031301	5	0.0221149	3.10817	5	56	838	29172
		Cellular component	ribonucleoprotein complex	GO:1990904	3	0.0419699	1.26965	55	1508	838	29172
		Cellular component	intracellular ribonucleoprotein complex	GO:0030529	4	0.0419699	1.26965	55	1508	838	29172
		Biological process	flavonoid metabolic process	GO:0009812	4	0.000709007	3.7233	9	91	866	32602
		Biological process	potassium ion homeostasis	GO:0055075	9	0.000773036	6.72262	5	28	866	32602
		Biological process	cellular response to oxygen-containing compound	GO:1901701	5	0.00242548	2.17685	17	294	866	32602
		Biological process	polysaccharide metabolic process	GO:0005976	5	0.00319226	1.64089	35	803	866	32602
		Biological process	flavonoid biosynthetic process	GO:0009813	5	0.00577897	3.25341	7	81	866	32602
		Biological process	metal ion homeostasis	GO:0055065	8	0.00617707	3.21374	7	82	866	32602
		Biological process	phospholipid dephosphorylation	GO:0046839	7	0.00663463	4.18296	5	45	866	32602
		Biological process	phosphatidylinositol dephosphorylation	GO:0046856	9	0.00663463	4.18296	5	45	866	32602
		Biological process	hemicellulose metabolic process	GO:0010410	8	0.00866176	2.42882	10	155	866	32602
		Biological process	cytoplasmic translation	GO:0002181	9	0.0101348	2.92807	7	90	866	32602
		Biological process	cellular polysaccharide metabolic process	GO:0044264	6	0.0113693	1.72993	21	457	866	32602
		Biological process	cellular response to acid chemical	GO:0071229	5	0.0130707	2.17954	11	190	866	32602
		Biological process	abscisic acid-activated signaling pathway	GO:0009738	7	0.0136	2.55232	8	118	866	32602
		Biological process	cell wall polysaccharide metabolic process	GO:0010383	7	0.0176459	2.17611	10	173	866	32602
		Biological process	response to oxygen-containing compound	GO:1901700	4	0.0181437	1.54477	27	658	866	32602
		Biological process	cellular response to abscisic acid stimulus	GO:0071215	7	0.0186501	2.40939	8	125	866	32602
		Biological process	cellular response to alcohol	GO:0097306	6	0.0186501	2.40939	8	125	866	32602
		Biological process	regulation of cell proliferation	GO:0042127	5	0.0188042	3.2454	5	58	866	32602
		Biological process	regulation of cellular amide metabolic process	GO:0034248	6	0.0198366	2.24384	9	151	866	32602
		Biological process	regulation of translation	GO:0006417	8	0.0198366	2.24384	9	151	866	32602
		Biological process	phosphorelay signal transduction system	GO:0000160	7	0.0210282	2.02997	11	204	866	32602
		Biological process	cellular response to lipid	GO:0071396	6	0.0217928	2.10316	10	179	866	32602
		Biological process	cellular glucan metabolic process	GO:0006073	7	0.0232766	1.71121	17	374	866	32602
		Biological process	glucan metabolic process	GO:0044042	6	0.0243406	1.70211	17	376	866	32602
		Biological process	cellular response to oxidative stress	GO:0034599	5	0.0259197	2.98783	5	63	866	32602
		Biological process	lipid metabolic process	GO:0006629	4	0.0285624	1.31686	51	1458	866	32602
		Biological process	embryo development	GO:0009790	5	0.0296694	1.69198	16	356	866	32602
		Biological process	negative regulation of multicellular organismal process	GO:0051241	5	0.0309145	2.85202	5	66	866	32602
		Biological process	cell wall macromolecule metabolic process	GO:0044036	6	0.0311763	1.90836	11	217	866	32602
		Biological process	carbohydrate transport	GO:0008643	6	0.0316169	1.84392	12	245	866	32602
		Biological process	response to abscisic acid	GO:0009737	6	0.0329471	1.73945	14	303	866	32602
		Biological process	response to alcohol	GO:0097305	5	0.0329471	1.73945	14	303	866	32602
		Biological process	posttranscriptional regulation of gene expression	GO:0010608	7	0.0331281	1.96076	10	192	866	32602
		Biological process	xyloglucan metabolic process	GO:0010411	9	0.0343846	2.4822	6	91	866	32602
		Biological process	metabolic process	GO:0008152	2	0.0344598	1.03576	672	24425	866	32602
		Biological process	primary metabolic process	GO:0044238	3	0.0380511	1.05378	510	18220	866	32602
		Biological process	response to lipid	GO:0033993	5	0.038324	1.63681	16	368	866	32602
		Biological process	monovalent inorganic cation homeostasis	GO:0055067	8	0.0384546	2.68905	5	70	866	32602
		Biological process	negative regulation of signal transduction	GO:0009968	7	0.0404998	2.65117	5	71	866	32602
		Biological process	negative regulation of developmental process	GO:0051093	5	0.0404998	2.65117	5	71	866	32602
		Biological process	negative regulation of cell communication	GO:0010648	6	0.0404998	2.65117	5	71	866	32602
		Biological process	negative regulation of signaling	GO:0023057	5	0.0404998	2.65117	5	71	866	32602
		Biological process	tRNA modification	GO:0006400	11	0.0410955	2.37768	6	95	866	32602
		Biological process	cation homeostasis	GO:0055080	7	0.0412967	2.19605	7	120	866	32602
		Biological process	negative regulation of biological process	GO:0048519	4	0.0418171	1.45242	25	648	866	32602
		Biological process	nucleic acid phosphodiester bond hydrolysis	GO:0090305	7	0.0420638	1.64636	15	343	866	32602
		Biological process	isoprenoid biosynthetic process	GO:0008299	7	0.0434331	1.94724	9	174	866	32602
		Biological process	regulation of translational initiation	GO:0006446	9	0.0447848	2.57854	5	73	866	32602
		Biological process	formation of translation preinitiation complex	GO:0001731	8	0.0470249	2.54369	5	74	866	32602
		Biological process	cytoplasmic translational initiation	GO:0002183	5	0.0470249	2.54369	5	74	866	32602
		Biological process	cell wall modification	GO:0042545	6	0.0480611	1.83642	10	205	866	32602
		Biological process	secondary metabolite biosynthetic process	GO:0044550	4	0.0485794	2.28162	6	99	866	32602
