# Supplementary material for: A Comprehensive Gene Co-Expression Network Analysis Reveals a Role of GhWRKY46 in Responding to Drought and Salt Stresses
Source: Int J Mol Sci. 2022 Oct 12;23(20):12181. doi: 10.3390/ijms232012181 (PMC9603583; doi:10.3390/ijms232012181)
Supplement: Supplementary file 1 [file ijms-23-12181-s001.zip › Table S9.xlsx]

## Sheet: PlantCare
Additional file 10: Table S9. Cis-element prediction on the promoter of GhWRKY45 co-expression interaction genes.
PlantCare								Mamotif analysis
Gene ID	motif	sequences	position	number of bp	strand	specie		Gene ID	WRKY11	WRKY12	WRKY14	WRKY15	WRKY17	WRKY18	WRKY2	WRKY20	WRKY21	WRKY22	WRKY23	WRKY24	WRKY25	WRKY26	WRKY27	WRKY28	WRKY29	WRKY3	WRKY30	WRKY31	WRKY33	WRKY38	WRKY40	WRKY42	WRKY43	WRKY45	WRKY46	WRKY47	WRKY48	WRKY50	WRKY55	WRKY57	WRKY59	WRKY6	WRKY60	WRKY62	WRKY63	WRKY65	WRKY7	WRKY70	WRKY71
GH_A01G0644	ABRE	ACGTG	162	5	+	Arabidopsis thaliana		GH_A01G0644	1	1	1	2	0	0	1	1	1	2	1	2	0	1	1	2	2	1	0	0	1	1	1	0	1	1	1	0	0	1	0	1	1	1	1	0	0	2	1	1	2
GH_A01G0644	ABRE	ACGTG	1407	5	+	Arabidopsis thaliana		GH_A01G2080	1	0	1	0	1	0	0	1	0	1	1	1	0	1	1	1	1	1	0	0	1	0	1	0	1	0	0	0	0	1	1	0	1	1	0	0	0	0	1	0	1
GH_A01G0644	ABRE	CACGTG	1507	6	-	Arabidopsis thaliana		GH_A02G0892	2	0	1	1	2	0	0	0	2	1	1	1	0	2	2	2	1	1	1	2	1	1	1	1	0	2	2	2	0	0	1	1	0	2	0	0	0	1	3	1	1
GH_A01G0644	ABRE	ACGTG	1508	5	+	Arabidopsis thaliana		GH_A02G1747	4	2	3	5	1	1	1	2	1	4	1	3	1	2	4	7	4	4	2	2	4	4	1	3	2	2	1	1	1	3	3	3	3	2	1	3	1	3	3	3	4
GH_A01G0644	ABRE	TACGTGTC	1519	8	+	Oryza sativa		GH_A03G1675	3	1	3	3	2	1	1	2	2	3	2	2	1	3	2	5	3	3	1	3	3	1	2	3	2	2	2	0	0	2	2	2	2	2	1	1	1	3	2	2	3
GH_A01G0644	ABRE	ACGTG	1520	5	+	Arabidopsis thaliana		GH_A04G1763	0	1	0	2	0	1	2	1	1	0	0	0	2	0	0	1	0	0	1	0	0	1	1	1	1	1	0	0	1	0	1	1	0	1	1	2	1	0	0	1	0
GH_A01G0644	ABRE	GACACGTGGC	1675	9	-	Triticum aestivum		GH_A07G0217	1	0	1	2	0	1	1	1	1	1	0	0	1	1	1	2	1	1	1	0	0	1	1	1	2	1	0	1	0	0	1	1	0	0	1	0	1	1	1	2	0
GH_A01G0644	ABRE	CACGTG	1677	6	-	Arabidopsis thaliana		GH_A07G0247	2	1	2	2	2	1	1	1	1	2	1	2	1	2	2	3	2	2	1	1	2	1	2	1	1	1	1	1	1	2	1	1	2	1	1	1	1	1	2	1	2
GH_A01G0644	ABRE	ACGTG	1678	5	+	Arabidopsis thaliana		GH_A08G1926	1	0	1	0	1	0	0	1	1	1	1	1	0	1	1	1	1	1	0	0	1	0	2	1	0	1	0	1	0	1	1	1	2	1	0	1	1	1	1	0	1
GH_A01G0644	ABRE	CGCACGTGTC	1772	9	+	Hordeum vulgare		GH_A12G2349	0	0	0	0	0	0	1	0	0	0	0	0	0	0	0	0	0	0	0	0	0	0	1	0	0	0	0	1	0	0	0	0	0	1	0	0	0	0	0	0	0
GH_A01G0644	ABRE	CACGTG	1774	6	-	Arabidopsis thaliana		GH_D01G1052	1	1	2	4	1	0	3	1	1	1	1	2	2	2	1	3	1	2	2	2	1	1	2	2	2	2	1	0	1	1	2	1	1	2	0	2	1	2	1	2	1
GH_A01G0644	ABRE	ACGTG	1775	5	+	Arabidopsis thaliana		GH_D04G1498	0	1	0	1	0	2	2	3	1	0	3	0	2	0	0	0	0	0	0	0	0	1	3	0	2	1	2	2	1	0	0	0	0	1	3	2	2	0	0	0	0
GH_A01G0644	ABRE	TACGGTC	1835	7	-	Arabidopsis thaliana		GH_D05G0585	1	0	1	0	1	0	0	0	0	1	0	0	0	0	0	1	0	0	0	0	0	0	1	0	0	0	0	0	0	1	0	0	1	0	0	0	0	0	1	0	1
GH_A01G2080	ABRE	GACACGTGGC	1857	9	+	Triticum aestivum		GH_D05G3685	0	2	0	3	0	1	0	1	1	0	1	0	0	1	0	0	0	0	2	0	0	1	0	0	1	1	1	1	0	0	0	1	0	0	2	0	1	0	0	0	0
GH_A01G2080	ABRE	CACGTG	1859	6	-	Arabidopsis thaliana		GH_D06G1463	0	0	0	1	1	0	0	0	0	0	0	0	0	0	0	0	0	0	0	0	0	0	1	0	0	0	1	0	1	0	0	0	0	0	0	0	0	0	0	0	0
GH_A01G2080	ABRE	ACGTG	1860	5	+	Arabidopsis thaliana		GH_D06G2141	1	1	1	2	0	1	1	1	0	1	1	1	1	1	2	2	1	0	1	1	0	1	1	1	1	1	0	0	1	2	1	0	0	1	1	1	2	3	2	2	1
GH_A02G0892	ABRE	GCAACGTGTC	465	9	-	Hordeum vulgare		GH_D07G1505	0	0	0	0	0	0	1	0	0	0	0	0	0	0	0	0	0	0	0	0	0	0	1	0	0	0	0	0	0	0	0	0	0	0	0	0	0	0	0	0	0
GH_A02G0892	ABRE	ACGTG	467	5	-	Arabidopsis thaliana		GH_D08G0699	0	0	0	0	1	0	0	0	0	1	0	0	0	1	1	0	0	0	0	0	0	0	0	0	0	0	1	0	0	1	0	0	0	0	0	0	0	0	1	1	0
GH_A03G1675	ABRE	CACGTG	104	6	+	Arabidopsis thaliana		GH_D09G1385	1	0	1	0	1	0	0	0	0	1	0	1	0	1	1	1	1	1	0	0	1	0	1	0	0	0	1	0	0	1	0	0	1	1	0	0	0	1	1	0	1
GH_A03G1675	ABRE	ACGTG	105	5	+	Arabidopsis thaliana		GH_D09G2064	1	0	1	1	0	1	2	1	1	1	1	2	2	1	1	2	1	1	2	1	1	0	3	1	1	1	1	0	1	2	1	1	1	1	1	1	2	1	1	1	1
GH_A03G1675	ABRE	ACGTG	334	5	+	Arabidopsis thaliana		GH_D10G1004	1	1	1	2	0	0	1	1	1	1	0	1	1	1	1	2	1	1	1	1	1	1	2	1	1	1	1	1	0	1	1	1	1	1	1	1	1	1	1	1	1
GH_A04G1763	ABRE	GACACGTGGC	395	9	+	Triticum aestivum		GH_D11G0270	0	0	0	0	1	0	0	0	0	0	0	0	0	0	0	0	0	0	0	0	0	0	0	0	0	0	0	0	0	0	0	0	0	0	0	0	0	0	0	0	0
GH_A04G1763	ABRE	ACGTG	539	5	+	Arabidopsis thaliana		GH_D12G0640	0	0	0	0	0	0	0	0	0	0	0	0	0	0	0	0	0	0	0	0	0	0	0	0	0	0	0	0	0	0	0	0	0	0	0	1	0	0	0	0	0
GH_A04G1763	ABRE	ACGTG	583	5	+	Arabidopsis thaliana		GH_D12G1834	0	0	0	0	1	0	0	0	0	0	0	0	0	0	0	0	0	0	0	0	0	1	1	0	0	0	0	0	0	1	0	0	0	0	0	0	1	0	0	0	1
GH_A05G3983	ABRE	CACGTG	45	6	+	Arabidopsis thaliana		GH_D12G2563	0	0	0	0	0	0	0	0	0	0	1	0	0	0	0	0	0	0	0	0	0	0	0	0	0	0	1	0	0	0	0	0	0	0	0	0	0	0	0	0	0
GH_A05G3983	ABRE	ACGTG	46	5	+	Arabidopsis thaliana
GH_A05G3983	ABRE	CACGTG	457	6	+	Arabidopsis thaliana
GH_A05G3983	ABRE	ACGTG	458	5	+	Arabidopsis thaliana
GH_A05G3983	ABRE	ACGTG	1091	5	-	Arabidopsis thaliana
GH_A07G0247	ABRE	ACGTG	154	5	+	Arabidopsis thaliana
GH_A07G0247	ABRE	ACGTG	307	5	+	Arabidopsis thaliana
GH_A07G0247	ABRE	ACGTG	328	5	+	Arabidopsis thaliana
GH_A07G0247	ABRE	ACGTG	518	5	+	Arabidopsis thaliana
GH_A07G0247	ABRE	ACGTG	558	5	-	Arabidopsis thaliana
GH_A08G1926	ABRE	ACGTG	645	5	-	Arabidopsis thaliana
GH_A08G1926	ABRE	ACGTG	715	5	-	Arabidopsis thaliana
GH_A08G2170	ABRE	CGCACGTGTC	483	9	+	Hordeum vulgare
GH_A08G2170	ABRE	ACGTG	1754	5	-	Arabidopsis thaliana
GH_A08G2170	ABRE	CACGTG	1842	6	-	Arabidopsis thaliana
GH_A08G2170	ABRE	ACGTG	1843	5	+	Arabidopsis thaliana
GH_A12G2349	ABRE	CACGTG	444	6	+	Arabidopsis thaliana
GH_A12G2349	ABRE	ACGTG	445	5	+	Arabidopsis thaliana
GH_A12G2349	ABRE	ACGTG	1227	5	+	Arabidopsis thaliana
GH_A12G2349	ABRE	CACGTG	1654	6	-	Arabidopsis thaliana
GH_A12G2349	ABRE	ACGTG	1655	5	+	Arabidopsis thaliana
GH_D01G1052	ABRE	ACGTG	976	5	+	Arabidopsis thaliana
GH_D01G1052	ABRE	ACGTG	1174	5	-	Arabidopsis thaliana
GH_D04G1498	ABRE	ACGTG	53	5	-	Arabidopsis thaliana
GH_D04G1498	ABRE	CACGTG	210	6	+	Arabidopsis thaliana
GH_D04G1498	ABRE	ACGTG	211	5	+	Arabidopsis thaliana
GH_D04G1498	ABRE	ACGTG	1252	5	+	Arabidopsis thaliana
GH_D05G0585	ABRE	ACGTG	58	5	+	Arabidopsis thaliana
GH_D05G0585	ABRE	ACGTG	422	5	-	Arabidopsis thaliana
GH_D05G0585	ABRE	ACGTG	1061	5	+	Arabidopsis thaliana
GH_D05G3685	ABRE	TACGTGTC	1093	8	+	Oryza sativa
GH_D05G3685	ABRE	ACGTG	1094	5	+	Arabidopsis thaliana
GH_D05G3685	ABRE	GCAACGTGTC	1369	9	-	Hordeum vulgare
GH_D05G3685	ABRE	GACACGTGGC	1391	9	+	Triticum aestivum
GH_D05G3685	ABRE	CACGTG	1393	6	-	Arabidopsis thaliana
GH_D05G3685	ABRE	ACGTG	1394	5	+	Arabidopsis thaliana
GH_D05G3685	ABRE	CACGTG	1615	6	-	Arabidopsis thaliana
GH_D05G3685	ABRE	ACGTG	1616	5	+	Arabidopsis thaliana
GH_D05G3685	ABRE	ACGTG	1776	5	+	Arabidopsis thaliana
GH_D06G1463	ABRE	CGCACGTGTC	1589	9	+	Hordeum vulgare
GH_D06G1463	ABRE	CACGTG	1591	6	-	Arabidopsis thaliana
GH_D06G1463	ABRE	ACGTG	1592	5	+	Arabidopsis thaliana
GH_D08G0699	ABRE	CGCACGTGTC	615	9	-	Hordeum vulgare
GH_D08G0699	ABRE	CACGTG	617	6	+	Arabidopsis thaliana
GH_D08G0699	ABRE	ACGTG	618	5	+	Arabidopsis thaliana
GH_D09G2064	ABRE	CACGTG	4	6	+	Arabidopsis thaliana
GH_D09G2064	ABRE	ACGTG	5	5	+	Arabidopsis thaliana
GH_D09G2064	ABRE	ACGTG	161	5	+	Arabidopsis thaliana
GH_D10G1004	ABRE	ACGTG	630	5	+	Arabidopsis thaliana
GH_D11G0270	ABRE	ACGTG	626	5	+	Arabidopsis thaliana
GH_D11G0270	ABRE	ACGTG	874	5	-	Arabidopsis thaliana
GH_D12G0640	ABRE	AACCCGG	368	7	-	Arabidopsis thaliana
GH_D12G1100	ABRE	ACGTG	131	5	+	Arabidopsis thaliana
GH_D12G1100	ABRE	ACGTG	427	5	+	Arabidopsis thaliana
GH_D12G2563	ABRE	GACACGTGGC	1910	9	-	Triticum aestivum
GH_D12G2563	ABRE	CACGTG	1912	6	-	Arabidopsis thaliana
GH_D12G2563	ABRE	ACGTG	1913	5	+	Arabidopsis thaliana
GH_A03G1675	ABRE2	CCACGTGG	103	8	+	Zea mays
GH_A01G0644	ABRE3a	TACGTG	161	6	+	Zea mays
GH_A01G0644	ABRE3a	TACGTG	1519	6	+	Zea mays
GH_A04G1763	ABRE3a	TACGTG	538	6	+	Zea mays
GH_A08G2170	ABRE3a	TACGTG	1754	6	-	Zea mays
GH_D04G1498	ABRE3a	TACGTG	53	6	-	Zea mays
GH_D05G3685	ABRE3a	TACGTG	1093	6	+	Zea mays
GH_D09G2064	ABRE3a	TACGTG	160	6	+	Zea mays
GH_D11G0270	ABRE3a	TACGTG	625	6	+	Zea mays
GH_D12G1100	ABRE3a	TACGTG	426	6	+	Zea mays
GH_A01G0644	ABRE4	CACGTA	161	6	-	Zea mays
GH_A01G0644	ABRE4	CACGTA	1519	6	-	Zea mays
GH_A04G1763	ABRE4	CACGTA	538	6	-	Zea mays
GH_A08G2170	ABRE4	CACGTA	1754	6	+	Zea mays
GH_D04G1498	ABRE4	CACGTA	53	6	+	Zea mays
GH_D05G3685	ABRE4	CACGTA	1093	6	-	Zea mays
GH_D09G2064	ABRE4	CACGTA	160	6	-	Zea mays
GH_D11G0270	ABRE4	CACGTA	625	6	-	Zea mays
GH_D12G1100	ABRE4	CACGTA	426	6	-	Zea mays
GH_A01G0644	ARE	AAACCA	208	6	-	Zea mays
GH_A01G0644	ARE	AAACCA	716	6	+	Zea mays
GH_A01G0644	ARE	AAACCA	929	6	+	Zea mays
GH_A01G2080	ARE	AAACCA	401	6	-	Zea mays
GH_A01G2080	ARE	AAACCA	1978	6	+	Zea mays
GH_A02G0892	ARE	AAACCA	90	6	+	Zea mays
GH_A02G0892	ARE	AAACCA	889	6	+	Zea mays
GH_A02G0892	ARE	AAACCA	1245	6	-	Zea mays
GH_A02G0892	ARE	AAACCA	1910	6	+	Zea mays
GH_A02G1747	ARE	AAACCA	1973	6	+	Zea mays
GH_A03G1675	ARE	AAACCA	47	6	+	Zea mays
GH_A03G1675	ARE	AAACCA	808	6	-	Zea mays
GH_A05G3983	ARE	AAACCA	887	6	+	Zea mays
GH_A05G3983	ARE	AAACCA	1180	6	+	Zea mays
GH_A07G0217	ARE	AAACCA	1331	6	-	Zea mays
GH_A07G0217	ARE	AAACCA	1376	6	+	Zea mays
GH_A07G0247	ARE	AAACCA	1096	6	+	Zea mays
GH_A07G0247	ARE	AAACCA	1377	6	-	Zea mays
GH_A08G1390	ARE	AAACCA	641	6	+	Zea mays
GH_A08G1390	ARE	AAACCA	1287	6	+	Zea mays
GH_A08G2121	ARE	AAACCA	1547	6	+	Zea mays
GH_A08G2121	ARE	AAACCA	1954	6	-	Zea mays
GH_A08G2170	ARE	AAACCA	1162	6	-	Zea mays
GH_A08G2170	ARE	AAACCA	1767	6	+	Zea mays
GH_A12G2349	ARE	AAACCA	532	6	-	Zea mays
GH_D01G1052	ARE	AAACCA	1405	6	-	Zea mays
GH_D04G1498	ARE	AAACCA	440	6	-	Zea mays
GH_D04G1498	ARE	AAACCA	446	6	-	Zea mays
GH_D04G1498	ARE	AAACCA	960	6	+	Zea mays
GH_D04G1498	ARE	AAACCA	1858	6	-	Zea mays
GH_D05G0585	ARE	AAACCA	657	6	+	Zea mays
GH_D05G0585	ARE	AAACCA	1359	6	-	Zea mays
GH_D05G0585	ARE	AAACCA	1530	6	+	Zea mays
GH_D06G1463	ARE	AAACCA	919	6	+	Zea mays
GH_D06G1463	ARE	AAACCA	1326	6	-	Zea mays
GH_D06G1463	ARE	AAACCA	1887	6	-	Zea mays
GH_D06G2141	ARE	AAACCA	804	6	-	Zea mays
GH_D06G2141	ARE	AAACCA	1307	6	+	Zea mays
GH_D07G1505	ARE	AAACCA	1325	6	+	Zea mays
GH_D07G1505	ARE	AAACCA	1540	6	-	Zea mays
GH_D08G0699	ARE	AAACCA	1486	6	+	Zea mays
GH_D08G0699	ARE	AAACCA	1492	6	+	Zea mays
GH_D09G1385	ARE	AAACCA	623	6	-	Zea mays
GH_D09G2064	ARE	AAACCA	344	6	-	Zea mays
GH_D09G2064	ARE	AAACCA	1618	6	+	Zea mays
GH_D10G1004	ARE	AAACCA	425	6	+	Zea mays
GH_D12G0640	ARE	AAACCA	459	6	+	Zea mays
GH_D12G0640	ARE	AAACCA	701	6	+	Zea mays
GH_D12G0640	ARE	AAACCA	951	6	+	Zea mays
GH_D12G0640	ARE	AAACCA	1129	6	-	Zea mays
GH_D12G0640	ARE	AAACCA	1555	6	-	Zea mays
GH_D12G1100	ARE	AAACCA	937	6	-	Zea mays
GH_D12G1100	ARE	AAACCA	1300	6	-	Zea mays
GH_D12G1834	ARE	AAACCA	1033	6	-	Zea mays
GH_D12G1834	ARE	AAACCA	1115	6	-	Zea mays
GH_D12G2563	ARE	AAACCA	483	6	-	Zea mays
GH_D12G2563	ARE	AAACCA	1290	6	-	Zea mays
GH_D12G2563	ARE	AAACCA	1668	6	+	Zea mays
GH_A01G0644	as-1	TGACG	1722	5	+	Arabidopsis thaliana
GH_A02G1747	as-1	TGACG	279	5	-	Arabidopsis thaliana
GH_A03G1675	as-1	TGACG	990	5	+	Arabidopsis thaliana
GH_A04G1763	as-1	TGACG	581	5	+	Arabidopsis thaliana
GH_A05G3983	as-1	TGACG	1093	5	-	Arabidopsis thaliana
GH_A07G0217	as-1	TGACG	46	5	+	Arabidopsis thaliana
GH_A07G0217	as-1	TGACG	348	5	+	Arabidopsis thaliana
GH_A07G0217	as-1	TGACG	1397	5	+	Arabidopsis thaliana
GH_A07G0247	as-1	TGACG	152	5	+	Arabidopsis thaliana
GH_A07G0247	as-1	TGACG	305	5	+	Arabidopsis thaliana
GH_A07G0247	as-1	TGACG	326	5	+	Arabidopsis thaliana
GH_A07G0247	as-1	TGACG	516	5	+	Arabidopsis thaliana
GH_A07G0247	as-1	TGACG	726	5	-	Arabidopsis thaliana
GH_A08G1926	as-1	TGACG	550	5	+	Arabidopsis thaliana
GH_A08G1926	as-1	TGACG	647	5	-	Arabidopsis thaliana
GH_A08G2121	as-1	TGACG	911	5	+	Arabidopsis thaliana
GH_A08G2121	as-1	TGACG	1266	5	-	Arabidopsis thaliana
GH_A08G2170	as-1	TGACG	387	5	+	Arabidopsis thaliana
GH_A08G2170	as-1	TGACG	1830	5	-	Arabidopsis thaliana
GH_A12G2349	as-1	TGACG	539	5	+	Arabidopsis thaliana
GH_A12G2349	as-1	TGACG	1603	5	+	Arabidopsis thaliana
GH_A12G2349	as-1	TGACG	1606	5	-	Arabidopsis thaliana
GH_D01G1052	as-1	TGACG	870	5	-	Arabidopsis thaliana
GH_D01G1052	as-1	TGACG	974	5	+	Arabidopsis thaliana
GH_D01G1052	as-1	TGACG	1718	5	+	Arabidopsis thaliana
GH_D05G3685	as-1	TGACG	409	5	-	Arabidopsis thaliana
GH_D05G3685	as-1	TGACG	1266	5	-	Arabidopsis thaliana
GH_D06G1463	as-1	TGACG	154	5	-	Arabidopsis thaliana
GH_D06G1463	as-1	TGACG	1064	5	+	Arabidopsis thaliana
GH_D06G1463	as-1	TGACG	1911	5	+	Arabidopsis thaliana
GH_D06G2141	as-1	TGACG	1351	5	-	Arabidopsis thaliana
GH_D07G1505	as-1	TGACG	1459	5	+	Arabidopsis thaliana
GH_D07G1505	as-1	TGACG	1472	5	+	Arabidopsis thaliana
GH_D07G1505	as-1	TGACG	1475	5	-	Arabidopsis thaliana
GH_D07G1505	as-1	TGACG	1710	5	-	Arabidopsis thaliana
GH_D09G1385	as-1	TGACG	756	5	-	Arabidopsis thaliana
GH_D09G2064	as-1	TGACG	893	5	+	Arabidopsis thaliana
GH_D09G2064	as-1	TGACG	1695	5	+	Arabidopsis thaliana
GH_D09G2064	as-1	TGACG	1698	5	-	Arabidopsis thaliana
GH_D10G1004	as-1	TGACG	1053	5	+	Arabidopsis thaliana
GH_D11G0270	as-1	TGACG	410	5	+	Arabidopsis thaliana
GH_D12G1834	as-1	TGACG	434	5	-	Arabidopsis thaliana
GH_D05G3685	CCAAT-box	CAACGG	1316	6	+	Hordeum vulgare
GH_D07G1505	CCAAT-box	CAACGG	1945	6	-	Hordeum vulgare
GH_D12G1100	CCAAT-box	CAACGG	1455	6	-	Hordeum vulgare
GH_D12G1834	CCAAT-box	CAACGG	323	6	-	Hordeum vulgare
GH_A02G1747	CCGTCC motif	CCGTCC	540	6	+	Nicotiana tabacum
GH_A04G1763	CCGTCC motif	CCGTCC	478	6	+	Nicotiana tabacum
GH_A04G1763	CCGTCC motif	CCGTCC	731	6	-	Nicotiana tabacum
GH_A05G3983	CCGTCC motif	CCGTCC	1518	6	-	Nicotiana tabacum
GH_A07G0247	CCGTCC motif	CCGTCC	1952	6	+	Nicotiana tabacum
GH_D05G3685	CCGTCC motif	CCGTCC	1355	6	+	Nicotiana tabacum
GH_D06G1463	CCGTCC motif	CCGTCC	619	6	-	Nicotiana tabacum
GH_D10G1004	CCGTCC motif	CCGTCC	1757	6	-	Nicotiana tabacum
GH_D12G0640	CCGTCC motif	CCGTCC	29	6	+	Nicotiana tabacum
GH_D12G2563	CCGTCC motif	CCGTCC	96	6	-	Nicotiana tabacum
GH_A02G1747	CCGTCC-box	CCGTCC	540	6	+	Petroselinum hortense
GH_A04G1763	CCGTCC-box	CCGTCC	478	6	+	Petroselinum hortense
GH_A04G1763	CCGTCC-box	CCGTCC	731	6	-	Petroselinum hortense
GH_A05G3983	CCGTCC-box	CCGTCC	1518	6	-	Petroselinum hortense
GH_A07G0247	CCGTCC-box	CCGTCC	1952	6	+	Petroselinum hortense
GH_D05G3685	CCGTCC-box	CCGTCC	1355	6	+	Petroselinum hortense
GH_D06G1463	CCGTCC-box	CCGTCC	619	6	-	Petroselinum hortense
GH_D10G1004	CCGTCC-box	CCGTCC	1757	6	-	Petroselinum hortense
GH_D12G0640	CCGTCC-box	CCGTCC	29	6	+	Petroselinum hortense
GH_D12G2563	CCGTCC-box	CCGTCC	96	6	-	Petroselinum hortense
GH_A01G0644	CGTCA-motif	CGTCA	1722	5	-	Hordeum vulgare
GH_A02G1747	CGTCA-motif	CGTCA	279	5	+	Hordeum vulgare
GH_A03G1675	CGTCA-motif	CGTCA	990	5	-	Hordeum vulgare
GH_A04G1763	CGTCA-motif	CGTCA	581	5	-	Hordeum vulgare
GH_A05G3983	CGTCA-motif	CGTCA	1093	5	+	Hordeum vulgare
GH_A07G0217	CGTCA-motif	CGTCA	46	5	-	Hordeum vulgare
GH_A07G0217	CGTCA-motif	CGTCA	348	5	-	Hordeum vulgare
GH_A07G0217	CGTCA-motif	CGTCA	1397	5	-	Hordeum vulgare
GH_A07G0247	CGTCA-motif	CGTCA	152	5	-	Hordeum vulgare
GH_A07G0247	CGTCA-motif	CGTCA	305	5	-	Hordeum vulgare
GH_A07G0247	CGTCA-motif	CGTCA	326	5	-	Hordeum vulgare
GH_A07G0247	CGTCA-motif	CGTCA	516	5	-	Hordeum vulgare
GH_A07G0247	CGTCA-motif	CGTCA	726	5	+	Hordeum vulgare
GH_A08G1926	CGTCA-motif	CGTCA	550	5	-	Hordeum vulgare
GH_A08G1926	CGTCA-motif	CGTCA	647	5	+	Hordeum vulgare
GH_A08G2121	CGTCA-motif	CGTCA	911	5	-	Hordeum vulgare
GH_A08G2121	CGTCA-motif	CGTCA	1266	5	+	Hordeum vulgare
GH_A08G2170	CGTCA-motif	CGTCA	387	5	-	Hordeum vulgare
GH_A08G2170	CGTCA-motif	CGTCA	1830	5	+	Hordeum vulgare
GH_A12G2349	CGTCA-motif	CGTCA	539	5	-	Hordeum vulgare
GH_A12G2349	CGTCA-motif	CGTCA	1603	5	-	Hordeum vulgare
GH_A12G2349	CGTCA-motif	CGTCA	1606	5	+	Hordeum vulgare
GH_D01G1052	CGTCA-motif	CGTCA	870	5	+	Hordeum vulgare
GH_D01G1052	CGTCA-motif	CGTCA	974	5	-	Hordeum vulgare
GH_D01G1052	CGTCA-motif	CGTCA	1718	5	-	Hordeum vulgare
GH_D05G3685	CGTCA-motif	CGTCA	409	5	+	Hordeum vulgare
GH_D05G3685	CGTCA-motif	CGTCA	1266	5	+	Hordeum vulgare
GH_D06G1463	CGTCA-motif	CGTCA	154	5	+	Hordeum vulgare
GH_D06G1463	CGTCA-motif	CGTCA	1064	5	-	Hordeum vulgare
GH_D06G1463	CGTCA-motif	CGTCA	1911	5	-	Hordeum vulgare
GH_D06G2141	CGTCA-motif	CGTCA	1351	5	+	Hordeum vulgare
GH_D07G1505	CGTCA-motif	CGTCA	1459	5	-	Hordeum vulgare
GH_D07G1505	CGTCA-motif	CGTCA	1472	5	-	Hordeum vulgare
GH_D07G1505	CGTCA-motif	CGTCA	1475	5	+	Hordeum vulgare
GH_D07G1505	CGTCA-motif	CGTCA	1710	5	+	Hordeum vulgare
GH_D09G1385	CGTCA-motif	CGTCA	756	5	+	Hordeum vulgare
GH_D09G2064	CGTCA-motif	CGTCA	893	5	-	Hordeum vulgare
GH_D09G2064	CGTCA-motif	CGTCA	1695	5	-	Hordeum vulgare
GH_D09G2064	CGTCA-motif	CGTCA	1698	5	+	Hordeum vulgare
GH_D10G1004	CGTCA-motif	CGTCA	1053	5	-	Hordeum vulgare
GH_D11G0270	CGTCA-motif	CGTCA	410	5	-	Hordeum vulgare
GH_D12G1834	CGTCA-motif	CGTCA	434	5	+	Hordeum vulgare
GH_A01G0644	chs-CMA1a	TTACTTAA	236	8	+	Daucus carota
GH_A01G0644	chs-CMA1a	TTACTTAA	1783	8	+	Daucus carota
GH_A03G1675	chs-CMA1a	TTACTTAA	707	8	-	Daucus carota
GH_A08G1926	chs-CMA1a	TTACTTAA	248	8	-	Daucus carota
GH_A08G1926	chs-CMA1a	TTACTTAA	1354	8	-	Daucus carota
GH_A08G2121	chs-CMA1a	TTACTTAA	829	8	-	Daucus carota
GH_A08G2170	chs-CMA1a	TTACTTAA	444	8	-	Daucus carota
GH_A12G2349	chs-CMA1a	TTACTTAA	327	8	+	Daucus carota
GH_D05G3685	chs-CMA1a	TTACTTAA	1980	8	+	Daucus carota
GH_D06G1463	chs-CMA1a	TTACTTAA	957	8	+	Daucus carota
GH_D10G1004	chs-CMA1a	TTACTTAA	1982	8	+	Daucus carota
GH_D11G0270	chs-CMA1a	TTACTTAA	56	8	+	Daucus carota
GH_D12G1834	chs-CMA1a	TTACTTAA	1528	8	-	Daucus carota
GH_A04G1763	chs-CMA2a	TCACTTGA	656	8	+	Petroselinum crispum
GH_A04G1763	chs-CMA2a	TCACTTGA	1441	8	+	Petroselinum crispum
GH_D04G1498	chs-CMA2a	TCACTTGA	492	8	+	Petroselinum crispum
GH_A03G1675	circadian	CAAAGATATC	1855	10	+	Lycopersicon esculentum
GH_A07G0217	circadian	CAAAGATATC	685	9	-	Lycopersicon esculentum
GH_A12G2349	circadian	CAAAGATATC	1253	9	+	Lycopersicon esculentum
GH_D05G3685	circadian	CAAAGATATC	1629	9	-	Lycopersicon esculentum
GH_D12G2563	circadian	CAAAGATATC	1923	10	+	Lycopersicon esculentum
GH_A03G1675	CTAG-motif	ACTAGCAGAA	839	9	+	Avena sativa
GH_A07G0247	CTAG-motif	ACTAGCAGAA	1974	9	+	Avena sativa
GH_D11G0270	CTAG-motif	ACTAGCAGAA	423	9	+	Avena sativa
GH_D12G1834	CTAG-motif	ACTAGCAGAA	1916	9	+	Avena sativa
GH_A01G0644	DRE core	GCCGAC	1755	6	-	Arabidopsis thaliana
GH_A04G1763	DRE core	GCCGAC	685	6	-	Arabidopsis thaliana
GH_A08G1390	DRE core	GCCGAC	263	6	+	Arabidopsis thaliana
GH_D05G3685	DRE core	GCCGAC	1162	6	+	Arabidopsis thaliana
GH_D11G0270	DRE core	GCCGAC	1191	6	+	Arabidopsis thaliana
GH_D12G0640	DRE core	GCCGAC	1242	6	+	Arabidopsis thaliana
GH_D04G1498	DRE1	ACCGAGA	1825	7	+	Zea mays
GH_A03G1675	E2Fb	TTTGCCGC	547	8	-	Nicotiana tabacum
GH_A01G0644	ERE	ATTTTAAA	420	8	-	Nicotiana glutinos
GH_A01G0644	ERE	ATTTTAAA	507	8	-	Nicotiana glutinos
GH_A01G0644	ERE	ATTTTAAA	532	8	-	Nicotiana glutinos
GH_A01G0644	ERE	ATTTCATA	1100	8	-	Nicotiana glutinos
GH_A01G0644	ERE	ATTTCATA	1219	8	+	Nicotiana glutinos
GH_A02G1747	ERE	ATTTCATA	583	8	+	Nicotiana glutinos
GH_A02G1747	ERE	ATTTTAAA	1168	8	+	Nicotiana glutinos
GH_A02G1747	ERE	ATTTTAAA	1170	8	-	Nicotiana glutinos
GH_A02G1747	ERE	ATTTTAAA	1442	8	+	Nicotiana glutinos
GH_A02G1747	ERE	ATTTTAAA	1512	8	+	Nicotiana glutinos
GH_A02G1747	ERE	ATTTTAAA	1595	8	+	Nicotiana glutinos
GH_A03G1675	ERE	ATTTTAAA	214	8	+	Nicotiana glutinos
GH_A03G1675	ERE	ATTTCATA	1226	8	-	Nicotiana glutinos
GH_A03G1675	ERE	ATTTCATA	1415	8	-	Nicotiana glutinos
GH_A04G1763	ERE	ATTTTAAA	203	8	-	Nicotiana glutinos
GH_A04G1763	ERE	ATTTTAAA	230	8	-	Nicotiana glutinos
GH_A04G1763	ERE	ATTTTAAA	313	8	+	Nicotiana glutinos
GH_A04G1763	ERE	ATTTTAAA	315	8	-	Nicotiana glutinos
GH_A04G1763	ERE	ATTTTAAA	797	8	-	Nicotiana glutinos
GH_A04G1763	ERE	ATTTTAAA	821	8	+	Nicotiana glutinos
GH_A04G1763	ERE	ATTTTAAA	823	8	-	Nicotiana glutinos
GH_A04G1763	ERE	ATTTTAAA	1025	8	-	Nicotiana glutinos
GH_A05G3983	ERE	ATTTTAAA	242	8	-	Nicotiana glutinos
GH_A05G3983	ERE	ATTTCATA	1005	8	-	Nicotiana glutinos
GH_A07G0217	ERE	ATTTTAAA	1106	8	-	Nicotiana glutinos
GH_A07G0217	ERE	ATTTTAAA	1218	8	+	Nicotiana glutinos
GH_A07G0217	ERE	ATTTTAAA	1267	8	+	Nicotiana glutinos
GH_A07G0217	ERE	ATTTTAAA	1269	8	-	Nicotiana glutinos
GH_A07G0247	ERE	ATTTTAAA	363	8	+	Nicotiana glutinos
GH_A07G0247	ERE	ATTTTAAA	1646	8	-	Nicotiana glutinos
GH_A08G1390	ERE	ATTTTAAA	163	8	-	Nicotiana glutinos
GH_A08G1926	ERE	ATTTTAAA	1175	8	+	Nicotiana glutinos
GH_A08G2121	ERE	ATTTTAAA	621	8	-	Nicotiana glutinos
GH_A08G2121	ERE	ATTTCATA	1022	8	+	Nicotiana glutinos
GH_A08G2170	ERE	ATTTCATA	1086	8	-	Nicotiana glutinos
GH_A08G2170	ERE	ATTTTAAA	1384	8	+	Nicotiana glutinos
GH_A08G2170	ERE	ATTTTAAA	1386	8	-	Nicotiana glutinos
GH_A12G2349	ERE	ATTTTAAA	80	8	+	Nicotiana glutinos
GH_A12G2349	ERE	ATTTTAAA	1040	8	-	Nicotiana glutinos
GH_D04G1498	ERE	ATTTTAAA	1527	8	+	Nicotiana glutinos
GH_D04G1498	ERE	ATTTTAAA	1529	8	-	Nicotiana glutinos
GH_D05G0585	ERE	ATTTTAAA	1455	8	-	Nicotiana glutinos
GH_D05G3685	ERE	ATTTTAAA	110	8	-	Nicotiana glutinos
GH_D06G1463	ERE	ATTTTAAA	198	8	+	Nicotiana glutinos
GH_D06G1463	ERE	ATTTTAAA	200	8	-	Nicotiana glutinos
GH_D06G1463	ERE	ATTTTAAA	1160	8	-	Nicotiana glutinos
GH_D06G2141	ERE	ATTTTAAA	1526	8	+	Nicotiana glutinos
GH_D06G2141	ERE	ATTTTAAA	1528	8	-	Nicotiana glutinos
GH_D06G2141	ERE	ATTTTAAA	1534	8	+	Nicotiana glutinos
GH_D07G1505	ERE	ATTTTAAA	174	8	+	Nicotiana glutinos
GH_D07G1505	ERE	ATTTTAAA	176	8	-	Nicotiana glutinos
GH_D07G1505	ERE	ATTTCATA	283	8	-	Nicotiana glutinos
GH_D07G1505	ERE	ATTTTAAA	331	8	-	Nicotiana glutinos
GH_D07G1505	ERE	ATTTTAAA	461	8	-	Nicotiana glutinos
GH_D07G1505	ERE	ATTTCATA	734	8	+	Nicotiana glutinos
GH_D08G0699	ERE	ATTTTAAA	151	8	-	Nicotiana glutinos
GH_D08G0699	ERE	ATTTTAAA	1464	8	-	Nicotiana glutinos
GH_D09G1385	ERE	ATTTTAAA	1757	8	+	Nicotiana glutinos
GH_D09G2064	ERE	ATTTTAAA	1141	8	-	Nicotiana glutinos
GH_D11G0270	ERE	ATTTTAAA	794	8	-	Nicotiana glutinos
GH_D11G0270	ERE	ATTTTAAA	987	8	-	Nicotiana glutinos
GH_D12G1100	ERE	ATTTTAAA	553	8	-	Nicotiana glutinos
GH_D12G1100	ERE	ATTTTAAA	676	8	-	Nicotiana glutinos
GH_D12G1834	ERE	ATTTCATA	575	8	-	Nicotiana glutinos
GH_D12G1834	ERE	ATTTCATA	1931	8	-	Nicotiana glutinos
GH_D12G2563	ERE	ATTTTAAA	107	8	+	Nicotiana glutinos
GH_D12G2563	ERE	ATTTTAAA	472	8	-	Nicotiana glutinos
GH_D12G2563	ERE	ATTTTAAA	588	8	-	Nicotiana glutinos
GH_D12G2563	ERE	ATTTTAAA	1027	8	+	Nicotiana glutinos
GH_A01G0644	F-box	CTATTCTCATT	812	10	+	Lycopersicon esculentum
GH_A02G0892	F-box	CTATTCTCATT	96	10	+	Lycopersicon esculentum
GH_A02G0892	F-box	CTATTCTCATT	1315	10	-	Lycopersicon esculentum
GH_D06G1463	F-box	CTATTCTCATT	1140	10	-	Lycopersicon esculentum
GH_D06G2141	F-box	CTATTCTCATT	643	10	-	Lycopersicon esculentum
GH_A01G0644	GA-motif	ATAGATAA	498	8	-	Arabidopsis thaliana
GH_A07G0217	GA-motif	ATAGATAA	1990	8	+	Arabidopsis thaliana
GH_D05G3685	GA-motif	ATAGATAA	832	8	+	Arabidopsis thaliana
GH_D06G1463	GA-motif	ATAGATAA	1147	8	+	Arabidopsis thaliana
GH_D08G0699	GA-motif	ATAGATAA	1451	8	+	Arabidopsis thaliana
GH_D10G1004	GA-motif	ATAGATAA	450	8	-	Arabidopsis thaliana
GH_D12G1834	GA-motif	ATAGATAA	1338	8	-	Arabidopsis thaliana
GH_A08G1390	Gap-box	CAAATGAA(A/G)A	464	9.5	-	Arabidopsis thaliana
GH_D10G1004	Gap-box	CAAATGAA(A/G)A	1019	9.5	-	Arabidopsis thaliana
GH_A05G3983	GARE-motif	TCTGTTG	564	7	+	Brassica oleracea
GH_A08G1390	GARE-motif	TCTGTTG	746	7	+	Brassica oleracea
GH_D01G1052	GARE-motif	TCTGTTG	999	7	-	Brassica oleracea
GH_D05G3685	GARE-motif	TCTGTTG	1825	7	-	Brassica oleracea
GH_D09G1385	GARE-motif	TCTGTTG	1396	7	+	Brassica oleracea
GH_D12G0640	GARE-motif	TCTGTTG	1762	7	+	Brassica oleracea
GH_A01G0644	GATA-motif	AAGATAAGATT	473	10	+	Arabidopsis thaliana
GH_A02G1747	GATA-motif	AAGGATAAGG	429	9	-	Solanum tuberosum
GH_A07G0217	GATA-motif	GATAGGA	937	7	+	Arabidopsis thaliana
GH_A07G0247	GATA-motif	GATAGGA	755	7	-	Arabidopsis thaliana
GH_A08G1390	GATA-motif	GATAGGA	1405	7	-	Arabidopsis thaliana
GH_A08G1926	GATA-motif	GATAGGA	139	7	-	Arabidopsis thaliana
GH_A08G1926	GATA-motif	AAGATAAGATT	914	10	+	Arabidopsis thaliana
GH_A12G2349	GATA-motif	AAGATAAGATT	301	10	-	Arabidopsis thaliana
GH_D01G1052	GATA-motif	AAGGATAAGG	1736	10	-	Solanum tuberosum
GH_D07G1505	GATA-motif	AAGGATAAGG	1747	9	-	Solanum tuberosum
GH_D09G2064	GATA-motif	AAGATAAGATT	1365	10	+	Arabidopsis thaliana
GH_D10G1004	GATA-motif	AAGGATAAGG	152	9	-	Solanum tuberosum
GH_D11G0270	GATA-motif	AAGATAAGATT	1507	10	-	Arabidopsis thaliana
GH_D12G1834	GATA-motif	GATAGGA	536	7	+	Arabidopsis thaliana
GH_D12G2563	GATA-motif	GATAGGA	92	7	+	Arabidopsis thaliana
GH_D12G2563	GATA-motif	GATAGGG	918	7	+	Pisum sativum
GH_A01G0644	G-Box	CACGTT	1406	6	-	Pisum sativum
GH_A01G0644	G-Box	CACGTG	1507	6	-	Pisum sativum
GH_A01G0644	G-Box	CACGTG	1677	6	-	Pisum sativum
GH_A01G0644	G-Box	CACGTG	1774	6	-	Pisum sativum
GH_A01G0644	G-box	TACGTG	161	6	+	Arabidopsis thaliana
GH_A01G0644	G-box	ACACGTGT	1506	8	-	Brassica napus
GH_A01G0644	G-box	CACGTG	1507	6	-	Arabidopsis thaliana
GH_A01G0644	G-box	TACGTG	1519	6	+	Arabidopsis thaliana
GH_A01G0644	G-box	ACACGTGT	1676	8	-	Brassica napus
GH_A01G0644	G-box	CACGTG	1677	6	-	Arabidopsis thaliana
GH_A01G0644	G-box	CACGTG	1774	6	-	Arabidopsis thaliana
GH_A01G2080	G-Box	CACGTG	1859	6	-	Pisum sativum
GH_A01G2080	G-box	GCCACGTGGA	1857	9	-	Arabidopsis thaliana
GH_A01G2080	G-box	ACACGTGGC	1858	9	+	Brassica napus
GH_A01G2080	G-box	CACGTG	1859	6	-	Arabidopsis thaliana
GH_A02G0892	G-Box	CACGTT	467	6	+	Pisum sativum
GH_A03G1675	G-box	GCCACGTGGA	102	9	+	Arabidopsis thaliana
GH_A03G1675	G-box	CACGTG	104	6	+	Arabidopsis thaliana
GH_A03G1675	G-box	TAAACGTG	331	8	+	Brassica oleracea
GH_A03G1675	G-Box	CACGTG	104	6	+	Pisum sativum
GH_A03G1675	G-Box	CACGTT	333	6	-	Pisum sativum
GH_A04G1763	G-box	CCACGTAA	537	8	-	Brassica napus
GH_A04G1763	G-box	TACGTG	538	6	+	Arabidopsis thaliana
GH_A04G1763	G-box	CACGTC	582	6	-	Zea mays
GH_A05G3983	G-box	CACGTG	45	6	+	Arabidopsis thaliana
GH_A05G3983	G-box	GCCACGTGGA	455	9	-	Arabidopsis thaliana
GH_A05G3983	G-box	CACGTG	457	6	+	Arabidopsis thaliana
GH_A05G3983	G-box	CACGTC	1091	6	+	Zea mays
GH_A05G3983	G-Box	CACGTGAAA	42	9	-	Pisum sativum
GH_A05G3983	G-Box	CACGTG	45	6	+	Pisum sativum
GH_A05G3983	G-Box	CACGTG	457	6	+	Pisum sativum
GH_A05G3983	G-Box	TCCACATGGCA	1068	10	+	Triticum aestivum
GH_A07G0247	G-Box	CACGTT	558	6	+	Pisum sativum
GH_A07G0247	G-box	CACGTC	153	6	-	Zea mays
GH_A07G0247	G-box	CACGTC	306	6	-	Zea mays
GH_A07G0247	G-box	CACGTC	327	6	-	Zea mays
GH_A07G0247	G-box	CACGTC	517	6	-	Zea mays
GH_A08G1926	G-box	CACGTC	645	6	+	Zea mays
GH_A08G1926	G-box	CACGTC	715	6	+	Zea mays
GH_A08G2170	G-box	TACGTG	1754	6	-	Arabidopsis thaliana
GH_A08G2170	G-box	CACGTG	1842	6	-	Arabidopsis thaliana
GH_A08G2170	G-box	CACGAC	1925	6	-	Zea mays
GH_A08G2170	G-Box	CACGTG	1842	6	-	Pisum sativum
GH_A12G2349	G-Box	CACGTG	444	6	+	Pisum sativum
GH_A12G2349	G-Box	CACGTT	1226	6	-	Pisum sativum
GH_A12G2349	G-Box	CACGTG	1654	6	-	Pisum sativum
GH_A12G2349	G-box	CACGTG	444	6	+	Arabidopsis thaliana
GH_A12G2349	G-box	CACGTG	1654	6	-	Arabidopsis thaliana
GH_D01G1052	G-box	CACGTC	975	6	-	Zea mays
GH_D01G1052	G-Box	CACGTT	1174	6	+	Pisum sativum
GH_D04G1498	G-Box	CACGTG	210	6	+	Pisum sativum
GH_D04G1498	G-Box	CACGTT	1251	6	-	Pisum sativum
GH_D04G1498	G-box	TACGTG	53	6	-	Arabidopsis thaliana
GH_D04G1498	G-box	CACGTG	210	6	+	Arabidopsis thaliana
GH_D04G1498	G-box	CACGAC	910	6	-	Zea mays
GH_D05G0585	G-Box	CACGTT	57	6	-	Pisum sativum
GH_D05G0585	G-Box	CACGTT	422	6	+	Pisum sativum
GH_D05G0585	G-Box	CACGTT	1060	6	-	Pisum sativum
GH_D05G3685	G-box	TACGTG	1093	6	+	Arabidopsis thaliana
GH_D05G3685	G-box	GCCACGTGGA	1391	9	+	Arabidopsis thaliana
GH_D05G3685	G-box	CACGTG	1393	6	-	Arabidopsis thaliana
GH_D05G3685	G-box	ACACGTGT	1614	8	-	Brassica napus
GH_D05G3685	G-box	CACGTG	1615	6	-	Arabidopsis thaliana
GH_D05G3685	G-Box	CACGTG	1393	6	-	Pisum sativum
GH_D05G3685	G-Box	CACGTG	1615	6	-	Pisum sativum
GH_D05G3685	G-Box	CACGTT	1775	6	-	Pisum sativum
GH_D06G1463	G-Box	CACGTG	1591	6	-	Pisum sativum
GH_D06G1463	G-box	tgACACGTGGCA	1588	11	-	Lycopersicon esculentum
GH_D06G1463	G-box	CACGTG	1591	6	-	Arabidopsis thaliana
GH_D06G2141	G-box	CACGAC	928	6	-	Zea mays
GH_D08G0699	G-box	CACGAC	481	6	+	Zea mays
GH_D08G0699	G-box	ACACGTGT	616	8	+	Brassica napus
GH_D08G0699	G-box	CACGTG	617	6	+	Arabidopsis thaliana
GH_D08G0699	G-Box	CACGTG	617	6	+	Pisum sativum
GH_D09G2064	G-box	CACGTG	4	6	+	Arabidopsis thaliana
GH_D09G2064	G-box	CCACGTAA	159	8	-	Brassica napus
GH_D09G2064	G-box	TACGTG	160	6	+	Arabidopsis thaliana
GH_D09G2064	G-Box	CACGTG	4	6	+	Pisum sativum
GH_D10G1004	G-Box	CACGTT	629	6	-	Pisum sativum
GH_D11G0270	G-Box	CACGTT	874	6	+	Pisum sativum
GH_D11G0270	G-box	TACGTG	625	6	+	Arabidopsis thaliana
GH_D12G1100	G-box	CACGTC	130	6	-	Zea mays
GH_D12G1100	G-box	TACGTG	426	6	+	Arabidopsis thaliana
GH_D12G1100	G-box	CACGAC	1827	6	+	Zea mays
GH_D12G2563	G-Box	CACGTG	1912	6	-	Pisum sativum
GH_D12G2563	G-box	CTTCCACGTGGCA	1908	12	+	Arabidopsis thaliana
GH_D12G2563	G-box	tgACACGTGGCA	1909	11	-	Lycopersicon esculentum
GH_D12G2563	G-box	GCCACGTGGA	1910	9	-	Arabidopsis thaliana
GH_D12G2563	G-box	CACGTG	1912	6	-	Arabidopsis thaliana
GH_A08G1926	GC-motif	CCCCCG	1297	6	+	Zea mays
GH_D09G1385	GC-motif	CCCCCG	181	6	+	Zea mays
GH_D12G0640	GC-motif	CCCCCG	579	6	-	Zea mays
GH_A02G0892	GCN4_motif	TGAGTCA	1686	7	-	Oryza sativa
GH_A08G2170	GCN4_motif	TGAGTCA	1837	7	-	Oryza sativa
GH_A12G2349	GCN4_motif	TGAGTCA	1187	7	+	Oryza sativa
GH_D04G1498	GCN4_motif	TGAGTCA	497	7	+	Oryza sativa
GH_D04G1498	GCN4_motif	TGAGTCA	1344	7	-	Oryza sativa
GH_D05G0585	GCN4_motif	TGAGTCA	1294	7	-	Oryza sativa
GH_D05G3685	GCN4_motif	TGAGTCA	1548	7	-	Oryza sativa
GH_D09G1385	GCN4_motif	TGAGTCA	1444	7	+	Oryza sativa
GH_D10G1004	GCN4_motif	TGAGTCA	305	7	-	Oryza sativa
GH_D12G1834	GCN4_motif	TGAGTCA	1022	7	+	Oryza sativa
GH_A01G0644	GT1-motif	GGTTAA	631	6	-	Arabidopsis thaliana
GH_A01G2080	GT1-motif	GGTTAA	1939	6	-	Arabidopsis thaliana
GH_A02G0892	GT1-motif	GGTTAA	662	6	-	Arabidopsis thaliana
GH_A02G0892	GT1-motif	GGTTAA	775	6	+	Arabidopsis thaliana
GH_A02G0892	GT1-motif	GGTTAA	1114	6	-	Arabidopsis thaliana
GH_A02G0892	GT1-motif	GTGTGTGAA	1604	9	-	Solanum tuberosum
GH_A02G1747	GT1-motif	GGTTAA	1572	6	-	Arabidopsis thaliana
GH_A03G1675	GT1-motif	GGTTAA	1515	6	-	Arabidopsis thaliana
GH_A04G1763	GT1-motif	GGTTAA	1529	6	+	Arabidopsis thaliana
GH_A05G3983	GT1-motif	GGTTAA	433	6	-	Arabidopsis thaliana
GH_A05G3983	GT1-motif	GGTTAA	970	6	-	Arabidopsis thaliana
GH_A05G3983	GT1-motif	GGTTAAT	1522	7	+	Avena sativa
GH_A05G3983	GT1-motif	GGTTAA	1837	6	-	Arabidopsis thaliana
GH_A07G0217	GT1-motif	GGTTAA	1089	6	-	Arabidopsis thaliana
GH_A07G0217	GT1-motif	GGTTAA	1318	6	-	Arabidopsis thaliana
GH_A07G0247	GT1-motif	GGTTAAT	1526	7	+	Avena sativa
GH_A07G0247	GT1-motif	GGTTAA	1794	6	+	Arabidopsis thaliana
GH_A08G1390	GT1-motif	GTGTGTGAA	977	9	-	Solanum tuberosum
GH_A08G1926	GT1-motif	GGTTAA	921	6	+	Arabidopsis thaliana
GH_A08G1926	GT1-motif	GGTTAA	1491	6	+	Arabidopsis thaliana
GH_A08G1926	GT1-motif	GGTTAA	1501	6	+	Arabidopsis thaliana
GH_A08G2121	GT1-motif	GGTTAA	437	6	-	Arabidopsis thaliana
GH_A08G2121	GT1-motif	GGTTAAT	1292	7	+	Avena sativa
GH_A08G2170	GT1-motif	GGTTAAT	648	7	+	Avena sativa
GH_A08G2170	GT1-motif	GGTTAAT	1451	7	-	Avena sativa
GH_A08G2170	GT1-motif	GGTTAA	1452	6	-	Arabidopsis thaliana
GH_A12G2349	GT1-motif	GGTTAAT	1648	7	-	Avena sativa
GH_A12G2349	GT1-motif	GGTTAA	1649	6	-	Arabidopsis thaliana
GH_D01G1052	GT1-motif	GGTTAA	728	6	+	Arabidopsis thaliana
GH_D01G1052	GT1-motif	GGTTAA	1024	6	-	Arabidopsis thaliana
GH_D01G1052	GT1-motif	GGTTAAT	1415	7	+	Avena sativa
GH_D04G1498	GT1-motif	GGTTAA	1705	6	-	Arabidopsis thaliana
GH_D05G0585	GT1-motif	GGTTAA	842	6	+	Arabidopsis thaliana
GH_D05G3685	GT1-motif	GGTTAA	1335	6	-	Arabidopsis thaliana
GH_D05G3685	GT1-motif	GGTTAA	1929	6	-	Arabidopsis thaliana
GH_D06G1463	GT1-motif	GGTTAAT	1499	7	+	Avena sativa
GH_D07G1505	GT1-motif	GGTTAAT	446	7	-	Avena sativa
GH_D07G1505	GT1-motif	GGTTAA	447	6	-	Arabidopsis thaliana
GH_D07G1505	GT1-motif	GGTTAAT	550	7	+	Avena sativa
GH_D09G1385	GT1-motif	GGTTAA	13	6	+	Arabidopsis thaliana
GH_D09G1385	GT1-motif	GGTTAAT	50	7	-	Avena sativa
GH_D09G1385	GT1-motif	GGTTAA	51	6	-	Arabidopsis thaliana
GH_D09G1385	GT1-motif	GGTTAAT	108	7	+	Avena sativa
GH_D09G1385	GT1-motif	GGTTAAT	122	7	-	Avena sativa
GH_D09G1385	GT1-motif	GGTTAA	123	6	-	Arabidopsis thaliana
GH_D09G1385	GT1-motif	GGTTAAT	142	7	-	Avena sativa
GH_D09G1385	GT1-motif	GGTTAA	143	6	-	Arabidopsis thaliana
GH_D09G1385	GT1-motif	GGTTAAT	172	7	-	Avena sativa
GH_D09G1385	GT1-motif	GGTTAA	173	6	-	Arabidopsis thaliana
GH_D09G1385	GT1-motif	GGTTAAT	201	7	-	Avena sativa
GH_D09G1385	GT1-motif	GGTTAA	202	6	-	Arabidopsis thaliana
GH_D09G1385	GT1-motif	GGTTAA	449	6	+	Arabidopsis thaliana
GH_D09G1385	GT1-motif	GGTTAAT	1730	7	+	Avena sativa
GH_D09G1385	GT1-motif	GGTTAA	1812	6	-	Arabidopsis thaliana
GH_D09G2064	GT1-motif	GGTTAA	543	6	+	Arabidopsis thaliana
GH_D09G2064	GT1-motif	GGTTAA	701	6	-	Arabidopsis thaliana
GH_D10G1004	GT1-motif	GGTTAAT	777	7	-	Avena sativa
GH_D10G1004	GT1-motif	GGTTAA	778	6	-	Arabidopsis thaliana
GH_D11G0270	GT1-motif	GGTTAA	308	6	+	Arabidopsis thaliana
GH_D12G0640	GT1-motif	GGTTAA	427	6	+	Arabidopsis thaliana
GH_D12G1100	GT1-motif	GGTTAA	365	6	-	Arabidopsis thaliana
GH_D12G1100	GT1-motif	GGTTAA	881	6	-	Arabidopsis thaliana
GH_D12G2563	GT1-motif	GGTTAAT	348	7	+	Avena sativa
GH_D12G2563	GT1-motif	GGTTAA	1215	6	-	Arabidopsis thaliana
GH_D12G2563	GT1-motif	GGTTAA	1583	6	-	Arabidopsis thaliana
GH_D12G2563	GT1-motif	GGTTAA	1705	6	+	Arabidopsis thaliana
GH_D01G1052	GTGGC-motif	GATTCTGTGGC	998	10	-	Spinacia oleracea
GH_A03G1675	HD-Zip 1	CAAT(A/T)ATTG	1925	8.5	-	Arabidopsis thaliana
GH_D12G1100	HD-Zip 1	CAAT(A/T)ATTG	1020	8	-	Arabidopsis thaliana
GH_A02G0892	HD-Zip 3	GTAAT(G/C)ATTAC	1460	9.5	-	Arabidopsis thaliana
GH_A07G0247	I-box	TGATAATGT	1054	9	-	Solanum tuberosum
GH_A08G1926	I-box	gGATAAGGTG	689	9	-	Zea mays
GH_A08G1926	I-box	AAGATAAGGCT	914	10	+	Gossypium hirsutum
GH_A08G1926	I-box	AGATAAGG	915	8	+	Triticum aestivum
GH_A12G2349	I-box	GTATAAGGCC	1457	9	+	Larix laricina
GH_D01G1052	I-box	AAGATAAGGCT	1703	10	-	Gossypium hirsutum
GH_D01G1052	I-box	ccttatcct	1736	9	+	Arabidopsis thaliana
GH_D04G1498	I-box	gGATAAGGTG	1458	9	-	Zea mays
GH_D04G1498	I-box	AGATAAGG	1460	8	-	Triticum aestivum
GH_D07G1505	I-box	gGATAAGGTG	1802	9	-	Zea mays
GH_D08G0699	I-box	AAGATAAGGCT	1452	10	+	Gossypium hirsutum
GH_D08G0699	I-box	AGATAAGG	1453	8	+	Triticum aestivum
GH_D08G0699	I-box	cCATATCCAAT	1543	10	-	Flaveria trinervia
GH_A01G0644	LAMP-element	CTTTATCA	1794	8	-	Pisum sativum
GH_A01G2080	LAMP-element	CTTTATCA	563	8	+	Pisum sativum
GH_A08G2170	LAMP-element	CTTTATCA	605	8	+	Pisum sativum
GH_D10G1004	LAMP-element	CTTTATCA	1422	8	-	Pisum sativum
GH_A04G1763	LTR	CCGAAA	1357	6	+	Hordeum vulgare
GH_A08G1926	LTR	CCGAAA	583	6	-	Hordeum vulgare
GH_A08G2170	LTR	CCGAAA	1322	6	-	Hordeum vulgare
GH_A08G2170	LTR	CCGAAA	1587	6	+	Hordeum vulgare
GH_D05G3685	LTR	CCGAAA	1863	6	+	Hordeum vulgare
GH_D07G1505	LTR	CCGAAA	664	6	-	Hordeum vulgare
GH_D07G1505	LTR	CCGAAA	1200	6	-	Hordeum vulgare
GH_D07G1505	LTR	CCGAAA	1389	6	+	Hordeum vulgare
GH_D08G0699	LTR	CCGAAA	1991	6	-	Hordeum vulgare
GH_D09G1385	LTR	CCGAAA	104	6	-	Hordeum vulgare
GH_D09G1385	LTR	CCGAAA	775	6	+	Hordeum vulgare
GH_D09G1385	LTR	CCGAAA	1774	6	+	Hordeum vulgare
GH_D09G2064	LTR	CCGAAA	297	6	+	Hordeum vulgare
GH_D11G0270	LTR	CCGAAA	1804	6	-	Hordeum vulgare
GH_D12G0640	LTR	CCGAAA	777	6	-	Hordeum vulgare
GH_A01G0644	MBS	CAACTG	1430	6	+	Arabidopsis thaliana
GH_A02G0892	MBS	CAACTG	758	6	+	Arabidopsis thaliana
GH_A02G1747	MBS	CAACTG	867	6	-	Arabidopsis thaliana
GH_A03G1675	MBS	CAACTG	862	6	+	Arabidopsis thaliana
GH_A03G1675	MBS	CAACTG	1963	6	+	Arabidopsis thaliana
GH_A04G1763	MBS	CAACTG	513	6	-	Arabidopsis thaliana
GH_A07G0247	MBS	CAACTG	1061	6	-	Arabidopsis thaliana
GH_A07G0247	MBS	CAACTG	1173	6	+	Arabidopsis thaliana
GH_A07G0247	MBS	CAACTG	1691	6	+	Arabidopsis thaliana
GH_A08G1390	MBS	CAACTG	322	6	+	Arabidopsis thaliana
GH_A08G1390	MBS	CAACTG	612	6	-	Arabidopsis thaliana
GH_A08G1390	MBS	CAACTG	1636	6	-	Arabidopsis thaliana
GH_A08G2170	MBS	CAACTG	404	6	+	Arabidopsis thaliana
GH_A12G2349	MBS	CAACTG	567	6	+	Arabidopsis thaliana
GH_D01G1052	MBS	CAACTG	645	6	-	Arabidopsis thaliana
GH_D01G1052	MBS	CAACTG	1504	6	+	Arabidopsis thaliana
GH_D05G0585	MBS	CAACTG	1048	6	+	Arabidopsis thaliana
GH_D06G1463	MBS	CAACTG	1494	6	-	Arabidopsis thaliana
GH_D10G1004	MBS	CAACTG	1083	6	-	Arabidopsis thaliana
GH_D10G1004	MBS	CAACTG	1125	6	+	Arabidopsis thaliana
GH_D10G1004	MBS	CAACTG	1802	6	+	Arabidopsis thaliana
GH_D12G0640	MBS	CAACTG	1352	6	+	Arabidopsis thaliana
GH_A01G2080	MBSI	aaaAaaC(G/C)GTTA	1705	10.5	+	Petunia hybrida
GH_A08G2170	MBSI	TTTTTACGGTTA	672	11	+	Petunia hybrida
GH_D12G0640	MBSI	aaaAaaC(G/C)GTTA	1263	10.5	+	Petunia hybrida
GH_A02G1747	MRE	AACCTAA	913	7	-	Petroselinum crispum
GH_A02G1747	MRE	AACCTAA	1574	7	+	Petroselinum crispum
GH_A05G3983	MRE	AACCTAA	435	7	+	Petroselinum crispum
GH_A07G0217	MRE	AACCTAA	73	7	+	Petroselinum crispum
GH_A07G0217	MRE	AACCTAA	1091	7	+	Petroselinum crispum
GH_A08G1390	MRE	AACCTAA	1317	7	-	Petroselinum crispum
GH_A08G1390	MRE	AACCTAA	1909	7	-	Petroselinum crispum
GH_A08G2121	MRE	AACCTAA	264	7	+	Petroselinum crispum
GH_D05G0585	MRE	AACCTAA	643	7	-	Petroselinum crispum
GH_D06G1463	MRE	AACCTAA	333	7	+	Petroselinum crispum
GH_D06G2141	MRE	AACCTAA	1040	7	+	Petroselinum crispum
GH_D06G2141	MRE	AACCTAA	1382	7	+	Petroselinum crispum
GH_D07G1505	MRE	AACCTAA	899	7	+	Petroselinum crispum
GH_D09G1385	MRE	AACCTAA	136	7	+	Petroselinum crispum
GH_D12G1100	MRE	AACCTAA	464	7	+	Petroselinum crispum
GH_D12G1834	MRE	AACCTAA	1083	7	-	Petroselinum crispum
GH_D12G1834	MRE	AACCTAA	1313	7	+	Petroselinum crispum
GH_D12G1834	MSA-like	TCAAACGGT	286	9	-	Catharanthus roseus
GH_A01G0644	MYB	CAACCA	1422	6	+	Arabidopsis thaliana
GH_A01G0644	Myb	CAACTG	1430	6	+	Arabidopsis thaliana
GH_A01G2080	MYB	TAACCA	1940	6	+	Arabidopsis thaliana
GH_A02G0892	MYB	CAACCA	270	6	-	Arabidopsis thaliana
GH_A02G0892	MYB	TAACCA	388	6	+	Arabidopsis thaliana
GH_A02G0892	MYB	TAACCA	774	6	-	Arabidopsis thaliana
GH_A02G0892	MYB	CAACCA	1302	6	+	Arabidopsis thaliana
GH_A02G0892	MYB	CAACAG	1335	6	-	Arabidopsis thaliana
GH_A02G0892	Myb	CAACTG	758	6	+	Arabidopsis thaliana
GH_A02G1747	Myb	CAACTG	867	6	-	Arabidopsis thaliana
GH_A02G1747	MYB	CAACAG	1678	6	+	Arabidopsis thaliana
GH_A02G1747	MYB	CAACAG	1772	6	+	Arabidopsis thaliana
GH_A03G1675	Myb	CAACTG	862	6	+	Arabidopsis thaliana
GH_A03G1675	Myb	CAACTG	1963	6	+	Arabidopsis thaliana
GH_A03G1675	MYB	TAACCA	355	6	-	Arabidopsis thaliana
GH_A03G1675	MYB	CAACAG	520	6	+	Arabidopsis thaliana
GH_A03G1675	MYB	TAACCA	1516	6	+	Arabidopsis thaliana
GH_A04G1763	Myb	CAACTG	513	6	-	Arabidopsis thaliana
GH_A05G3983	Myb	TAACTG	667	6	+	Arabidopsis thaliana
GH_A05G3983	MYB	CAACCA	152	6	-	Arabidopsis thaliana
GH_A05G3983	MYB	CAACAG	565	6	-	Arabidopsis thaliana
GH_A05G3983	MYB	TAACCA	819	6	-	Arabidopsis thaliana
GH_A05G3983	MYB	TAACCA	971	6	+	Arabidopsis thaliana
GH_A05G3983	MYB	CAACCA	1548	6	+	Arabidopsis thaliana
GH_A07G0217	MYB	CAACCA	457	6	+	Arabidopsis thaliana
GH_A07G0247	MYB	CAACCA	713	6	+	Arabidopsis thaliana
GH_A07G0247	MYB	CAACCA	904	6	+	Arabidopsis thaliana
GH_A07G0247	MYB	CAACCA	1159	6	+	Arabidopsis thaliana
GH_A07G0247	MYB	CAACCA	1303	6	-	Arabidopsis thaliana
GH_A07G0247	MYB	TAACCA	1525	6	-	Arabidopsis thaliana
GH_A07G0247	MYB	CAACAG	1713	6	-	Arabidopsis thaliana
GH_A07G0247	MYB	CAACCA	1893	6	+	Arabidopsis thaliana
GH_A07G0247	Myb	TAACTG	161	6	-	Arabidopsis thaliana
GH_A07G0247	Myb	CAACTG	1061	6	-	Arabidopsis thaliana
GH_A07G0247	Myb	CAACTG	1173	6	+	Arabidopsis thaliana
GH_A07G0247	Myb	CAACTG	1691	6	+	Arabidopsis thaliana
GH_A08G1390	MYB	CAACCA	150	6	-	Arabidopsis thaliana
GH_A08G1390	MYB	CAACAG	747	6	-	Arabidopsis thaliana
GH_A08G1390	MYB	TAACCA	1067	6	-	Arabidopsis thaliana
GH_A08G1390	MYB	CAACCA	1511	6	-	Arabidopsis thaliana
GH_A08G1390	Myb	CAACTG	322	6	+	Arabidopsis thaliana
GH_A08G1390	Myb	CAACTG	612	6	-	Arabidopsis thaliana
GH_A08G1390	Myb	TAACTG	1541	6	-	Arabidopsis thaliana
GH_A08G1390	Myb	TAACTG	1548	6	-	Arabidopsis thaliana
GH_A08G1390	Myb	TAACTG	1583	6	-	Arabidopsis thaliana
GH_A08G1390	Myb	TAACTG	1590	6	-	Arabidopsis thaliana
GH_A08G1390	Myb	CAACTG	1636	6	-	Arabidopsis thaliana
GH_A08G1926	MYB	TAACCA	491	6	-	Arabidopsis thaliana
GH_A08G1926	MYB	TAACCA	735	6	+	Arabidopsis thaliana
GH_A08G1926	MYB	TAACCA	1490	6	-	Arabidopsis thaliana
GH_A08G2121	Myb	TAACTG	446	6	+	Arabidopsis thaliana
GH_A08G2121	Myb	TAACTG	1394	6	-	Arabidopsis thaliana
GH_A08G2121	MYB	TAACCA	438	6	+	Arabidopsis thaliana
GH_A08G2121	MYB	TAACCA	724	6	-	Arabidopsis thaliana
GH_A08G2121	MYB	TAACCA	1291	6	-	Arabidopsis thaliana
GH_A08G2121	MYB	TAACCA	1479	6	+	Arabidopsis thaliana
GH_A08G2170	Myb	CAACTG	404	6	+	Arabidopsis thaliana
GH_A08G2170	Myb	TAACTG	1888	6	+	Arabidopsis thaliana
GH_A08G2170	MYB	CAACCA	55	6	-	Arabidopsis thaliana
GH_A08G2170	MYB	CAACCA	1175	6	-	Arabidopsis thaliana
GH_A08G2170	MYB	TAACCA	1453	6	+	Arabidopsis thaliana
GH_A12G2349	MYB	CAACCA	791	6	-	Arabidopsis thaliana
GH_A12G2349	MYB	TAACCA	1650	6	+	Arabidopsis thaliana
GH_A12G2349	Myb	TAACTG	461	6	+	Arabidopsis thaliana
GH_A12G2349	Myb	CAACTG	567	6	+	Arabidopsis thaliana
GH_A12G2349	Myb	TAACTG	810	6	-	Arabidopsis thaliana
GH_D01G1052	Myb	CAACTG	645	6	-	Arabidopsis thaliana
GH_D01G1052	Myb	CAACTG	1504	6	+	Arabidopsis thaliana
GH_D01G1052	MYB	TAACCA	727	6	-	Arabidopsis thaliana
GH_D01G1052	MYB	CAACCA	786	6	+	Arabidopsis thaliana
GH_D01G1052	MYB	CAACAG	999	6	+	Arabidopsis thaliana
GH_D01G1052	MYB	TAACCA	1025	6	+	Arabidopsis thaliana
GH_D01G1052	MYB	TAACCA	1414	6	-	Arabidopsis thaliana
GH_D04G1498	MYB	CAACCA	354	6	-	Arabidopsis thaliana
GH_D04G1498	MYB	TAACCA	997	6	-	Arabidopsis thaliana
GH_D04G1498	MYB	TAACCA	1706	6	+	Arabidopsis thaliana
GH_D05G0585	Myb	TAACTG	114	6	+	Arabidopsis thaliana
GH_D05G0585	Myb	TAACTG	394	6	-	Arabidopsis thaliana
GH_D05G0585	Myb	CAACTG	1048	6	+	Arabidopsis thaliana
GH_D05G0585	MYB	CAACCA	48	6	-	Arabidopsis thaliana
GH_D05G0585	MYB	CAACCA	472	6	+	Arabidopsis thaliana
GH_D05G0585	MYB	TAACCA	962	6	-	Arabidopsis thaliana
GH_D05G3685	MYB	TAACCA	264	6	+	Arabidopsis thaliana
GH_D05G3685	MYB	CAACCA	1116	6	+	Arabidopsis thaliana
GH_D05G3685	MYB	CAACCA	1513	6	-	Arabidopsis thaliana
GH_D05G3685	MYB	CAACAG	1825	6	+	Arabidopsis thaliana
GH_D06G1463	MYB	CAACCA	164	6	-	Arabidopsis thaliana
GH_D06G1463	MYB	CAACCA	394	6	-	Arabidopsis thaliana
GH_D06G1463	MYB	CAACAG	1434	6	-	Arabidopsis thaliana
GH_D06G1463	MYB	TAACCA	1498	6	-	Arabidopsis thaliana
GH_D06G1463	Myb	CAACTG	1494	6	-	Arabidopsis thaliana
GH_D06G2141	MYB	TAACCA	882	6	-	Arabidopsis thaliana
GH_D06G2141	MYB	CAACAG	896	6	-	Arabidopsis thaliana
GH_D06G2141	MYB	TAACCA	1645	6	-	Arabidopsis thaliana
GH_D07G1505	MYB	TAACCA	549	6	-	Arabidopsis thaliana
GH_D07G1505	MYB	CAACAG	999	6	-	Arabidopsis thaliana
GH_D07G1505	Myb	TAACTG	996	6	+	Arabidopsis thaliana
GH_D08G0699	Myb	TAACTG	494	6	+	Arabidopsis thaliana
GH_D08G0699	Myb	TAACTG	503	6	-	Arabidopsis thaliana
GH_D08G0699	MYB	CAACCA	926	6	+	Arabidopsis thaliana
GH_D08G0699	MYB	CAACCA	1310	6	+	Arabidopsis thaliana
GH_D09G1385	MYB	TAACCA	12	6	-	Arabidopsis thaliana
GH_D09G1385	MYB	TAACCA	52	6	+	Arabidopsis thaliana
GH_D09G1385	MYB	TAACCA	174	6	+	Arabidopsis thaliana
GH_D09G1385	MYB	CAACAG	1397	6	-	Arabidopsis thaliana
GH_D09G1385	Myb	TAACTG	151	6	+	Arabidopsis thaliana
GH_D09G1385	Myb	TAACTG	215	6	+	Arabidopsis thaliana
GH_D09G1385	Myb	TAACTG	347	6	-	Arabidopsis thaliana
GH_D09G2064	MYB	CAACCA	433	6	-	Arabidopsis thaliana
GH_D09G2064	MYB	CAACCA	453	6	+	Arabidopsis thaliana
GH_D09G2064	MYB	TAACCA	542	6	-	Arabidopsis thaliana
GH_D09G2064	MYB	TAACCA	1507	6	-	Arabidopsis thaliana
GH_D09G2064	MYB	CAACAG	1680	6	-	Arabidopsis thaliana
GH_D10G1004	Myb	CAACTG	1083	6	-	Arabidopsis thaliana
GH_D10G1004	Myb	CAACTG	1125	6	+	Arabidopsis thaliana
GH_D10G1004	Myb	CAACTG	1802	6	+	Arabidopsis thaliana
GH_D10G1004	MYB	CAACAG	1206	6	+	Arabidopsis thaliana
GH_D10G1004	MYB	TAACCA	1354	6	+	Arabidopsis thaliana
GH_D11G0270	MYB	CAACCA	253	6	-	Arabidopsis thaliana
GH_D11G0270	MYB	CAACCA	391	6	-	Arabidopsis thaliana
GH_D11G0270	MYB	CAACCA	406	6	-	Arabidopsis thaliana
GH_D11G0270	MYB	CAACAG	725	6	+	Arabidopsis thaliana
GH_D11G0270	MYB	CAACCA	880	6	-	Arabidopsis thaliana
GH_D11G0270	MYB	CAACAG	1310	6	-	Arabidopsis thaliana
GH_D11G0270	Myb	TAACTG	738	6	-	Arabidopsis thaliana
GH_D12G0640	Myb	CAACTG	1352	6	+	Arabidopsis thaliana
GH_D12G0640	Myb	TAACTG	1953	6	-	Arabidopsis thaliana
GH_D12G0640	MYB	TAACCA	449	6	-	Arabidopsis thaliana
GH_D12G0640	MYB	CAACAG	625	6	-	Arabidopsis thaliana
GH_D12G0640	MYB	CAACAG	1288	6	-	Arabidopsis thaliana
GH_D12G0640	MYB	CAACAG	1763	6	-	Arabidopsis thaliana
GH_D12G1100	MYB	TAACCA	112	6	+	Arabidopsis thaliana
GH_D12G1100	MYB	TAACCA	366	6	+	Arabidopsis thaliana
GH_D12G1100	MYB	TAACCA	882	6	+	Arabidopsis thaliana
GH_D12G1834	MYB	CAACCA	237	6	-	Arabidopsis thaliana
GH_D12G1834	MYB	CAACAG	480	6	-	Arabidopsis thaliana
GH_D12G2563	MYB	TAACCA	1704	6	-	Arabidopsis thaliana
GH_D12G2563	MYB	CAACCA	1774	6	-	Arabidopsis thaliana
GH_D12G2563	MYB	TAACCA	1868	6	+	Arabidopsis thaliana
GH_D12G2563	MYB	CAACAG	1961	6	-	Arabidopsis thaliana
GH_D05G3685	MYB recognition site	CCGTTG	1316	6	-	Arabidopsis thaliana
GH_D07G1505	MYB recognition site	CCGTTG	1945	6	+	Arabidopsis thaliana
GH_D12G1100	MYB recognition site	CCGTTG	1455	6	+	Arabidopsis thaliana
GH_D12G1834	MYB recognition site	CCGTTG	323	6	+	Arabidopsis thaliana
GH_A02G0892	Myb-binding site	CAACAG	1335	6	-	Nicotiana tabacum
GH_A02G1747	Myb-binding site	CAACAG	1678	6	+	Nicotiana tabacum
GH_A02G1747	Myb-binding site	CAACAG	1772	6	+	Nicotiana tabacum
GH_A03G1675	Myb-binding site	CAACAG	520	6	+	Nicotiana tabacum
GH_A05G3983	Myb-binding site	CAACAG	565	6	-	Nicotiana tabacum
GH_A07G0247	Myb-binding site	CAACAG	1713	6	-	Nicotiana tabacum
GH_A08G1390	Myb-binding site	CAACAG	747	6	-	Nicotiana tabacum
GH_D01G1052	Myb-binding site	CAACAG	999	6	+	Nicotiana tabacum
GH_D05G3685	Myb-binding site	CAACAG	1825	6	+	Nicotiana tabacum
GH_D06G1463	Myb-binding site	CAACAG	1434	6	-	Nicotiana tabacum
GH_D06G2141	Myb-binding site	CAACAG	896	6	-	Nicotiana tabacum
GH_D07G1505	Myb-binding site	CAACAG	999	6	-	Nicotiana tabacum
GH_D09G1385	Myb-binding site	CAACAG	1397	6	-	Nicotiana tabacum
GH_D09G2064	Myb-binding site	CAACAG	1680	6	-	Nicotiana tabacum
GH_D10G1004	Myb-binding site	CAACAG	1206	6	+	Nicotiana tabacum
GH_D11G0270	Myb-binding site	CAACAG	725	6	+	Nicotiana tabacum
GH_D11G0270	Myb-binding site	CAACAG	1310	6	-	Nicotiana tabacum
GH_D12G0640	Myb-binding site	CAACAG	625	6	-	Nicotiana tabacum
GH_D12G0640	Myb-binding site	CAACAG	1288	6	-	Nicotiana tabacum
GH_D12G0640	Myb-binding site	CAACAG	1763	6	-	Nicotiana tabacum
GH_D12G1834	Myb-binding site	CAACAG	480	6	-	Nicotiana tabacum
GH_D12G2563	Myb-binding site	CAACAG	1961	6	-	Nicotiana tabacum
GH_A01G2080	MYB-like sequence	TAACCA	1940	6	+	Arabidopsis thaliana
GH_A02G0892	MYB-like sequence	TAACCA	388	6	+	Arabidopsis thaliana
GH_A02G0892	MYB-like sequence	TAACCA	774	6	-	Arabidopsis thaliana
GH_A03G1675	MYB-like sequence	TAACCA	355	6	-	Arabidopsis thaliana
GH_A03G1675	MYB-like sequence	TAACCA	1516	6	+	Arabidopsis thaliana
GH_A05G3983	MYB-like sequence	TAACCA	819	6	-	Arabidopsis thaliana
GH_A05G3983	MYB-like sequence	TAACCA	971	6	+	Arabidopsis thaliana
GH_A07G0247	MYB-like sequence	TAACCA	1525	6	-	Arabidopsis thaliana
GH_A08G1390	MYB-like sequence	TAACCA	1067	6	-	Arabidopsis thaliana
GH_A08G1926	MYB-like sequence	TAACCA	491	6	-	Arabidopsis thaliana
GH_A08G1926	MYB-like sequence	TAACCA	735	6	+	Arabidopsis thaliana
GH_A08G1926	MYB-like sequence	TAACCA	1490	6	-	Arabidopsis thaliana
GH_A08G2121	MYB-like sequence	TAACCA	438	6	+	Arabidopsis thaliana
GH_A08G2121	MYB-like sequence	TAACCA	724	6	-	Arabidopsis thaliana
GH_A08G2121	MYB-like sequence	TAACCA	1291	6	-	Arabidopsis thaliana
GH_A08G2121	MYB-like sequence	TAACCA	1479	6	+	Arabidopsis thaliana
GH_A08G2170	MYB-like sequence	TAACCA	1453	6	+	Arabidopsis thaliana
GH_A12G2349	MYB-like sequence	TAACCA	1650	6	+	Arabidopsis thaliana
GH_D01G1052	MYB-like sequence	TAACCA	727	6	-	Arabidopsis thaliana
GH_D01G1052	MYB-like sequence	TAACCA	1025	6	+	Arabidopsis thaliana
GH_D01G1052	MYB-like sequence	TAACCA	1414	6	-	Arabidopsis thaliana
GH_D04G1498	MYB-like sequence	TAACCA	997	6	-	Arabidopsis thaliana
GH_D04G1498	MYB-like sequence	TAACCA	1706	6	+	Arabidopsis thaliana
GH_D05G0585	MYB-like sequence	TAACCA	962	6	-	Arabidopsis thaliana
GH_D05G3685	MYB-like sequence	TAACCA	264	6	+	Arabidopsis thaliana
GH_D06G1463	MYB-like sequence	TAACCA	1498	6	-	Arabidopsis thaliana
GH_D06G2141	MYB-like sequence	TAACCA	882	6	-	Arabidopsis thaliana
GH_D06G2141	MYB-like sequence	TAACCA	1645	6	-	Arabidopsis thaliana
GH_D07G1505	MYB-like sequence	TAACCA	549	6	-	Arabidopsis thaliana
GH_D09G1385	MYB-like sequence	TAACCA	12	6	-	Arabidopsis thaliana
GH_D09G1385	MYB-like sequence	TAACCA	52	6	+	Arabidopsis thaliana
GH_D09G1385	MYB-like sequence	TAACCA	174	6	+	Arabidopsis thaliana
GH_D09G2064	MYB-like sequence	TAACCA	542	6	-	Arabidopsis thaliana
GH_D09G2064	MYB-like sequence	TAACCA	1507	6	-	Arabidopsis thaliana
GH_D10G1004	MYB-like sequence	TAACCA	1354	6	+	Arabidopsis thaliana
GH_D12G0640	MYB-like sequence	TAACCA	449	6	-	Arabidopsis thaliana
GH_D12G1100	MYB-like sequence	TAACCA	112	6	+	Arabidopsis thaliana
GH_D12G1100	MYB-like sequence	TAACCA	366	6	+	Arabidopsis thaliana
GH_D12G1100	MYB-like sequence	TAACCA	882	6	+	Arabidopsis thaliana
GH_D12G2563	MYB-like sequence	TAACCA	1704	6	-	Arabidopsis thaliana
GH_D12G2563	MYB-like sequence	TAACCA	1868	6	+	Arabidopsis thaliana
GH_A01G0644	MYC	CATGTG	111	6	-	Arabidopsis thaliana
GH_A01G0644	MYC	CATGTG	889	6	-	Arabidopsis thaliana
GH_A01G0644	MYC	CAATTG	1246	6	-	Arabidopsis thaliana
GH_A01G2080	MYC	CATTTG	71	6	-	Arabidopsis thaliana
GH_A01G2080	MYC	CATTTG	1319	6	-	Arabidopsis thaliana
GH_A01G2080	MYC	CAATTG	1551	6	-	Arabidopsis thaliana
GH_A01G2080	MYC	CATTTG	1567	6	+	Arabidopsis thaliana
GH_A01G2080	MYC	CAATTG	1692	6	-	Arabidopsis thaliana
GH_A02G0892	MYC	CAATTG	355	6	+	Arabidopsis thaliana
GH_A02G0892	MYC	CATTTG	366	6	-	Arabidopsis thaliana
GH_A02G0892	MYC	CATGTG	874	6	+	Arabidopsis thaliana
GH_A02G1747	MYC	CATTTG	18	6	+	Arabidopsis thaliana
GH_A02G1747	MYC	CATGTG	184	6	-	Arabidopsis thaliana
GH_A02G1747	MYC	CATTTG	593	6	+	Arabidopsis thaliana
GH_A02G1747	MYC	CATTTG	990	6	+	Arabidopsis thaliana
GH_A02G1747	MYC	CATTTG	1280	6	-	Arabidopsis thaliana
GH_A02G1747	MYC	CATTTG	1837	6	-	Arabidopsis thaliana
GH_A03G1675	MYC	CAATTG	1190	6	-	Arabidopsis thaliana
GH_A03G1675	MYC	CATTTG	1256	6	+	Arabidopsis thaliana
GH_A03G1675	Myc	TCTCTTA	650	7	-	Arabidopsis thaliana
GH_A04G1763	Myc	TCTCTTA	1145	7	+	Arabidopsis thaliana
GH_A04G1763	MYC	CATGTG	397	6	+	Arabidopsis thaliana
GH_A04G1763	MYC	CATTTG	439	6	-	Arabidopsis thaliana
GH_A04G1763	MYC	CATGTG	664	6	+	Arabidopsis thaliana
GH_A04G1763	MYC	CAATTG	1018	6	-	Arabidopsis thaliana
GH_A04G1763	MYC	CATTTG	1282	6	+	Arabidopsis thaliana
GH_A04G1763	MYC	CATTTG	1599	6	+	Arabidopsis thaliana
GH_A05G3983	MYC	CATGTG	698	6	-	Arabidopsis thaliana
GH_A05G3983	MYC	CATGTG	806	6	-	Arabidopsis thaliana
GH_A05G3983	MYC	CATGTG	1070	6	-	Arabidopsis thaliana
GH_A05G3983	Myc	TCTCTTA	1122	7	-	Arabidopsis thaliana
GH_A07G0217	Myc	TCTCTTA	994	7	-	Arabidopsis thaliana
GH_A07G0217	MYC	CATTTG	1465	6	-	Arabidopsis thaliana
GH_A07G0217	MYC	CATGTG	1556	6	+	Arabidopsis thaliana
GH_A07G0247	MYC	CAATTG	802	6	+	Arabidopsis thaliana
GH_A07G0247	MYC	CATTTG	1163	6	-	Arabidopsis thaliana
GH_A08G1390	Myc	TCTCTTA	635	7	-	Arabidopsis thaliana
GH_A08G1390	MYC	CATTTG	183	6	+	Arabidopsis thaliana
GH_A08G1390	MYC	CAATTG	258	6	+	Arabidopsis thaliana
GH_A08G1390	MYC	CATTTG	468	6	+	Arabidopsis thaliana
GH_A08G1390	MYC	CATTTG	1673	6	-	Arabidopsis thaliana
GH_A08G1390	MYC	CAATTG	1854	6	-	Arabidopsis thaliana
GH_A08G1926	MYC	CATTTG	861	6	-	Arabidopsis thaliana
GH_A08G2121	MYC	CATTTG	241	6	-	Arabidopsis thaliana
GH_A08G2121	MYC	CATTTG	381	6	-	Arabidopsis thaliana
GH_A08G2170	MYC	CATTTG	498	6	-	Arabidopsis thaliana
GH_A08G2170	MYC	CAATTG	807	6	+	Arabidopsis thaliana
GH_A08G2170	MYC	CATTTG	1833	6	+	Arabidopsis thaliana
GH_A12G2349	Myc	TCTCTTA	1887	7	+	Arabidopsis thaliana
GH_A12G2349	MYC	CATTTG	610	6	-	Arabidopsis thaliana
GH_A12G2349	MYC	CATTTG	1596	6	-	Arabidopsis thaliana
GH_A12G2349	MYC	CATTTG	1840	6	+	Arabidopsis thaliana
GH_D01G1052	MYC	CATTTG	407	6	+	Arabidopsis thaliana
GH_D04G1498	Myc	TCTCTTA	307	7	+	Arabidopsis thaliana
GH_D04G1498	MYC	CATTTG	178	6	-	Arabidopsis thaliana
GH_D04G1498	MYC	CATTTG	593	6	+	Arabidopsis thaliana
GH_D04G1498	MYC	CATTTG	733	6	+	Arabidopsis thaliana
GH_D04G1498	MYC	CAATTG	1004	6	-	Arabidopsis thaliana
GH_D04G1498	MYC	CATTTG	1432	6	+	Arabidopsis thaliana
GH_D04G1498	MYC	CAATTG	1480	6	-	Arabidopsis thaliana
GH_D05G0585	MYC	CATTTG	259	6	-	Arabidopsis thaliana
GH_D05G0585	MYC	CAATTG	760	6	+	Arabidopsis thaliana
GH_D05G0585	MYC	CATTTG	766	6	-	Arabidopsis thaliana
GH_D05G0585	MYC	CATTTG	904	6	+	Arabidopsis thaliana
GH_D05G0585	MYC	CATGTG	1400	6	-	Arabidopsis thaliana
GH_D05G0585	MYC	CATTTG	1412	6	-	Arabidopsis thaliana
GH_D05G0585	MYC	CATGTG	1710	6	+	Arabidopsis thaliana
GH_D05G0585	MYC	CATTTG	1772	6	-	Arabidopsis thaliana
GH_D05G3685	MYC	CAATTG	445	6	+	Arabidopsis thaliana
GH_D05G3685	Myc	TCTCTTA	809	7	+	Arabidopsis thaliana
GH_D06G1463	Myc	TCTCTTA	930	7	-	Arabidopsis thaliana
GH_D06G1463	MYC	CATGTG	140	6	+	Arabidopsis thaliana
GH_D06G1463	MYC	CATTTG	646	6	-	Arabidopsis thaliana
GH_D06G1463	MYC	CAATTG	1041	6	-	Arabidopsis thaliana
GH_D06G1463	MYC	CAATTG	1051	6	-	Arabidopsis thaliana
GH_D06G2141	MYC	CATGTG	257	6	+	Arabidopsis thaliana
GH_D06G2141	MYC	CATGTG	268	6	+	Arabidopsis thaliana
GH_D06G2141	MYC	CAATTG	280	6	+	Arabidopsis thaliana
GH_D06G2141	MYC	CATTTG	520	6	-	Arabidopsis thaliana
GH_D06G2141	MYC	CATTTG	689	6	-	Arabidopsis thaliana
GH_D06G2141	MYC	CAATTG	861	6	+	Arabidopsis thaliana
GH_D06G2141	MYC	CATTTG	1027	6	-	Arabidopsis thaliana
GH_D06G2141	MYC	CATGTG	1850	6	-	Arabidopsis thaliana
GH_D06G2141	MYC	CATTTG	1940	6	+	Arabidopsis thaliana
GH_D07G1505	MYC	CATGTG	610	6	+	Arabidopsis thaliana
GH_D07G1505	MYC	CATTTG	1079	6	-	Arabidopsis thaliana
GH_D07G1505	MYC	CATTTG	1853	6	+	Arabidopsis thaliana
GH_D08G0699	MYC	CAATTG	25	6	+	Arabidopsis thaliana
GH_D08G0699	MYC	CAATTG	529	6	+	Arabidopsis thaliana
GH_D08G0699	MYC	CATTTG	1897	6	+	Arabidopsis thaliana
GH_D09G1385	MYC	CATTTG	459	6	-	Arabidopsis thaliana
GH_D09G1385	MYC	CATTTG	671	6	+	Arabidopsis thaliana
GH_D09G2064	MYC	CATTTG	591	6	-	Arabidopsis thaliana
GH_D09G2064	MYC	CAATTG	1687	6	-	Arabidopsis thaliana
GH_D09G2064	Myc	TCTCTTA	386	7	-	Arabidopsis thaliana
GH_D10G1004	Myc	TCTCTTA	1582	7	+	Arabidopsis thaliana
GH_D10G1004	Myc	TCTCTTA	1978	7	+	Arabidopsis thaliana
GH_D10G1004	MYC	CATGTG	499	6	+	Arabidopsis thaliana
GH_D10G1004	MYC	CAATTG	567	6	+	Arabidopsis thaliana
GH_D10G1004	MYC	CATTTG	1023	6	+	Arabidopsis thaliana
GH_D10G1004	MYC	CATTTG	1029	6	+	Arabidopsis thaliana
GH_D10G1004	MYC	CATGTG	1377	6	-	Arabidopsis thaliana
GH_D10G1004	MYC	CATGTG	1750	6	-	Arabidopsis thaliana
GH_D11G0270	Myc	TCTCTTA	1888	7	+	Arabidopsis thaliana
GH_D11G0270	MYC	CATGTG	12	6	+	Arabidopsis thaliana
GH_D11G0270	MYC	CATGTG	1228	6	-	Arabidopsis thaliana
GH_D12G0640	MYC	CATTTG	216	6	-	Arabidopsis thaliana
GH_D12G0640	MYC	CAATTG	302	6	+	Arabidopsis thaliana
GH_D12G0640	MYC	CATGTG	591	6	+	Arabidopsis thaliana
GH_D12G0640	MYC	CATGTG	941	6	-	Arabidopsis thaliana
GH_D12G0640	MYC	CATGTG	1060	6	+	Arabidopsis thaliana
GH_D12G0640	Myc	TCTCTTA	815	7	-	Arabidopsis thaliana
GH_D12G0640	Myc	TCTCTTA	874	7	-	Arabidopsis thaliana
GH_D12G1100	Myc	TCTCTTA	1512	7	+	Arabidopsis thaliana
GH_D12G1100	MYC	CATTTG	1214	6	-	Arabidopsis thaliana
GH_D12G1100	MYC	CAATTG	1377	6	-	Arabidopsis thaliana
GH_D12G1100	MYC	CATTTG	1415	6	+	Arabidopsis thaliana
GH_D12G1100	MYC	CAATTG	1780	6	-	Arabidopsis thaliana
GH_D12G1834	MYC	CATGTG	695	6	+	Arabidopsis thaliana
GH_D12G1834	MYC	CATTTG	1612	6	+	Arabidopsis thaliana
GH_D12G1834	MYC	CATTTG	1819	6	+	Arabidopsis thaliana
GH_D12G2563	MYC	CATGTG	199	6	+	Arabidopsis thaliana
GH_D12G2563	MYC	CATGTG	443	6	-	Arabidopsis thaliana
GH_D12G2563	MYC	CATGTG	445	6	+	Arabidopsis thaliana
GH_D12G2563	MYC	CATGTG	952	6	+	Arabidopsis thaliana
GH_D12G2563	MYC	CAATTG	1064	6	-	Arabidopsis thaliana
GH_D12G2563	MYC	CATGTG	1248	6	-	Arabidopsis thaliana
GH_A04G1763	O2-site	GATGA(C/T)(A/G)TG(A/G)	579	8	+	Zea mays
GH_A04G1763	O2-site	GATGA(C/T)(A/G)TG(A/G)	1957	8	+	Zea mays
GH_A05G3983	O2-site	GTTGACGTGA	1090	9	-	Zea mays
GH_A07G0247	O2-site	GATGACATGG	129	9	+	Zea mays
GH_A07G0247	O2-site	GTTGACGTGA	514	9	+	Zea mays
GH_A08G2170	O2-site	GATGACATGG	371	9	-	Zea mays
GH_A08G2170	O2-site	GATGATGTGG	1145	9	+	Zea mays
GH_D06G2141	O2-site	GATGACATGG	1405	9	-	Zea mays
GH_D08G0699	O2-site	GTTGACGTGA	480	9	-	Zea mays
GH_D09G1385	O2-site	GATGACATGG	869	9	+	Zea mays
GH_D12G0640	O2-site	GATGATGTGG	169	9	+	Zea mays
GH_D12G0640	O2-site	GATGA(C/T)(A/G)TG(A/G)	1481	8	-	Zea mays
GH_D12G1100	O2-site	GTTGACGTGA	764	9	-	Zea mays
GH_D12G1834	O2-site	GTTGACGTGA	1537	9	+	Zea mays
GH_D12G2563	O2-site	GATGATGTGG	738	9	-	Zea mays
GH_A01G0644	P-box	CCTTTTG	57	7	+	Oryza sativa
GH_A01G0644	P-box	CCTTTTG	168	7	+	Oryza sativa
GH_A01G0644	P-box	CCTTTTG	290	7	-	Oryza sativa
GH_A02G0892	P-box	CCTTTTG	1549	7	+	Oryza sativa
GH_A05G3983	P-box	CCTTTTG	117	7	-	Oryza sativa
GH_A07G0247	P-box	CCTTTTG	1009	7	-	Oryza sativa
GH_A08G1926	P-box	CCTTTTG	449	7	+	Oryza sativa
GH_A08G1926	P-box	CCTTTTG	545	7	+	Oryza sativa
GH_A08G1926	P-box	CCTTTTG	657	7	+	Oryza sativa
GH_D01G1052	P-box	CAACAAACCCCTT	956	12	-	Petroselinum crispum
GH_D05G0585	P-box	CCTTTTG	1805	7	-	Oryza sativa
GH_D06G1463	P-box	CCTTTTG	1648	7	+	Oryza sativa
GH_D09G2064	P-box	CCTTTTG	1496	7	-	Oryza sativa
GH_D10G1004	P-box	CCTTTTG	1780	7	+	Oryza sativa
GH_D12G1100	P-box	CCTTTTG	18	7	-	Oryza sativa
GH_D12G2563	P-box	CCTTTTG	1509	7	+	Oryza sativa
GH_A02G1747	re2f-1	GCGGGAAA	1429	8	-	Oryza sativa
GH_D05G0585	Sp1	GGGCGG	407	6	+	Oryza sativa
GH_D06G2141	Sp1	GGGCGG	713	6	+	Oryza sativa
GH_D08G0699	Sp1	GGGCGG	989	6	+	Oryza sativa
GH_A01G0644	STRE	AGGGG	958	5	+	Arabidopsis thaliana
GH_A01G0644	STRE	AGGGG	1901	5	-	Arabidopsis thaliana
GH_A01G2080	STRE	AGGGG	234	5	+	Arabidopsis thaliana
GH_A01G2080	STRE	AGGGG	416	5	-	Arabidopsis thaliana
GH_A01G2080	STRE	AGGGG	1366	5	+	Arabidopsis thaliana
GH_A02G0892	STRE	AGGGG	1547	5	-	Arabidopsis thaliana
GH_A02G0892	STRE	AGGGG	1901	5	-	Arabidopsis thaliana
GH_A02G1747	STRE	AGGGG	158	5	+	Arabidopsis thaliana
GH_A02G1747	STRE	AGGGG	809	5	+	Arabidopsis thaliana
GH_A03G1675	STRE	AGGGG	670	5	-	Arabidopsis thaliana
GH_A03G1675	STRE	AGGGG	1490	5	-	Arabidopsis thaliana
GH_A03G1675	STRE	AGGGG	1575	5	-	Arabidopsis thaliana
GH_A03G1675	STRE	AGGGG	1582	5	-	Arabidopsis thaliana
GH_A04G1763	STRE	AGGGG	1797	5	-	Arabidopsis thaliana
GH_A05G3983	STRE	AGGGG	378	5	+	Arabidopsis thaliana
GH_A05G3983	STRE	AGGGG	1923	5	-	Arabidopsis thaliana
GH_A07G0247	STRE	AGGGG	1918	5	+	Arabidopsis thaliana
GH_A08G1926	STRE	AGGGG	1526	5	+	Arabidopsis thaliana
GH_A08G1926	STRE	AGGGG	1533	5	+	Arabidopsis thaliana
GH_A08G1926	STRE	AGGGG	1654	5	-	Arabidopsis thaliana
GH_A08G1926	STRE	AGGGG	1696	5	-	Arabidopsis thaliana
GH_A08G1926	STRE	AGGGG	1856	5	-	Arabidopsis thaliana
GH_A08G1926	STRE	AGGGG	1870	5	-	Arabidopsis thaliana
GH_A08G1926	STRE	AGGGG	1882	5	-	Arabidopsis thaliana
GH_A08G2121	STRE	AGGGG	1329	5	-	Arabidopsis thaliana
GH_A08G2121	STRE	AGGGG	1847	5	-	Arabidopsis thaliana
GH_A08G2170	STRE	AGGGG	602	5	-	Arabidopsis thaliana
GH_A08G2170	STRE	AGGGG	825	5	+	Arabidopsis thaliana
GH_A12G2349	STRE	AGGGG	334	5	+	Arabidopsis thaliana
GH_D01G1052	STRE	AGGGG	27	5	-	Arabidopsis thaliana
GH_D01G1052	STRE	AGGGG	161	5	-	Arabidopsis thaliana
GH_D01G1052	STRE	AGGGG	673	5	+	Arabidopsis thaliana
GH_D01G1052	STRE	AGGGG	957	5	+	Arabidopsis thaliana
GH_D01G1052	STRE	AGGGG	1654	5	-	Arabidopsis thaliana
GH_D04G1498	STRE	AGGGG	1471	5	-	Arabidopsis thaliana
GH_D04G1498	STRE	AGGGG	1729	5	-	Arabidopsis thaliana
GH_D05G0585	STRE	AGGGG	818	5	+	Arabidopsis thaliana
GH_D05G0585	STRE	AGGGG	1161	5	+	Arabidopsis thaliana
GH_D05G0585	STRE	AGGGG	1196	5	+	Arabidopsis thaliana
GH_D05G0585	STRE	AGGGG	1899	5	-	Arabidopsis thaliana
GH_D06G1463	STRE	AGGGG	759	5	+	Arabidopsis thaliana
GH_D06G1463	STRE	AGGGG	1536	5	-	Arabidopsis thaliana
GH_D06G1463	STRE	AGGGG	1621	5	-	Arabidopsis thaliana
GH_D06G2141	STRE	AGGGG	1726	5	+	Arabidopsis thaliana
GH_D06G2141	STRE	AGGGG	1832	5	-	Arabidopsis thaliana
GH_D07G1505	STRE	AGGGG	1696	5	-	Arabidopsis thaliana
GH_D07G1505	STRE	AGGGG	1726	5	-	Arabidopsis thaliana
GH_D07G1505	STRE	AGGGG	1953	5	+	Arabidopsis thaliana
GH_D08G0699	STRE	AGGGG	755	5	-	Arabidopsis thaliana
GH_D08G0699	STRE	AGGGG	777	5	-	Arabidopsis thaliana
GH_D08G0699	STRE	AGGGG	987	5	+	Arabidopsis thaliana
GH_D08G0699	STRE	AGGGG	1879	5	-	Arabidopsis thaliana
GH_D09G1385	STRE	AGGGG	270	5	-	Arabidopsis thaliana
GH_D09G1385	STRE	AGGGG	310	5	+	Arabidopsis thaliana
GH_D09G1385	STRE	AGGGG	1627	5	-	Arabidopsis thaliana
GH_D09G2064	STRE	AGGGG	283	5	-	Arabidopsis thaliana
GH_D10G1004	STRE	AGGGG	1175	5	-	Arabidopsis thaliana
GH_D11G0270	STRE	AGGGG	1883	5	-	Arabidopsis thaliana
GH_D12G0640	STRE	AGGGG	164	5	+	Arabidopsis thaliana
GH_D12G1100	STRE	AGGGG	1745	5	-	Arabidopsis thaliana
GH_D12G1100	STRE	AGGGG	1846	5	-	Arabidopsis thaliana
GH_D12G1100	STRE	AGGGG	1853	5	-	Arabidopsis thaliana
GH_D12G1100	STRE	AGGGG	1917	5	-	Arabidopsis thaliana
GH_D12G1834	STRE	AGGGG	928	5	+	Arabidopsis thaliana
GH_D12G1834	STRE	AGGGG	1683	5	+	Arabidopsis thaliana
GH_D12G1834	STRE	AGGGG	1709	5	+	Arabidopsis thaliana
GH_D12G2563	STRE	AGGGG	1507	5	-	Arabidopsis thaliana
GH_D12G2563	STRE	AGGGG	1601	5	-	Arabidopsis thaliana
GH_A02G1747	TATA	TATAAAAT	791	8	+	Arabidopsis thaliana
GH_A03G1675	TATA	TATAAAAT	644	8	-	Arabidopsis thaliana
GH_A03G1675	TATA	TATAAAAT	657	8	-	Arabidopsis thaliana
GH_A03G1675	TATA	TATAAAAT	1233	8	+	Arabidopsis thaliana
GH_A04G1763	TATA	TATAAAAT	1166	8	-	Arabidopsis thaliana
GH_A04G1763	TATA	TATAAAAT	1258	8	-	Arabidopsis thaliana
GH_A04G1763	TATA	TATAAAAT	1428	8	-	Arabidopsis thaliana
GH_A07G0247	TATA	TATAAAAT	1337	8	+	Arabidopsis thaliana
GH_A07G0247	TATA	TATAAAAT	1881	8	+	Arabidopsis thaliana
GH_A08G1926	TATA	TATAAAAT	1826	8	+	Arabidopsis thaliana
GH_A08G2121	TATA	TATAAAAT	5	8	+	Arabidopsis thaliana
GH_A08G2121	TATA	TATAAAAT	1172	8	-	Arabidopsis thaliana
GH_A08G2170	TATA	TATAAAAT	240	8	-	Arabidopsis thaliana
GH_A12G2349	TATA	TATAAAAT	1072	8	-	Arabidopsis thaliana
GH_A12G2349	TATA	TATAAAAT	1537	8	+	Arabidopsis thaliana
GH_D04G1498	TATA	TATAAAAT	1394	8	-	Arabidopsis thaliana
GH_D05G0585	TATA	TATAAAAT	230	8	-	Arabidopsis thaliana
GH_D05G3685	TATA	TATAAAAT	57	8	+	Arabidopsis thaliana
GH_D07G1505	TATA	TATAAAAT	470	8	+	Arabidopsis thaliana
GH_D07G1505	TATA	TATAAAAT	1275	8	-	Arabidopsis thaliana
GH_D08G0699	TATA	TATAAAAT	1445	8	+	Arabidopsis thaliana
GH_D09G1385	TATA	TATAAAAT	1751	8	+	Arabidopsis thaliana
GH_D09G2064	TATA	TATAAAAT	1147	8	-	Arabidopsis thaliana
GH_D10G1004	TATA	TATAAAAT	204	8	-	Arabidopsis thaliana
GH_D10G1004	TATA	TATAAAAT	805	8	-	Arabidopsis thaliana
GH_D11G0270	TATA	TATAAAAT	1602	8	+	Arabidopsis thaliana
GH_D12G0640	TATA	TATAAAAT	889	8	+	Arabidopsis thaliana
GH_D12G0640	TATA	TATAAAAT	1438	8	+	Arabidopsis thaliana
GH_D12G1100	TATA	TATAAAAT	1482	8	-	Arabidopsis thaliana
GH_A03G1675	TCA	TCATCTTCAT	143	10	+	Pisum sativum
GH_A03G1675	TCA	TCATCTTCAT	391	9	+	Pisum sativum
GH_A07G0217	TCA	TCATCTTCAT	393	9	-	Pisum sativum
GH_A07G0217	TCA	TCATCTTCAT	870	9	+	Pisum sativum
GH_A07G0217	TCA	TCATCTTCAT	1510	9	+	Pisum sativum
GH_A07G0217	TCA	TCATCTTCAT	1516	9	+	Pisum sativum
GH_A07G0247	TCA	TCATCTTCAT	1359	9	-	Pisum sativum
GH_A08G1390	TCA	TCATCTTCAT	1308	9	+	Pisum sativum
GH_D01G1052	TCA	TCATCTTCAT	83	9	-	Pisum sativum
GH_D05G0585	TCA	TCATCTTCAT	542	9	+	Pisum sativum
GH_D06G1463	TCA	TCATCTTCAT	1233	9	+	Pisum sativum
GH_D06G1463	TCA	TCATCTTCAT	1285	9	+	Pisum sativum
GH_D06G2141	TCA	TCATCTTCAT	1173	9	+	Pisum sativum
GH_D06G2141	TCA	TCATCTTCAT	1951	9	+	Pisum sativum
GH_D06G2141	TCA	TCATCTTCAT	1957	9	+	Pisum sativum
GH_D09G1385	TCA	TCATCTTCAT	1800	9	-	Pisum sativum
GH_D09G2064	TCA	TCATCTTCAT	225	9	-	Pisum sativum
GH_D11G0270	TCA	TCATCTTCAT	70	9	-	Pisum sativum
GH_D11G0270	TCA	TCATCTTCAT	211	9	+	Pisum sativum
GH_D12G0640	TCA	TCATCTTCAT	1486	9	+	Pisum sativum
GH_D12G1100	TCA	TCATCTTCAT	1635	9	+	Pisum sativum
GH_D12G1834	TCA	TCATCTTCAT	1666	9	-	Pisum sativum
GH_D12G2563	TCA	TCATCTTCAT	290	9	+	Pisum sativum
GH_A01G2080	TCA-element	CCATCTTTTT	285	9	-	Nicotiana tabacum
GH_A01G2080	TCA-element	CCATCTTTTT	1215	9	+	Nicotiana tabacum
GH_A02G1747	TCA-element	CCATCTTTTT	947	9	-	Nicotiana tabacum
GH_A04G1763	TCA-element	CCATCTTTTT	1716	10	+	Nicotiana tabacum
GH_A07G0217	TCA-element	CCATCTTTTT	932	9	-	Nicotiana tabacum
GH_A07G0217	TCA-element	CCATCTTTTT	955	9	-	Nicotiana tabacum
GH_A07G0217	TCA-element	CCATCTTTTT	1063	9	-	Nicotiana tabacum
GH_A07G0247	TCA-element	CCATCTTTTT	598	9	+	Nicotiana tabacum
GH_A08G1926	TCA-element	CCATCTTTTT	390	9	+	Nicotiana tabacum
GH_A08G1926	TCA-element	CCATCTTTTT	1059	9	-	Nicotiana tabacum
GH_A08G1926	TCA-element	CCATCTTTTT	1829	9	-	Nicotiana tabacum
GH_A08G2121	TCA-element	CCATCTTTTT	1550	9	+	Nicotiana tabacum
GH_A08G2170	TCA-element	CCATCTTTTT	1703	9	+	Nicotiana tabacum
GH_D01G1052	TCA-element	CCATCTTTTT	789	9	+	Nicotiana tabacum
GH_D05G0585	TCA-element	CCATCTTTTT	672	9	+	Nicotiana tabacum
GH_D05G3685	TCA-element	CCATCTTTTT	571	9	+	Nicotiana tabacum
GH_D06G2141	TCA-element	TCAGAAGAGG	1860	9	-	Brassica oleracea
GH_D08G0699	TCA-element	CCATCTTTTT	644	9	+	Nicotiana tabacum
GH_D08G0699	TCA-element	CCATCTTTTT	807	9	-	Nicotiana tabacum
GH_D08G0699	TCA-element	CCATCTTTTT	1342	9	+	Nicotiana tabacum
GH_D09G1385	TCA-element	TCAGAAGAGG	303	9	+	Brassica oleracea
GH_D09G1385	TCA-element	CCATCTTTTT	984	9	-	Nicotiana tabacum
GH_D09G2064	TCA-element	CCATCTTTTT	820	9	+	Nicotiana tabacum
GH_D12G0640	TCA-element	CCATCTTTTT	1743	9	+	Nicotiana tabacum
GH_D12G1834	TCA-element	CCATCTTTTT	1746	9	+	Nicotiana tabacum
GH_A02G1747	TCCC-motif	TCTCCCT	1873	7	-	Spinacia oleracea
GH_A08G1926	TCCC-motif	TCTCCCT	361	7	+	Spinacia oleracea
GH_A08G1926	TCCC-motif	TCTCCCT	1714	7	+	Spinacia oleracea
GH_D05G3685	TCCC-motif	TCTCCCT	1911	7	+	Spinacia oleracea
GH_A01G2080	TC-rich repeats	ATTCTCTAAC	290	9	-	Nicotiana tabacum
GH_A02G1747	TC-rich repeats	GTTTTCTTAC	1451	9	-	Nicotiana tabacum
GH_A05G3983	TC-rich repeats	GTTTTCTTAC	654	9	-	Nicotiana tabacum
GH_A07G0247	TC-rich repeats	GTTTTCTTAC	425	9	-	Nicotiana tabacum
GH_A08G2121	TC-rich repeats	GTTTTCTTAC	1046	9	-	Nicotiana tabacum
GH_A08G2170	TC-rich repeats	GTTTTCTTAC	375	9	+	Nicotiana tabacum
GH_A08G2170	TC-rich repeats	GTTTTCTTAC	448	9	-	Nicotiana tabacum
GH_A08G2170	TC-rich repeats	GTTTTCTTAC	926	9	+	Nicotiana tabacum
GH_A08G2170	TC-rich repeats	ATTCTCTAAC	1432	9	+	Nicotiana tabacum
GH_A08G2170	TC-rich repeats	ATTCTCTAAC	1882	9	+	Nicotiana tabacum
GH_A12G2349	TC-rich repeats	GTTTTCTTAC	304	9	+	Nicotiana tabacum
GH_D05G0585	TC-rich repeats	GTTTTCTTAC	1361	9	+	Nicotiana tabacum
GH_D06G2141	TC-rich repeats	GTTTTCTTAC	1690	9	-	Nicotiana tabacum
GH_D07G1505	TC-rich repeats	ATTCTCTAAC	1061	9	+	Nicotiana tabacum
GH_D10G1004	TC-rich repeats	ATTCTCTAAC	1976	9	+	Nicotiana tabacum
GH_D12G0640	TC-rich repeats	GTTTTCTTAC	1221	9	-	Nicotiana tabacum
GH_D12G1100	TC-rich repeats	ATTCTCTAAC	945	9	+	Nicotiana tabacum
GH_D12G1834	TC-rich repeats	ATTCTCTAAC	776	9	-	Nicotiana tabacum
GH_A02G0892	TCT-motif	TCTTAC	1651	6	+	Arabidopsis thaliana
GH_A04G1763	TCT-motif	TCTTAC	535	6	+	Arabidopsis thaliana
GH_A04G1763	TCT-motif	TCTTAC	1147	6	+	Arabidopsis thaliana
GH_A05G3983	TCT-motif	TCTTAC	1121	6	-	Arabidopsis thaliana
GH_A05G3983	TCT-motif	TCTTAC	1279	6	-	Arabidopsis thaliana
GH_A07G0217	TCT-motif	TCTTAC	281	6	+	Arabidopsis thaliana
GH_A07G0247	TCT-motif	TCTTAC	425	6	-	Arabidopsis thaliana
GH_A08G1390	TCT-motif	TCTTAC	136	6	-	Arabidopsis thaliana
GH_A08G1390	TCT-motif	TCTTAC	1524	6	-	Arabidopsis thaliana
GH_A08G2121	TCT-motif	TCTTAC	1046	6	-	Arabidopsis thaliana
GH_A08G2121	TCT-motif	TCTTAC	1573	6	+	Arabidopsis thaliana
GH_A08G2170	TCT-motif	TCTTAC	379	6	+	Arabidopsis thaliana
GH_A08G2170	TCT-motif	TCTTAC	448	6	-	Arabidopsis thaliana
GH_A08G2170	TCT-motif	TCTTAC	1311	6	-	Arabidopsis thaliana
GH_A12G2349	TCT-motif	TCTTAC	295	6	+	Arabidopsis thaliana
GH_A12G2349	TCT-motif	TCTTAC	308	6	+	Arabidopsis thaliana
GH_D04G1498	TCT-motif	TCTTAC	63	6	+	Arabidopsis thaliana
GH_D04G1498	TCT-motif	TCTTAC	309	6	+	Arabidopsis thaliana
GH_D04G1498	TCT-motif	TCTTAC	857	6	+	Arabidopsis thaliana
GH_D04G1498	TCT-motif	TCTTAC	1905	6	-	Arabidopsis thaliana
GH_D05G0585	TCT-motif	TCTTAC	858	6	-	Arabidopsis thaliana
GH_D06G1463	TCT-motif	TCTTAC	460	6	+	Arabidopsis thaliana
GH_D06G1463	TCT-motif	TCTTAC	810	6	+	Arabidopsis thaliana
GH_D06G2141	TCT-motif	TCTTAC	1827	6	+	Arabidopsis thaliana
GH_D07G1505	TCT-motif	TCTTAC	60	6	+	Arabidopsis thaliana
GH_D09G1385	TCT-motif	TCTTAC	865	6	-	Arabidopsis thaliana
GH_D10G1004	TCT-motif	TCTTAC	1980	6	+	Arabidopsis thaliana
GH_D11G0270	TCT-motif	TCTTAC	1890	6	+	Arabidopsis thaliana
GH_D12G0640	TCT-motif	TCTTAC	1569	6	+	Arabidopsis thaliana
GH_D12G1834	TCT-motif	TCTTAC	1096	6	-	Arabidopsis thaliana
GH_D12G1834	TCT-motif	TCTTAC	1575	6	-	Arabidopsis thaliana
GH_A01G0644	TGACG-motif	TGACG	1722	5	+	Hordeum vulgare
GH_A02G1747	TGACG-motif	TGACG	279	5	-	Hordeum vulgare
GH_A03G1675	TGACG-motif	TGACG	990	5	+	Hordeum vulgare
GH_A04G1763	TGACG-motif	TGACG	581	5	+	Hordeum vulgare
GH_A05G3983	TGACG-motif	TGACG	1093	5	-	Hordeum vulgare
GH_A07G0217	TGACG-motif	TGACG	46	5	+	Hordeum vulgare
GH_A07G0217	TGACG-motif	TGACG	348	5	+	Hordeum vulgare
GH_A07G0217	TGACG-motif	TGACG	1397	5	+	Hordeum vulgare
GH_A07G0247	TGACG-motif	TGACG	152	5	+	Hordeum vulgare
GH_A07G0247	TGACG-motif	TGACG	305	5	+	Hordeum vulgare
GH_A07G0247	TGACG-motif	TGACG	326	5	+	Hordeum vulgare
GH_A07G0247	TGACG-motif	TGACG	516	5	+	Hordeum vulgare
GH_A07G0247	TGACG-motif	TGACG	726	5	-	Hordeum vulgare
GH_A08G1926	TGACG-motif	TGACG	550	5	+	Hordeum vulgare
GH_A08G1926	TGACG-motif	TGACG	647	5	-	Hordeum vulgare
GH_A08G2121	TGACG-motif	TGACG	911	5	+	Hordeum vulgare
GH_A08G2121	TGACG-motif	TGACG	1266	5	-	Hordeum vulgare
GH_A08G2170	TGACG-motif	TGACG	387	5	+	Hordeum vulgare
GH_A08G2170	TGACG-motif	TGACG	1830	5	-	Hordeum vulgare
GH_A12G2349	TGACG-motif	TGACG	539	5	+	Hordeum vulgare
GH_A12G2349	TGACG-motif	TGACG	1603	5	+	Hordeum vulgare
GH_A12G2349	TGACG-motif	TGACG	1606	5	-	Hordeum vulgare
GH_D01G1052	TGACG-motif	TGACG	870	5	-	Hordeum vulgare
GH_D01G1052	TGACG-motif	TGACG	974	5	+	Hordeum vulgare
GH_D01G1052	TGACG-motif	TGACG	1718	5	+	Hordeum vulgare
GH_D05G3685	TGACG-motif	TGACG	409	5	-	Hordeum vulgare
GH_D05G3685	TGACG-motif	TGACG	1266	5	-	Hordeum vulgare
GH_D06G1463	TGACG-motif	TGACG	154	5	-	Hordeum vulgare
GH_D06G1463	TGACG-motif	TGACG	1064	5	+	Hordeum vulgare
GH_D06G1463	TGACG-motif	TGACG	1911	5	+	Hordeum vulgare
GH_D06G2141	TGACG-motif	TGACG	1351	5	-	Hordeum vulgare
GH_D07G1505	TGACG-motif	TGACG	1459	5	+	Hordeum vulgare
GH_D07G1505	TGACG-motif	TGACG	1472	5	+	Hordeum vulgare
GH_D07G1505	TGACG-motif	TGACG	1475	5	-	Hordeum vulgare
GH_D07G1505	TGACG-motif	TGACG	1710	5	-	Hordeum vulgare
GH_D09G1385	TGACG-motif	TGACG	756	5	-	Hordeum vulgare
GH_D09G2064	TGACG-motif	TGACG	893	5	+	Hordeum vulgare
GH_D09G2064	TGACG-motif	TGACG	1695	5	+	Hordeum vulgare
GH_D09G2064	TGACG-motif	TGACG	1698	5	-	Hordeum vulgare
GH_D10G1004	TGACG-motif	TGACG	1053	5	+	Hordeum vulgare
GH_D11G0270	TGACG-motif	TGACG	410	5	+	Hordeum vulgare
GH_D12G1834	TGACG-motif	TGACG	434	5	-	Hordeum vulgare
GH_A01G0644	TGA-element	AACGAC	1779	6	-	Brassica oleracea
GH_A02G1747	TGA-element	AACGAC	409	6	+	Brassica oleracea
GH_A02G1747	TGA-element	AACGAC	1339	6	+	Brassica oleracea
GH_A07G0247	TGA-element	AACGAC	963	6	+	Brassica oleracea
GH_A08G1390	TGA-element	AACGAC	591	6	+	Brassica oleracea
GH_A08G1390	TGA-element	AACGAC	620	6	+	Brassica oleracea
GH_A08G2121	TGA-element	AACGAC	1704	6	+	Brassica oleracea
GH_A08G2170	TGA-element	AACGAC	490	6	-	Brassica oleracea
GH_A08G2170	TGA-element	AACGAC	503	6	-	Brassica oleracea
GH_A08G2170	TGA-element	AACGAC	1912	6	-	Brassica oleracea
GH_D05G0585	TGA-element	AACGAC	467	6	+	Brassica oleracea
GH_D06G2141	TGA-element	AACGAC	1561	6	+	Brassica oleracea
GH_D08G0699	TGA-element	AACGAC	1705	6	+	Brassica oleracea
GH_D09G1385	TGA-element	AACGAC	830	6	-	Brassica oleracea
GH_D12G0640	TGA-element	AACGAC	1228	6	+	Brassica oleracea
GH_A01G0644	W box	TTGACC	172	6	+	Arabidopsis thaliana
GH_A01G0644	W box	TTGACC	1191	6	+	Arabidopsis thaliana
GH_A01G2080	W box	TTGACC	1739	6	-	Arabidopsis thaliana
GH_A01G2080	W box	TTGACC	1897	6	-	Arabidopsis thaliana
GH_A02G1747	W box	TTGACC	221	6	+	Arabidopsis thaliana
GH_A02G1747	W box	TTGACC	1842	6	-	Arabidopsis thaliana
GH_A03G1675	W box	TTGACC	789	6	+	Arabidopsis thaliana
GH_A04G1763	W box	TTGACC	521	6	-	Arabidopsis thaliana
GH_A04G1763	W box	TTGACC	932	6	-	Arabidopsis thaliana
GH_A05G3983	W box	TTGACC	1757	6	-	Arabidopsis thaliana
GH_A07G0217	W box	TTGACC	1620	6	-	Arabidopsis thaliana
GH_A07G0247	W box	TTGACC	737	6	+	Arabidopsis thaliana
GH_A08G1926	W box	TTGACC	1256	6	-	Arabidopsis thaliana
GH_A08G2121	W box	TTGACC	296	6	+	Arabidopsis thaliana
GH_A12G2349	W box	TTGACC	217	6	+	Arabidopsis thaliana
GH_A12G2349	W box	TTGACC	1446	6	-	Arabidopsis thaliana
GH_D01G1052	W box	TTGACC	346	6	-	Arabidopsis thaliana
GH_D04G1498	W box	TTGACC	1822	6	+	Arabidopsis thaliana
GH_D04G1498	W box	TTGACC	1849	6	-	Arabidopsis thaliana
GH_D05G0585	W box	TTGACC	1639	6	+	Arabidopsis thaliana
GH_D05G3685	W box	TTGACC	1148	6	+	Arabidopsis thaliana
GH_D06G2141	W box	TTGACC	858	6	-	Arabidopsis thaliana
GH_D06G2141	W box	TTGACC	1275	6	-	Arabidopsis thaliana
GH_D06G2141	W box	TTGACC	1971	6	-	Arabidopsis thaliana
GH_D07G1505	W box	TTGACC	353	6	-	Arabidopsis thaliana
GH_D09G2064	W box	TTGACC	124	6	+	Arabidopsis thaliana
GH_D10G1004	W box	TTGACC	1122	6	-	Arabidopsis thaliana
GH_D12G1834	W box	TTGACC	1108	6	-	Arabidopsis thaliana
GH_A01G2080	WRE3	CCACCT	217	6	-	Pisum sativum
GH_A02G0892	WRE3	CCACCT	1913	6	+	Pisum sativum
GH_A03G1675	WRE3	CCACCT	352	6	-	Pisum sativum
GH_A04G1763	WRE3	CCACCT	649	6	-	Pisum sativum
GH_A05G3983	WRE3	CCACCT	1098	6	+	Pisum sativum
GH_A05G3983	WRE3	CCACCT	1334	6	-	Pisum sativum
GH_A07G0217	WRE3	CCACCT	1962	6	+	Pisum sativum
GH_A08G2121	WRE3	CCACCT	1423	6	+	Pisum sativum
GH_A08G2121	WRE3	CCACCT	1898	6	-	Pisum sativum
GH_A08G2170	WRE3	CCACCT	548	6	-	Pisum sativum
GH_A12G2349	WRE3	CCACCT	788	6	-	Pisum sativum
GH_D04G1498	WRE3	CCACCT	195	6	-	Pisum sativum
GH_D04G1498	WRE3	CCACCT	1457	6	+	Pisum sativum
GH_D05G3685	WRE3	CCACCT	1906	6	+	Pisum sativum
GH_D10G1004	WRE3	CCACCT	1272	6	-	Pisum sativum
GH_D11G0270	WRE3	CCACCT	1756	6	-	Pisum sativum
GH_D12G1100	WRE3	CCACCT	1310	6	-	Pisum sativum
GH_D12G1834	WRE3	CCACCT	1199	6	-	Pisum sativum
GH_D12G1834	WRE3	CCACCT	1855	6	+	Pisum sativum
GH_D12G1834	WRE3	CCACCT	1883	6	+	Pisum sativum
GH_D12G2563	WRE3	CCACCT	1225	6	+	Pisum sativum
GH_A01G2080	WUN-motif	AAATTACT	794	8	-	Nicotiana glutinosa
GH_A01G2080	WUN-motif	AAATTTCTT	1166	9	+	Nicotiana glutinosa
GH_A01G2080	WUN-motif	AAATTTCTT	1887	9	+	Nicotiana glutinosa
GH_A02G1747	WUN-motif	AAATTACT	109	8	-	Nicotiana glutinosa
GH_A02G1747	WUN-motif	AAATTTCCT	1682	9	-	Brassica oleracea
GH_A02G1747	WUN-motif	AAATTTCCT	1776	9	-	Brassica oleracea
GH_A03G1675	WUN-motif	AAATTTCCT	135	9	+	Brassica oleracea
GH_A03G1675	WUN-motif	AAATTTCTT	372	9	-	Nicotiana glutinosa
GH_A05G3983	WUN-motif	CAATTACAT	265	9	-	Nicotiana glutinosa
GH_A07G0217	WUN-motif	AAATTTCCT	1420	9	-	Brassica oleracea
GH_A08G1390	WUN-motif	CCATTTCAA	128	9	-	Nicotiana glutinosa
GH_A08G2170	WUN-motif	AAATTTCTT	1659	9	-	Nicotiana glutinosa
GH_A12G2349	WUN-motif	AAATTTCTT	1052	9	-	Nicotiana glutinosa
GH_A12G2349	WUN-motif	AAATTTCTT	1860	9	+	Nicotiana glutinosa
GH_D04G1498	WUN-motif	AAATTACT	1119	8	-	Nicotiana glutinosa
GH_D05G0585	WUN-motif	CAATTACAT	697	9	+	Nicotiana glutinosa
GH_D05G0585	WUN-motif	TTATTACAT	1364	9	+	Nicotiana glutinosa
GH_D05G3685	WUN-motif	AAATTTCTT	563	9	+	Nicotiana glutinosa
GH_D05G3685	WUN-motif	AAATTTCTT	593	9	+	Nicotiana glutinosa
GH_D06G2141	WUN-motif	AAATTACT	356	8	-	Nicotiana glutinosa
GH_D07G1505	WUN-motif	AAATTTCTT	180	9	+	Nicotiana glutinosa
GH_D09G1385	WUN-motif	AAATTTCTT	1251	9	-	Nicotiana glutinosa
GH_D09G2064	WUN-motif	AAATTTCTT	204	9	-	Nicotiana glutinosa
GH_D09G2064	WUN-motif	AAATTTCCT	1566	9	-	Brassica oleracea
GH_D10G1004	WUN-motif	AAATTTCCT	390	9	+	Brassica oleracea
GH_D12G1100	WUN-motif	TTATTACAT	869	9	+	Nicotiana glutinosa
GH_D12G1100	WUN-motif	AAATTTCTT	1665	9	+	Nicotiana glutinosa
GH_D12G1100	WUN-motif	AAATTTCTT	1717	9	+	Nicotiana glutinosa
GH_D12G1834	WUN-motif	AAATTTCCT	918	9	+	Brassica oleracea
[truncated: 2 more columns]
